# Supplementary material for: Investigating the Role of Telomere and Telomerase Associated Genes and Proteins in Endometrial Cancer
Source: Methods Protoc. 2020 Sep 3;3(3):63. doi: 10.3390/mps3030063 (PMC7565490; doi:10.3390/mps3030063)
Supplement: Supplementary file 1 [file mps-03-00063-s001.zip]

Archive with 23 entries (23 files):
- Supplementaries/Figure S1. TFBS Z-score and Fisher Score.pdf
- Supplementaries/Figure S2. PCA.pdf
- Supplementaries/Figure S3. Telomerase and Shelterin Complex Interactions.pdf
- Supplementaries/Table S1. Telomere and Telomerase Associated Genes and Proteins.xlsx
- Supplementaries/Table S11. DEGs - Endometrioid Grade 3-1.xlsx
- Supplementaries/Table S12. DEGs - Stage IV-I.xlsx
- Supplementaries/Table S13-19. DEG Functional Analysis.xlsx
- Supplementaries/Table S2. TCGA RNASeqV2 Normalised Expression Data.xlsx
- Supplementaries/Table S20. PPI Network Nodes.xlsx
- Supplementaries/Table S21. Nodes of MCODE Module.xlsx
- Supplementaries/Table S22-28. Module Functional Analysis.xlsx
- Supplementaries/Table S29. Stage IV-I DEGs - Node Scores.xlsx
- Supplementaries/Table S30. TFBS.xlsx
- Supplementaries/Table S31-2. TFBS - Control Analysis.xlsx
- Supplementaries/Table S33. Therapeutic Targets.xlsx
- Supplementaries/Table S34. Survival Analysis.xlsx
- Supplementaries/Table S3-4. TCGA Clinical Data.xlsx
- Supplementaries/Table S35. Common DEGs Between Grades, Stages and Prognosis..xlsx
- Supplementaries/Table S5. DEGs - Cancer-Healthy.xlsx
- Supplementaries/Table S6. DEGs - Endometrioid-Healthy.xlsx
- Supplementaries/Table S7. DEGs - Serous-Healthy.xlsx
- Supplementaries/Table S8. DEGs - Carcinosarcoma-Healthy.xlsx
- Supplementaries/Table S9-10. Common DEGs Between Subtypes.xlsx
