# Supplementary material for: Investigating the Role of Telomere and Telomerase Associated Genes and Proteins in Endometrial Cancer
Source: Methods Protoc. 2020 Sep 3;3(3):63. doi: 10.3390/mps3030063 (PMC7565490; doi:10.3390/mps3030063)
Supplement: Supplementary file 1 [file mps-03-00063-s001.zip › Supplementaries/Table S1. Telomere and Telomerase Associated Genes and Proteins.xlsx]

## Sheet: Table S1
Table S1: Telomere and Telomerase Associated Genes and Proteins.
Gene Symbol	Entrez Gene ID
AAMP	14
ABCA3	21
ABL1	25
ABO	28
ACR	49
ACTG1	71
ACTN4	81
ACTL6A	86
ACVR2A	92
ACVR2B	93
ADSL	158
AP2B1	163
AFP	174
AHSG	197
ALAD	210
ALB	213
ALK	238
ANXA7	310
ANXA11	311
APC	324
BIRC3	330
XIAP	331
BIRC5	332
APRT	353
KLK3	354
FAS	355
FASLG	356
ARL2	402
ARRB2	409
ZFHX3	463
ATIC	471
BAD	572
BAK1	578
BAX	581
BCHE	590
CCND1	595
BCL2	596
BCL2L1	598
BCL9	607
BCS1L	617
BGLAP	632
BID	637
BMI1	648
BMPR1A	657
POLR3D	661
BRAF	673
BUB1	699
BUB1B	701
BYSL	705
ZNHIT2	741
CALR	811
CANX	821
CAPNS1	826
CASP2	835
CASP3	836
CASP6	839
CASP8	841
CASP9	842
CASP10	843
CBL	867
CBS	875
CCND2	894
CCND3	896
CCNG2	901
CD6	923
CD28	940
CD34	947
SCARB2	950
CD44	960
CDC5L	988
CDC6	990
CDC25C	995
CDH1	999
CDH2	1000
CDK4	1019
CDK6	1021
CDKN1B	1027
CDKN2A	1029
CDKN2C	1031
CDKN2D	1032
CEACAM5	1048
CEBPG	1054
CENPE	1062
CFL2	1073
CHD3	1107
CHD4	1108
LYST	1130
CHRNA3	1136
CHRNA5	1138
ERCC8	1161
CKS1B	1163
CKS2	1164
TPP1	1200
CLNS1A	1207
CLPTM1	1209
CCR8	1237
CNGB1	1258
COX4I1	1327
COX5B	1329
COX6A2	1339
COX15	1355
CPA2	1358
CSK	1445
CSTF1	1477
CTH	1491
CTNND1	1500
CTPS	1503
CYC1	1537
DACH1	1602
DAZL	1618
DCI	1632
DDB2	1643
DDX10	1662
TIMM8A	1678
DHODH	1723
DHPS	1725
DLD	1738
DMRT1	1761
DRD3	1814
DUSP6	1848
E4F1	1877
EEF1A1	1915
EEF1G	1937
EEF2	1938
EGF	1950
EGFR	1956
EIF1AX	1964
EIF2S1	1965
EIF2S3	1968
EIF4E	1977
EIF4EBP1	1978
EIF4G1	1981
EIF4G2	1982
CELA1	1990
ELAVL2	1993
EFTUD1	1997
ENDOG	2021
ENG	2022
ENO1	2023
EPO	2056
EPRS	2058
ERBB2	2064
EREG	2069
ERF	2077
ERG	2078
ETF1	2107
F5	2153
FABP5	2171
PTK2B	2185
FAU	2197
FER	2241
FGF2	2247
FGF8	2253
FGF11	2256
FGFR1	2260
FGFR2	2263
FKBP1A	2280
FKBP4	2288
FOXE1	2304
FLT1	2321
FN1	2335
MTOR	2475
NR5A2	2494
FYN	2534
G6PD	2539
GABPA	2551
GART	2618
GDNF	2668
GGCX	2677
GLA	2717
GCLC	2729
GNRH1	2796
GNRH2	2797
GOLGA1	2800
SFN	2810
GRB2	2885
RAPGEF1	2889
GRN	2896
GRM1	2911
PDIA3	2923
GSK3B	2932
GSTA1	2938
GSTM1	2944
GTF2E1	2960
GTF2E2	2961
GTF2F1	2962
GTF2F2	2963
GTF2H2	2966
GTF2H3	2967
GTF2H4	2968
HIST1H1E	3008
HIST1H1T	3010
HIST1H2AD	3013
H2AFZ	3015
HIST1H2BD	3017
H3F3B	3021
HDLBP	3069
HEXA	3073
HGF	3082
HK2	3099
NR4A1	3164
FOXA1	3169
HNRNPAB	3182
HNRNPF	3185
HNRNPH1	3187
HNRNPH2	3188
HNRNPL	3191
HRAS	3265
HSF1	3297
HSPA1B	3304
HSPA2	3306
HSPA5	3309
HSPA8	3312
HSPA9	3313
HSPE1	3336
HSPG2	3339
IARS	3376
ICAM1	3383
ID1	3397
IDH2	3418
IDH3G	3421
IFI16	3428
IFNG	3458
IFNGR1	3459
IGF1	3479
IGF1R	3480
IGFBP1	3484
IGFBP2	3485
IGFBP3	3486
IGFBP4	3487
IGFBP5	3488
IGH	3492
IGHA1	3493
IGHG2	3501
RBPJ	3516
IKBKB	3551
IL1B	3553
IL2	3558
IL2RA	3559
IL2RB	3560
IL2RG	3561
IL6	3569
IL6R	3570
IL7	3574
IL8	3576
IL15	3600
IMPDH1	3614
IMPDH2	3615
ING2	3622
INSR	3643
EIF3E	3646
IREB2	3658
IRS1	3667
EIF6	3692
ITPKB	3707
ITPR1	3708
KDR	3791
KIT	3815
KIF11	3832
KPNA1	3836
TNPO1	3842
KRAS	3845
KRT5	3852
KRT18	3875
KRT19	3880
LGALS3BP	3959
LIMS1	3987
LLGL1	3996
LMNA	4000
EPCAM	4072
MAD2L1	4085
SMAD2	4087
SMAD9	4093
MAGEA6	4105
MAPT	4137
MARS	4141
MCAM	4162
MDM2	4193
MDM4	4194
MEF2D	4209
MEOX2	4223
METTL1	4234
KITLG	4254
MGMT	4255
MLLT4	4301
MNDA	4332
MPP1	4354
MPP3	4356
MTAP	4507
MT-CO1	4512
MT-CYB	4519
MTHFD1	4522
MTIF2	4528
MTNR1B	4544
MTR	4548
MUC1	4582
MYBPH	4608
MYL2	4633
NARS	4677
NDUFA9	4704
NDUFV3	4731
DRG1	4733
NEDD4	4734
NEDD8	4738
NF2	4771
NFKBIA	4792
NHP2L1	4809
NME1	4830
NME2	4831
NOP2	4839
NOTCH1	4851
NPAT	4863
NPHP1	4867
NRAS	4893
OAS3	4940
OAZ1	4946
ODC1	4953
PABPC3	5042
PCSK6	5046
PARN	5073
PCBP2	5094
PCYT1A	5130
PDGFB	5155
PDGFRB	5159
PDPK1	5170
PFAS	5198
PFDN5	5204
PFN1	5216
PFN2	5217
PGK1	5230
PHB	5245
PIK3R1	5295
PIN4	5303
PLEC	5339
PLRG1	5356
EXOSC9	5393
EXOSC10	5394
POLR2A	5430
POLR2C	5432
POLR2F	5435
POLR2H	5437
POLR2J	5439
POLR2K	5440
POLR2L	5441
POLRMT	5442
PPAT	5471
PPIA	5478
PPID	5481
PPP1R3A	5506
PPP2R5D	5528
PPP2R5E	5529
PPP3R1	5534
PRKAA1	5562
PRKAB1	5564
PRKCA	5578
MAPK6	5597
MAP2K1	5604
MAP2K5	5607
EIF2AK2	5610
PRNP	5621
PSMA3	5684
PSMA4	5685
PSMA5	5686
PSMA6	5687
PSMB1	5689
PSMB2	5690
PSMB3	5691
PSMB4	5692
PSMB7	5695
PSMB9	5698
PSMB10	5699
PSMC1	5700
PSMC2	5701
PSMC5	5705
PSMC6	5706
PSMD1	5707
PSMD2	5708
PSMD3	5709
PSMD4	5710
PSMD7	5713
PTBP1	5725
PTCH1	5727
PTEN	5728
PTGS2	5743
PTPN1	5770
PTPN2	5771
PTPRC	5788
PTS	5805
PWP2	5822
QARS	5859
RAB27A	5873
RAF1	5894
RALGDS	5900
RAN	5901
RANBP1	5902
RANBP2	5903
RAP1B	5908
RAP2A	5911
RARS	5917
RASSF5	5921
RBM3	5935
RBM4	5936
RET	5979
TRIM27	5987
RHEB	6009
RNF6	6049
RNPEP	6051
ABCE1	6059
RPL3	6122
RPL3L	6123
RPL4	6124
RPL5	6125
RPL6	6128
RPL7	6129
RPL7A	6130
RPL8	6132
RPL9	6133
RPL11	6135
RPL15	6138
RPL18	6141
RPL18A	6142
RPL22	6146
MRPL23	6150
RPL24	6152
RPL30	6156
RPL28	6158
RPL29	6159
RPL32	6161
RPL35A	6165
RPL36AL	6166
RPL37	6167
RPL37A	6168
RPL38	6169
RPL39	6170
RPL36A	6173
RPLP0	6175
MRPL12	6182
MRPS12	6183
RPS3	6188
RPS3A	6189
RPS5	6193
RPS6KA1	6195
RPS6KA2	6196
RPS6KA3	6197
RPS6KB1	6198
RPS9	6203
RPS12	6206
RPS13	6207
RPS15	6209
RPS24	6229
RPS25	6230
RPS26	6231
RPS29	6235
RXRB	6257
SALL1	6299
ATXN2	6311
CXCL12	6387
SDHB	6390
SDHC	6391
SDHD	6392
SEC13	6396
SFRS1	6426
SFRS3	6428
SFRS7	6432
TRA2B	6434
SFTPC	6440
SGK1	6446
SH3GL3	6457
SHC1	6464
SHH	6469
SHMT2	6472
SIAH1	6477
SIAH2	6478
SILV	6490
SLC20A2	6575
SMARCB1	6598
SMARCD1	6602
SMARCD2	6603
SMARCD3	6604
SMN1	6606
SMN2	6607
SNCA	6622
SNRPA	6626
SNRPB2	6629
SNRPC	6631
SNRPD2	6633
SNRPF	6636
SNRPG	6637
SNRPN	6638
SOD1	6647
SOS1	6654
SOX2	6657
SOX3	6658
SOX4	6659
SPTAN1	6709
SRP9	6726
SRP19	6728
SRP54	6729
SRP68	6730
SRP72	6731
SSBP1	6742
SSR1	6745
STAU1	6780
SULT1E1	6783
STK11	6794
STX3	6809
SUPT4H1	6827
SUPT6H	6830
SURF6	6838
SYCP1	6847
TAF1	6872
TAPBP	6892
TBCE	6905
TBXAS1	6916
ZEB1	6935
TCF12	6938
VPS72	6944
TFDP1	7027
TGFA	7039
TGFB1	7040
TGFB3	7043
TGFBR2	7048
THY1	7070
TK1	7083
TLE1	7088
TLE2	7089
TLE3	7090
TLE4	7091
TLR4	7099
TNF	7124
TP53BP2	7159
TPD52L1	7164
TRAF6	7189
TRPC6	7225
TSC2	7249
TSNAX	7257
TUFM	7284
TWIST1	7291
U2AF1	7307
UBA52	7311
UBB	7314
UBE2N	7334
UBE3A	7337
UQCRB	7381
UQCRC1	7384
UQCRC2	7385
UQCRFS1	7386
UQCRH	7388
VDAC1	7416
VEGFA	7422
VEGFC	7424
VHL	7428
VIPR1	7433
WNT2	7472
XPC	7508
ZNF2	7549
CNBP	7555
ZNF131	7690
ZNF143	7702
PCGF2	7703
PRPF40A	7705
ALMS1	7840
RDBP	7936
CUL5	8065
PABPN1	8106
COIL	8161
SF3A2	8175
SYMPK	8189
MKKS	8195
USP11	8237
TRRAP	8295
AXIN1	8312
HIST1H2AJ	8331
HIST1H2AC	8334
HIST1H2AB	8335
HIST2H2AC	8338
HIST1H2BG	8339
HIST1H2BL	8340
HIST1H2BN	8341
HIST1H2BM	8342
HIST1H2BH	8345
HIST1H2BC	8347
HIST1H2BO	8348
HIST2H2BE	8349
STK24	8428
UTF1	8433
DYRK2	8445
CUL4B	8450
CUL4A	8451
TPST2	8459
SUPT3H	8464
SIP1	8487
PIK3R3	8503
IKBKG	8517
DGKZ	8525
LGR5	8549
CDC14B	8555
CDC14A	8556
YARS	8565
RRP1	8568
NOP14	8602
TP63	8626
RTCD1	8634
NUMB	8650
DYNLL1	8655
EIF3A	8661
EIF3B	8662
EIF3C	8663
EIF3D	8664
EIF3F	8665
EIF3H	8667
EIF3I	8668
EIF4G3	8672
BECN1	8678
TRADD	8717
EED	8726
RIPK1	8737
TNFSF10	8743
FADD	8772
TNFRSF10B	8795
TNFRSF10A	8797
SUCLG2	8801
SUCLG1	8802
BANF1	8815
HESX1	8820
FGF17	8822
NRP2	8828
NRP1	8829
CFLAR	8837
PROM1	8842
KSR1	8844
ZNF259	8882
DDX18	8886
BUD31	8896
CCNA1	8900
TIMELESS	8914
HERC2	8924
BTRC	8945
PANK4	8969
HIST1H2BJ	8970
RPL14	9045
SART1	9092
USP14	9097
USP10	9100
NMI	9111
SLC16A3	9123
PRPF3	9129
CCNB2	9133
RRP9	9136
PDCD5	9141
SDCCAG1	9147
MTA2	9219
NOLC1	9221
DLG5	9231
AIMP1	9255
WDR46	9277
ZFYVE9	9372
COX5A	9377
GRHPR	9380
CIAO1	9391
NMT2	9397
AIM2	9447
ATG5	9474
EEF1E1	9521
MRPL33	9553
GDF3	9573
WTAP	9589
RNF14	9604
NUP155	9631
CTR9	9646
PPIP5K1	9677
ESPL1	9700
AQR	9716
NOS1AP	9722
UTP14C	9724
VPRBP	9730
DOCK4	9732
KIAA0101	9768
SPCS2	9789
BMS1	9790
MAML1	9794
MRPL19	9801
CUL7	9820
TRIL	9865
FCHSD2	9873
URB1	9875
POM121	9883
RBM19	9904
SUPT7L	9913
KIAA0020	9933
ARHGAP25	9938
MVP	9961
NUP153	9972
REC8	9985
HNRPDL	9987
ROD1	9991
BCL2L11	10018
SLC17A4	10050
ABCF2	10061
TSFM	10102
ABI2	10152
CEBPZ	10153
FARP1	10160
RCL1	10171
RBM5	10181
MPHOSPH10	10199
USPL1	10208
EIF1	10209
PSMD14	10213
HNRNPR	10236
SLC35B1	10237
POP7	10248
ZMPSTE24	10269
BCAS2	10286
EIF1B	10289
SF3A1	10291
TCIRG1	10312
LAMC3	10319
NPM2	10361
TUBA1B	10376
SYCP2	10388
ANAPC10	10393
NSA2	10412
EMG1	10436
ACAA2	10449
PPIE	10450
TOMM40	10452
MAD2L2	10459
PPIH	10465
PFDN6	10471
ZNF238	10472
TADA3	10474
EIF3M	10480
NXF1	10482
MYBBP1A	10514
CIB1	10519
KAT5	10524
IPO7	10527
NOP56	10528
UBD	10537
HBXIP	10542
RPP30	10556
RPP38	10557
SLU7	10569
PRPF8	10594
PAIP1	10605
TBL3	10607
POLR3F	10621
POLR3C	10623
DMRT2	10655
KHDRBS3	10656
RRH	10692
CCT6B	10693
STAG3	10734
NES	10763
POP4	10775
MTHFD2	10797
RPP40	10799
UTP14A	10813
CD3EAP	10849
WDR3	10885
BRD8	10902
TXNL4A	10907
SUGT1	10910
RNPS1	10921
EHD1	10938
POP1	10940
SF3A3	10946
SEC61B	10952
EBNA1BP2	10969
ASCC3	10973
SF3B2	10992
ADRM1	11047
DDX52	11056
WWP2	11060
UBE2C	11065
TRIOBP	11078
RPP14	11102
KRR1	11103
PRDM5	11107
POLR3A	11128
PWP1	11137
CORO1A	11151
LSM6	11157
FAM107A	11170
RASSF1	11186
WBP4	11193
DDX20	11218
MRPL3	11222
RPL35	11224
POLG2	11232
ZHX1	11244
LYPLA2	11313
GABARAP	11337
U2AF2	11338
EXOSC8	11340
NHP2L1	20826
CASC3	22794
UBOX5	22888
ZNF365	22891
DIS3	22894
RALY	22913
MAPRE1	22919
TPX2	22974
NINL	22981
PDCD11	22984
WDFY3	23001
EXOSC7	23016
SNRNP200	23020
RBM34	23029
WDTC1	23038
FNBP1	23048
WAPAL	23063
RRP1B	23076
AVL9	23080
PPRC1	23082
TTLL5	23093
EPB41L3	23136
ZC3H3	23144
WDR43	23160
LARP4B	23185
PHLDB1	23187
JMJD6	23210
RRS1	23212
RRP12	23223
PACS2	23241
ASTN2	23245
BOP1	23246
PPIP5K2	23262
NUP160	23279
FBXW11	23291
FKBP15	23307
NEDD4L	23327
SR140	23350
OBSL1	23363
LARP1	23367
EXOSC2	23404
DICER1	23405
SF3B3	23450
SF3B1	23451
PHF3	23469
BRD4	23476
SEC61G	23480
RPL13A	23521
ADAT1	23536
GTPBP4	23560
TMEM50A	23585
KLHDC2	23588
MKRN1	23608
CBLC	23624
LRRC6	23639
HSPBP1	23640
LSM5	23658
GSPT2	23708
FTSJ1	24140
PRPF6	24148
LSM4	25804
DCAF13	25879
NOL11	25926
GEMIN5	25929
SYF2	25949
NGDN	25983
KRT23	25984
REXO2	25996
SIPA1L1	26037
DCAF4	26094
C1orf77	26097
NOC2L	26155
RSL1D1	26156
INTS1	26173
FBXO4	26272
MYCBP	26292
EHF	26298
FAM162A	26355
INTS6	26512
FXC1	26515
TIMM13	26517
TIMM10	26519
TIMM9	26520
TIMM8B	26521
AATF	26574
SRPK3	26576
MRPL46	26589
HBP1	26959
TRUB2	26995
DNAJC2	27000
C1orf107	27042
RPUSD2	27079
UQCRQ	27089
DKKL1	27120
SMC1B	27127
CPAMD8	27151
EIF2C2	27161
COQ2	27235
LSM1	27257
LSM3	27258
TINAG	27283
DIMT1L	27292
CRCP	27297
RBMX	27316
TNRC6A	27327
EIF3K	27335
UTP20	27340
RRP7A	27341
NKIRAS1	28512
DLL1	28514
ROBLD3	28956
DCPS	28960
GIT1	28964
NOB1	28987
ASTE1	28990
HIPK2	28996
MRPL13	28998
MRPL15	29088
C18orf55	29090
MRPL22	29093
RANGRF	29098
BRD7	29117
CD274	29126
UHRF1	29128
ABT1	29777
UQCR10	29796
GNL2	29889
CPSF1	29894
TRA2A	29896
C12orf24	29902
CCDC106	29903
PYCR2	29920
RPA4	29935
SERTAD1	29950
GLTSCR2	29997
ZNRD1	30834
DNTTIP2	30836
CRNN	49860
SYCP3	50511
GEMIN4	50628
ANO7	50636
ARHGEF3	50650
EXOSC3	51010
EXOSC1	51013
RRP15	51018
MRPS16	51021
ZNF593	51042
NMD3	51068
MRPL2	51069
MRPL4	51073
FCF1	51077
NDUFA13	51079
MRPS7	51081
POLR1D	51082
CRYL1	51084
UTP18	51096
MRPS2	51116
UTP11L	51118
RLIM	51132
LEF1	51176
HSPA14	51182
CRBN	51185
RSL24D1	51187
NIN	51199
DDX47	51202
ZNF219	51222
MRPL51	51258
CXorf26	51260
MRPL27	51264
RSRC1	51319
CRNKL1	51340
ZBTB7A	51341
CDC40	51362
POP5	51367
TEX264	51368
CCDC72	51372
UCHL5	51377
EIF3L	51386
NIP7	51388
NOL7	51406
C9orf114	51490
NOP16	51491
CTDSPL2	51496
CWC15	51503
TRMT112	51504
LARS	51520
SIRT7	51547
ESF1	51575
AZIN1	51582
PCF11	51585
SRRT	51593
NOP58	51602
TRMT6	51605
DPH5	51611
OTUD6B	51633
RBMX2	51634
SF3B14	51639
PPIL1	51645
MRPS33	51650
FKBP7	51661
NUB1	51667
CPSF3	51692
POLR3K	51728
WWOX	51741
FGFRL1	53834
PPIL3	53938
CPSF2	53981
CHRAC1	54108
H2BFS	54145
CYCS	54205
DPM3	54344
NLE1	54475
DGCR8	54487
RBM47	54502
RHOF	54509
EXOSC4	54512
MRPL50	54534
RC3H2	54542
TOMM7	54543
DDX49	54555
DDX56	54606
WDR74	54663
RRN3	54700
OTUD4	54726
GATAD2A	54815
ERCC6L	54821
WDR55	54853
TEX10	54881
RNF43	54894
WHSC1L1	54904
DUS2L	54920
MRPL16	54948
TIPIN	54962
PAK1IP1	55003
C11orf59	55004
PIH1D1	55011
MRPL20	55052
WDYHV1	55093
PRPF38B	55119
HEATR1	55127
RBM28	55131
LARP1B	55132
SRBD1	55133
SDAD1	55153
MRPS10	55173
LRRC1	55227
PANK4	55229
BRIX1	55299
C17orf79	55352
LGR4	55366
MAML3	55534
NAGK	55577
ZCCHC8	55596
FAM46A	55603
KIF16B	55614
THUMPD1	55623
PRPF40A	55660
DDX27	55661
LIMS2	55679
RBM22	55696
VAC14	55697
POLR3B	55703
TMEM48	55706
POLR3E	55718
ATF7IP	55729
NUP133	55746
WDR12	55759
H2AFJ	55766
PRR11	55771
RIOK2	55781
DDX28	55794
METTL2B	55798
DCP1A	55802
UTP6	55813
DCAF6	55827
UBAP2	55833
ZC3H15	55854
TMEM165	55858
PBK	55872
CMAS	55907
NKRF	55922
MYO5C	55930
C19orf61	56006
TEX12	56158
YLPM1	56252
PRMT8	56341
PPAN	56342
CTPS2	56474
RETN	56729
ZC3HAV1	56829
PNO1	56902
EXOSC5	56915
XAB2	56949
CTNNBIP1	56998
UTP3	57050
PDSS2	57107
MRPL47	57129
WDR18	57418
SLC24A3	57419
SFRS15	57466
ERMN	57471
NLN	57486
ARID1B	57492
RPTOR	57521
WDR48	57599
EP400	57634
PLEKHA4	57664
DDX55	57696
CWC22	57703
MIER1	57708
HAMP	57817
LSM2	57819
CYP4F11	57834
RHOU	58480
ZNF71	58491
C12orf10	60314
TRMT11	60487
ELAC2	60528
GUF1	60558
MRPL17	63875
NSUN3	63899
MRPS14	63931
NOD2	64127
TFB2M	64216
MLST8	64223
PAPD5	64282
NOC3L	64318
NSD1	64324
SIL1	64374
AKTIP	64400
ACTR6	64431
DDX31	64794
RANBP17	64901
MRPL14	64928
MRPS15	64960
MRPS9	64965
MRPS5	64969
MRPL11	65003
MRPL9	65005
MRPL1	65008
NOL6	65083
KRI1	65095
RSRC2	65117
INTS3	65123
C8orf33	65265
ZBTB10	65986
BOLL	66037
C19orf43	79002
GIYD2	79008
DDA1	79016
NUP37	79023
DDX54	79039
ASPSCR1	79058
DCTPP1	79077
CCDC86	79080
WDR77	79084
MAPKAP1	79109
ZBED2	79413
WDR25	79446
GCC1	79571
MRPL24	79590
FAM118B	79607
SNRNP25	79622
C16orf57	79650
STEAP4	79689
NOL9	79707
IPO4	79711
LIN28A	79727
BBS10	79738
GEMIN7	79760
CCDC82	79780
VASH2	79805
ZMYM1	79830
GEMIN6	79833
ZC3H14	79882
HDAC11	79885
RPP21	79897
NUP85	79902
NANOG	79923
C10orf81	79949
NOL10	79954
POF1B	79983
C10orf88	80007
CCDC15	80071
RPF1	80135
C13orf18	80183
C2orf44	80304
PUS1	80324
PABPC1L	80336
KIAA1683	80726
INTS5	80789
NPL	80896
CLPTM1L	81037
CDT1	81620
C1orf25	81627
RNF146	81847
LAS1L	81887
QTRT1	81890
SEH1L	81929
TCF7L1	83439
SF3B5	83443
PUS7L	83448
DOHH	83475
DDX59	83479
PUS3	83480
NUF2	83540
WDR92	83593
RIOK1	83732
LONP2	83752
MND1	84057
WDR75	84128
TOMM40L	84134
UTP15	84135
RPF2	84154
TMEM126A	84233
UTP23	84294
LLPH	84298
C7orf50	84310
MRPL45	84311
C3orf26	84319
AKT1S1	84335
MKI67IP	84365
MAML2	84441
HOPX	84525
MAK16	84549
COL25A1	84570
GLIS2	84662
PHF5A	84844
CCDC123	84902
CIRH1A	84916
LTV1	84946
LSM10	84967
HIST1H2BK	85236
CCNB3	85417
ZCRB1	85437
PRIC285	85441
C6orf153	88745
SLC25A21	89874
TSR2	90121
KIAA2013	90231
INTS4	92105
OXNAD1	92106
MRRF	92399
ZNF276	92822
IMP4	92856
SYCE1	93426
TADA2B	93624
H2AFV	94239
EGLN3	112399
CCDC101	112869
LARP4	113251
TRMT61A	115708
RASGRP4	115727
DIS3L	115752
WDR92	116143
NUS1	116150
RPL39L	116832
CNTROB	116840
FTSJ3	117246
SP7	121340
AEBP2	121536
SPPL3	121665
SENP8	123228
LSM12	124801
C19orf21	126353
C1orf96	126731
MRPL55	128308
MTERFD2	130916
ZPLD1	131368
FAM43A	131583
DNAJC21	134218
WDR36	134430
HUS1B	135458
OTUD6A	139562
ACTRT1	139741
RPL10L	140801
TRUB1	142940
TTC7B	145567
KCTD19	146212
RNF151	146310
LYPD4	147719
RC3H1	149041
PYHIN1	149628
PUS10	150962
ZMAT2	153527
KCTD7	154881
WBSCR27	155368
ZNF676	163223
C1orf55	163859
ZBTB49	166793
PAPD4	167153
DCP2	167227
POLR3H	171568
NEWENTRY	192343
ARID2	196528
EME2	197342
C1orf86	199990
RPL22L1	200916
STT3B	201595
CCDC111	201973
MRPL21	219927
ORAOV1	220064
RPLP0P6	220717
HNRNPA3	220988
NSUN6	221078
ALKBH3	221120
TWISTNB	221830
POLR2J2	246721
RICTOR	253260
BRWD3	254065
EIF2S3L	255308
SYCE2	256126
C15orf55	256646
NPHP4	261734
H19	283120
PTRF	284119
ZNF575	284346
RSPO1	284654
CYP4V2	285440
RPL7L1	285855
DDX51	317781
METTL2A	339175
C2orf74	339804
GPR149	344758
FBLL1	345630
SLC6A18	348932
NUP43	348995
SPATC1	375686
NPSR1	387129
TBPL2	387332
NSUN4	387338
RPSAP58	388524
LIN28B	389421
LOC389493	389493
C7orf59	389541
C16orf88	400506
GTF2H5	404672
RTE1	404685
MIR150	406942
MIR155	406947
MIR21	406991
MIR216A	406998
MIR34A	407040
HIST2H3PS2	440686
H2AFB1	474382
MIR375	494324
C18orf32	497661
DUXA	503835
MIR512-1	574458
MIR4998	574460
FKBP1C	642489
ZFP62	643836
C22orf41	644186
XAGE1B	653220
PPAN-P2RY11	692312
MUC5B	727897
EIF3CL	728689
SFTPA2	729238
DIRC3	729582
NAF1	855599
LOC100128588	100128588
SMKR1	100287482
TIMM23	100287932
APITD1	100526739
ENSG00000215472	100526842
ENSG00000257529	100529097
TEN1-CDK3	100529145
ENSG00000270800	100529239
ENSG00000269897	100532731
TIMM23B	100652748
FSBP	100861412
ENSG00000275464	102724159
CBSL	102724560
C9orf114	105221364
LOC110806263	110806263
LOC110806264	110806264
MNS16A	110806265
LOC110806306	110806306
LOC117038786	117038786
ENSG00000257411	n.a.
ENSG00000260342	n.a.
ENSG00000260836	n.a.
ENSG00000262660	n.a.
ENSG00000267618	n.a.
ENSG00000271786	n.a.
ENSG00000276612	n.a.
ASF1A	25842
ASF1B	55723
ATM	472
ATR	545
ATRX	546
BLM	641
CBX3	11335
DAXX	1616
ERCC4	2072
FANCD2	2177
FEN1	2237
H3F3A	3020
HMBOX1	79618
NSMCE2	286053
PCNA	5111
PIN1	5300
PINX1	54984
PML	5371
POT1	25913
RPA1	6117
RPA2	6118
RTEL1	51750
SP100	6672
SUMO1	7341
SUMO2	6613
TERF1	7013
TERF2	7014
TERF2IP	54386
TERRA	n.a.
TERT	7015
TINF2	26277
TOP3A	7156
UBE2I	7329
XRCC6	2547
CDKN1A	1026
DNMT1	1786
HDAC7	51564
HMGN5	79366
PARP2	10038
SENP6	26054
TEP1	7011
AASDHPPT	60496
ACP1	52
ACTR5	79913
ACTR8	93973
THOC4	10189
ANKRD32	84250
ANP32B	10541
ANP32E	81611
APEX1	328
API5	8539
APLF	200558
ARF3	377
ARF4	378
ARF5	381
ARHGDIA	396
ARID3A	1820
ARID4A	5926
ARID4B	51742
ATRIP	84126
AURKA	6790
AURKB	9212
AZGP1	563
BARD1	580
BCCIP	56647
BRCA2	675
BRIP1	83990
BUB3	9184
BZW1	9689
C14ORF166	51637
C17orf70	80233
C19orf40	91442
C1QBP	708
C22orf28	51493
C8orf41	80185
CACYBP	27101
CAND1	55832
CARM1	10498
CBFB	865
CBX1	10951
CBX5	23468
KIAA1967	57805
POLR1A	25885
CCNA2	890
CCT2	10576
CCT4	10575
CCT5	22948
CCT7	10574
CDC25A	993
CDC25B	994
CDC73	79577
CDCA8	55143
CDK1	983
CEP164	22897
CGGBP1	8545
CHAF1B	8208
CHEK1	1111
CHEK2	11200
CHFR	55743
CHMP4B	128866
CHTF18	63922
CIRBP	1153
CLIC1	1192
CLSPN	63967
CMPK1	51727
CPSF6	11052
CREBBP	1387
CSE1L	1434
CSNK2A1	1457
CSRP1	1465
CTBP1	1487
CTDP1	9150
DBF4B	80174
DCLRE1A	9937
DCLRE1B	64858
DCLRE1C	64421
DCTN2	10540
DDB1	1642
DDX1	1653
BAT1	7919
DDX5	1655
DHX15	1665
DKC1	1736
DNAJA1	3301
DNAJA2	10294
DNAJB1	3337
DNAJC8	22826
DNAJC9	23234
DNMT3A	1788
DNMT3B	1789
DNTT	1791
DUT	1854
E2F1	1869
E2F2	1870
E2F3	1871
E2F4	1874
ECT2	1894
EDF1	8721
EFTUD2	9343
EID3	493861
EIF4H	7458
EIF5A	1984
EIF5A2	56648
ELAVL1	1994
EMD	2010
EME1	146956
ERCC1	2067
ERCC2	2068
ERCC3	2071
ERCC5	2073
ESRRA	2101
ETAA1	54465
ETFA	2108
ETHE1	23474
EXO1	9156
FAM175A	84142
FAM50A	9130
FAM84A	151354
FAM84B	157638
FANCA	2175
FANCB	2187
FANCC	2176
FANCE	2178
FANCF	2188
FANCG	2189
FANCI	55215
FANCL	55120
FANCM	57697
FBL	2091
FBXO18	84893
FH	2271
FKBP5	2289
FUBP1	8880
FUS	2521
GAR1	54433
GATAD2B	57459
GBE1	2632
GEN1	348654
GET4	51608
GMNN	51053
GMPS	8833
GNB2L1	10399
GNL3	26354
GPKOW	27238
GRWD1	83743
GTF3C3	9330
H2AFX	3014
H2AFY	9555
H2AFY2	55506
HAT1	8520
HDAC1	3065
HDAC2	3066
HDAC3	8841
HDAC4	9759
HDGF	3068
HELZ	9931
HIC1	3090
HINT2	84681
HIST1H2AA	221613
HIST1H2BA	255626
HIST1H2BB	3018
HIST1H4H	8365
HIST3H3	8290
HLTF	6596
HMGA1	3159
HMGB1	3146
HMGB1P10	100130561
HMGB2	3148
HMGB3	3149
HNRNPA1	3178
HP1BP3	50809
HSD17B10	3028
HUS1	3364
IDH3A	3419
INO80	54617
INO80B	83444
INO80C	125476
INO80E	283899
ISG15	9636
ISG20	3669
ITGAX	3687
KAT2A	2648
KAT2B	8850
KDM1A	23028
KDM4A	9682
KDM4B	23030
KDM4C	23081
KHDRBS1	10657
KHSRP	8570
KIF4A	24137
MLL	4297
KPNB1	3837
LASP1	3927
LEMD2	221496
LGALS1	3956
LGALS7	3963
LIG1	3978
LIG3	3980
LIG4	3981
LMNB1	4001
LONP1	9361
C1orf103	55791
LRRC41	10489
LRWD1	222229
MAT2B	27430
MBD3	53615
MCM2	4171
MCM3	4172
MCM4	4173
MCM5	4174
MCM6	4175
MCM7	4176
MCPH1	79648
MCRS1	10445
MDC1	9656
MKI67	4288
MLH1	4292
MORC4	79710
MRE11A	4361
MSH2	4436
MSH3	4437
MSH4	4438
MSH5	4439
MSH6	2956
MTA1	9112
MTF2	22823
MUS81	80198
MUTYH	4595
OBFC2A	64859
OBFC2B	79035
NACA	4666
NAMPT	10135
NANS	54187
NAT10	55226
NBN	4683
NCAPG	64151
NDC80	10403
NDNL2	56160
COBRA1	25920
NFRKB	4798
NHEJ1	79840
NHP2	55651
NIPBL	25836
NIPSNAP1	8508
NOP10	55505
C14orf21	161424
NOSIP	51070
NR2C1	7181
NR2C2	7182
NR2F1	7025
NR2F6	2063
NRIP1	8204
NSMCE4A	54780
NSUN2	54888
NUDC	10726
NUDT21	11051
NUMA1	4926
OBFC1	79991
OLA1	29789
ORC1L	4998
ORC2L	4999
ORC4L	5000
ORC5L	5001
ORC6L	23594
OTUB1	55611
PA2G4	5036
PABPC1	26986
PALB2	79728
PARK7	11315
PARP1	142
PARP4	143
PAXIP1	22976
PCNP	57092
PDCD4	27250
PDCD6	10016
PEBP1	5037
PES1	23481
PHF1	5252
PHF20L1	51105
PIAS1	8554
PIAS3	10401
PIR	8544
PKMYT1	9088
PLK1	5347
PMS1	5378
PMS2	5395
PNKP	11284
POLA1	5422
POLA2	23649
POLD1	5424
POLD2	5425
POLD3	10714
POLD4	57804
POLE	5426
POLE2	5427
POLE3	54107
POLE4	56655
POLH	5429
POLL	27343
POLM	27434
POLR1B	84172
POLR1C	9533
POLR1E	64425
POLR2E	5434
PPME1	51400
PPP1CA	5499
PPP1CB	5500
PPP1CC	5501
PPP1R10	5514
PRIM1	5557
PRIM2	5558
PRKDC	5591
PRMT1	3276
PRMT2	3275
PRMT3	10196
PRMT5	10419
PRMT6	55170
PRPF19	27339
PRPF31	26121
PRPF4B	8899
PSMA7	5688
PSMA8	143471
PSMB6	5694
PSMD10	5716
PSMD5	5711
PSME3	10197
PTMS	5763
RAB10	10890
RAB1B	81876
RAB35	11021
RAB5C	5878
RAB6A	5870
RAD1	5810
RAD17	5884
RAD18	56852
RAD21	5885
RAD23B	5887
RAD50	10111
RAD51	5888
RAD51AP1	10635
RAD51L1	5890
RAD51C	5889
RAD51L3	5892
RAD52	5893
RAD54B	25788
RAD54L	8438
RAD9A	5883
RANP1	221547
RB1	5925
RBBP7	5931
RBBP8	5932
RBL1	5933
RBL2	5934
RBM14	10432
RBM8A	9939
RCC1	1104
RCC2	55920
RCOR1	23186
RECQL	5965
RECQL4	9401
RECQL5	9400
REV1	51455
RFC1	5981
RFC2	5982
RFC3	5983
RFC4	5984
RFC5	5985
RIF1	55183
RMI1	80010
C16orf75	116028
RNF8	9025
RPA3	6119
RPAIN	84268
RPRD1B	58490
RUVBL1	8607
RUVBL2	10856
SAE1	10055
SARNP	84324
2002-09-01	4735
SERPINB12	89777
SET	6418
C10orf78	119392
SGOL1	151648
SHFM1	7979
SHMT1	6470
C5orf25	375484
SIRT1	23411
SIRT6	51548
SKP1	6500
BTBD12	84464
C20orf94	128710
SMARCA1	6594
SMARCA5	8467
SMARCC2	6601
SMC1A	8243
SMC3	9126
SMC5	23137
SMC6	79677
SMCHD1	23347
SMG1	23049
SMG5	23381
SMG6	23293
SMG7	9887
SND1	27044
SNRPA1	6627
SNW1	22938
SOD2	6648
SP110	3431
SRP14	6727
SFRS9	8683
SSB	6741
SSRP1	6749
STAG1	10274
STAG2	10735
STIP1	10963
STOML2	30968
SUMO3	6612
SUPT16H	11198
SUV39H1	6839
SUV39H2	79723
SUV420H1	51111
SUV420H2	84787
C9orf119	375757
TAF15	8148
TAGLN2	8407
TARDBP	23435
TCEA1	6917
TCOF1	6949
TDP1	55775
TDRD1	56165
TDRD10	126668
TDRD12	91646
TDRD3	81550
TDRD5	163589
TDRD6	221400
TDRD7	23424
TDRD9	122402
TDRKH	11022
TELO2	9894
TERC	7012
TFPT	29844
TFRC	7037
TMED10	10972
TMEM109	79073
TMEM201	199953
TNKS	8658
TNKS2	80351
TOP1	7150
TOP2A	7153
TOP2B	7155
TOP3B	8940
TOPBP1	11073
TP53BP1	7158
TPR	7175
TREX1	11277
TREX2	11219
TRIM28	10155
TRIP13	9319
KIAA0406	9675
UAP1	6675
UBA1	7317
UBR5	51366
UBTF	7343
UBXN1	51035
UCHL1	7345
UIMC1	51720
UPF1	5976
USP7	7874
VCP	7415
WDR61	80349
WDR82	80335
WEE1	7465
WRN	7486
WRNIP1	56897
XPO1	7514
XRCC1	7515
XRCC2	7516
XRCC3	7517
XRCC4	7518
XRCC5	7520
CSDA	8531
YWHAB	7529
YWHAE	7531
YWHAG	7532
YWHAQ	10971
YWHAZ	7534
ZBTB44	29068
ZCCHC7	84186
ZMYM2	7750
ZNF827	152485
ZSWIM7	125150
AR	367
BHLHE40	8553
BRCA1	672
CEBPB	1051
CTCF	10664
CTCFL	140690
E2F5	1875
E2F6	1876
EGR1	1958
EPAS1	2034
ESR1	2099
ESR2	2100
ETS1	2113
ETS2	2114
ETV1	2115
EWSR1	2130
FOS	2353
GLI1	2735
GLI2	2736
HIF1A	3091
HOXA7	3204
IKZF1	10320
IRF1	3659
JUN	3725
JUND	3727
MAD1L1	8379
MAZ	4150
MBD2	8932
MEN1	4221
MITF	4286
MXD1	4084
MYB	4602
MYC	4609
MYCN	4613
MZF1	7593
NFAT5	10725
NFATC2	4773
NFKB1	4790
RELA	5970
NFX1	4799
NR2F2	7026
PAX5	5079
PAX8	7849
PITX1	5307
RUNX2	860
SMAD3	4088
SP1	6667
SP3	6670
STAT3	6774
STAT5A	6776
TCF7	6932
TCF7L2	6934
TFAP2A	7020
TFAP2B	7021
TFAP4	7023
TP53	7157
TP73	7161
USF1	7391
WT1	7490
ZBTB48	3104
BAZ2A	11176
KLF4	9314
CTNNB1	1499
C17orf106	100134934
ORC3L	23595
ETV4	2118
FLI1	2313
ACD	65057
ACYP2	98
TSPYL6	388951
NAF1	92345
ZNF208	7757
MPHOSPH6	10200
DNA2	1763
HRG	3273
IDH1	3417
RINT1	60561
TNKS1BP1	85456
ZSCAN4	201516
TP53RK	112858
TPRKB	51002
MYEF2	50804
HNRNPM	4670
OSGEP	55644
PIF1	80119
[truncated: 1,469 more rows]
