# Supplementary material for: Investigating the Role of Telomere and Telomerase Associated Genes and Proteins in Endometrial Cancer
Source: Methods Protoc. 2020 Sep 3;3(3):63. doi: 10.3390/mps3030063 (PMC7565490; doi:10.3390/mps3030063)
Supplement: Supplementary file 1 [file mps-03-00063-s001.zip › Supplementaries/Table S11. DEGs - Endometrioid Grade 3-1.xlsx]

## Sheet: Table S11
Table S11: DEGs - Endometrioid Grade 3-1 - │log2FC>1│ FDR<0.01.
Regulation	Entrez Gene ID	Gene Symbol	Ensembl ID	Log2FC	Adj.Pval	TelNet Score
Up	8318	CDC45	ENSG00000093009	1.60328	0.00453	1
Up	10635	RAD51AP1	ENSG00000111247	1.595	0.00889	2
Up	9088	PKMYT1	ENSG00000127564	1.52343	0.0048	1
Up	9768	KIAA0101	ENSG00000259316	1.49219	0.00387	n/a
Up	10403	NDC80	ENSG00000080986	1.45572	0.0079	2
Up	4085	MAD2L1	ENSG00000164109	1.4193	0.00454	n/a
Up	11065	UBE2C	ENSG00000175063	1.39833	0.00596	n/a
Up	55143	CDCA8	ENSG00000134690	1.39753	0.00387	2
Up	8348	HIST1H2BO	ENSG00000274641	1.39092	0.00325	n/a
Up	3161	HMMR	ENSG00000072571	1.38935	0.00857	2
Up	55872	PBK	ENSG00000168078	1.36199	0.00656	n/a
Up	84057	MND1	ENSG00000121211	1.34807	0.00889	n/a
Up	9133	CCNB2	ENSG00000157456	1.32713	0.0039	n/a
Up	5557	PRIM1	ENSG00000198056	1.27596	0.0089	2
Up	55723	ASF1B	ENSG00000105011	1.2562	0.00387	6
Up	151648	SGOL1	ENSG00000129810	1.25143	0.00919	2
Up	24137	KIF4A	ENSG00000090889	1.25037	0.00505	2
Up	22974	TPX2	ENSG00000088325	1.23988	0.00603	n/a
Up	891	CCNB1	ENSG00000134057	1.23627	0.0039	2
Up	5888	RAD51	ENSG00000051180	1.23265	0.00454	5
Up	5347	PLK1	ENSG00000166851	1.23064	0.0067	1
Up	64151	NCAPG	ENSG00000109805	1.22864	0.00532	2
Up	993	CDC25A	ENSG00000164045	1.21326	0.00579	1
Up	29028	ATAD2	ENSG00000156802	1.21032	0.00857	1
Up	2305	FOXM1	ENSG00000111206	1.17659	0.0089	1
Up	79075	DSCC1	ENSG00000136982	1.15526	0.00531	2
Up	1163	CKS1B	ENSG00000173207	1.14995	0.00889	n/a
Up	6790	AURKA	ENSG00000087586	1.14546	0.00603	6
Up	4171	MCM2	ENSG00000073111	1.12217	0.00505	3
Up	4001	LMNB1	ENSG00000113368	1.11024	0.00934	2
Up	7965	AIMP2	ENSG00000106305	1.09321	0.0039	2
Up	3148	HMGB2	ENSG00000164104	1.07657	0.0079	2
Up	5111	PCNA	ENSG00000132646	1.06474	0.00159	7
Up	3015	H2AFZ	ENSG00000164032	1.05729	0.00159	n/a
Up	3838	KPNA2	ENSG00000182481	1.04116	0.00505	2
Up	5885	RAD21	ENSG00000164754	1.03947	0.00889	2
Up	29127	RACGAP1	ENSG00000161800	1.02265	0.00531	1
Down	3487	IGFBP4	ENSG00000141753	-1.88213	0.00159	n/a
Down	2735	GLI1	ENSG00000111087	-1.82845	0.00971	6
Down	3090	HIC1	ENSG00000177374	-1.32174	0.0089	1
Down	5727	PTCH1	ENSG00000185920	-1.17597	0.00889	n/a
