# Supplementary material for: Investigating the Role of Telomere and Telomerase Associated Genes and Proteins in Endometrial Cancer
Source: Methods Protoc. 2020 Sep 3;3(3):63. doi: 10.3390/mps3030063 (PMC7565490; doi:10.3390/mps3030063)
Supplement: Supplementary file 1 [file mps-03-00063-s001.zip › Supplementaries/Table S12. DEGs - Stage IV-I.xlsx]

## Sheet: Table S12
Table S12: DEGs - Stage IV-I - │log2FC>1│ FDR<0.01.
Regulation	Entrez Gene ID	Gene Symbol	Ensembl ID	Log2FC	Adj.Pval	TelNet Score
Up	4103	MAGEA4	ENSG00000147381	5.52934	0.00215	2
Up	6783	SULT1E1	ENSG00000109193	5.31524	0.00699	n/a
Up	126668	TDRD10	ENSG00000163239	4.76441	0.00699	1
Up	9502	XAGE2	ENSG00000155622	4.69867	0.00655	2
Up	197	AHSG	ENSG00000145192	4.56692	0.0098	n/a
Up	6847	SYCP1	ENSG00000198765	4.15167	0.0099	n/a
Up	10642	IGF2BP1	ENSG00000159217	3.97297	0.00668	2
Up	84867	PTPN5	ENSG00000110786	3.87738	0.00928	2
Up	8456	FOXN1	ENSG00000109101	3.85722	0.0099	1
Up	344657	LRRIQ4	ENSG00000188306	3.51779	0.00742	1
Up	6123	RPL3L	ENSG00000140986	3.49005	0.00928	n/a
Up	49	ACR	ENSG00000100312	3.42183	0.0099	n/a
Up	51378	ANGPT4	ENSG00000101280	3.41558	0.0099	2
Up	26038	CHD5	ENSG00000116254	3.36442	0.00842	2
Up	30848	CTAG2	ENSG00000126890	3.3595	0.00878	1
Up	10738	RFPL3	ENSG00000128276	3.297	0.0099	6
Up	8999	CDKL2	ENSG00000138769	3.28641	0.00699	2
Up	285220	EPHA6	ENSG00000080224	3.1611	0.00928	2
Up	56301	SLC7A10	ENSG00000130876	3.14019	0.00928	1
Up	78997	GDAP1L1	ENSG00000124194	3.04329	0.0098	1
Up	729238	SFTPA2	ENSG00000185303	3.02462	0.0099	n/a
Up	6833	ABCC8	ENSG00000006071	3.00452	0.00926	1
Up	164781	WDR69	ENSG00000123977	2.95416	0.0099	1
Up	2626	GATA4	ENSG00000136574	2.84582	0.0099	1
Up	79983	POF1B	ENSG00000124429	2.82563	0.00928	n/a
Up	65061	CDK15	ENSG00000138395	2.73969	0.00655	1
Up	57631	LRCH2	ENSG00000130224	2.71924	0.00699	1
Up	79413	ZBED2	ENSG00000177494	2.62728	0.00668	n/a
Up	8364	HIST1H4C	ENSG00000197061	2.57885	0.00928	3
Up	117283	IP6K3	ENSG00000161896	2.54735	0.0099	2
Up	2100	ESR2	ENSG00000140009	2.43312	0.0099	5
Up	56157	TEX13A	ENSG00000268629	2.42125	0.00994	1
Up	348932	SLC6A18	ENSG00000164363	2.41999	0.0099	n/a
Up	3273	HRG	ENSG00000113905	2.36996	0.00655	5
Up	5153	PDE1B	ENSG00000123360	2.33954	0.00928	2
Up	7025	NR2F1	ENSG00000175745	2.29616	0.00928	5
Up	641	BLM	ENSG00000197299	2.17683	0.0099	8
Up	6490	SILV	ENSG00000185664	2.0766	0.00928	n/a
Up	10643	IGF2BP3	ENSG00000136231	2.07217	0.0096	2
Up	22981	NINL	ENSG00000101004	2.05379	0.00878	n/a
Up	64794	DDX31	ENSG00000125485	2.04713	0.0099	n/a
Up	637	BID	ENSG00000015475	2.04518	0.0099	n/a
Up	6785	ELOVL4	ENSG00000118402	2.00838	0.0098	1
Up	50636	ANO7	ENSG00000146205	1.97724	0.00878	n/a
Up	8368	HIST1H4L	ENSG00000275126	1.94585	0.00205	3
Up	84812	PLCD4	ENSG00000115556	1.93508	0.00655	1
Up	84144	SYDE2	ENSG00000097096	1.93329	0.00699	1
Up	84630	TTBK1	ENSG00000146216	1.89585	0.0098	1
Up	64172	OSGEPL1	ENSG00000128694	1.855	0.00928	1
Up	22983	MAST1	ENSG00000105613	1.85315	0.0099	2
Up	4356	MPP3	ENSG00000161647	1.85263	0.00928	n/a
Up	64969	MRPS5	ENSG00000144029	1.83436	0.0099	n/a
Up	131368	ZPLD1	ENSG00000170044	1.74503	0.0098	n/a
Up	64960	MRPS15	ENSG00000116898	1.73497	0.0099	n/a
Up	56829	ZC3HAV1	ENSG00000105939	1.71858	0.0099	n/a
Up	23682	RAB38	ENSG00000123892	1.68832	0.0098	1
Up	57129	MRPL47	ENSG00000136522	1.60109	0.0099	n/a
Up	4951	OCM2	ENSG00000135175	1.59083	0.0098	2
Up	11065	UBE2C	ENSG00000175063	1.52685	0.0096	n/a
Up	55833	UBAP2	ENSG00000137073	1.50947	0.0099	n/a
Up	1030	CDKN2B	ENSG00000147883	1.48905	0.00863	2
Up	65003	MRPL11	ENSG00000174547	1.47583	0.0099	n/a
Up	673	BRAF	ENSG00000157764	1.42924	0.0099	n/a
Up	1017	CDK2	ENSG00000123374	1.41247	0.00668	1
Up	5393	EXOSC9	ENSG00000123737	1.40759	0.0099	n/a
Up	2146	EZH2	ENSG00000106462	1.40585	0.0099	1
Up	79993	ELOVL7	ENSG00000164181	1.39359	0.0099	1
Up	2256	FGF11	ENSG00000161958	1.3931	0.0099	n/a
Up	65083	NOL6	ENSG00000165271	1.38637	0.00928	n/a
Up	141	ADPRH	ENSG00000144843	1.3774	0.00847	2
Up	339175	METTL2A	ENSG00000087995	1.36374	0.0099	n/a
Up	23035	PHLPP2	ENSG00000040199	1.36096	0.0099	1
Up	472	ATM	ENSG00000149311	1.35808	0.0099	6
Up	113026	PLCD3	ENSG00000161714	1.34643	0.0099	1
Up	112858	TP53RK	ENSG00000172315	1.33621	0.00928	1
Up	2321	FLT1	ENSG00000102755	1.33473	0.00928	n/a
Up	24137	KIF4A	ENSG00000090889	1.29509	0.0099	2
Up	119392	C10orf78	ENSG00000156384	1.28428	0.0099	2
Up	5435	POLR2F	ENSG00000100142	1.27912	0.00821	n/a
Up	79693	YRDC	ENSG00000196449	1.26761	0.0098	1
Up	4998	ORC1L	ENSG00000085840	1.21924	0.0099	6
Up	5984	RFC4	ENSG00000163918	1.20255	0.00655	3
Up	7518	XRCC4	ENSG00000152422	1.17253	0.00928	2
Up	11274	USP18	ENSG00000184979	1.14997	0.00928	1
Up	92106	OXNAD1	ENSG00000154814	1.1301	0.0098	n/a
Up	10799	RPP40	ENSG00000124787	1.10457	0.0099	n/a
Up	10528	NOP56	ENSG00000101361	1.07733	0.00655	n/a
Up	705	BYSL	ENSG00000112578	1.07357	0.0099	n/a
Up	466	ATF1	ENSG00000123268	1.07322	0.0099	2
Up	55131	RBM28	ENSG00000106344	1.07296	0.00928	n/a
Up	8844	KSR1	ENSG00000141068	1.05795	0.0098	n/a
Up	1616	DAXX	ENSG00000204209	1.04787	0.00928	6
Up	221937	FOXK1	ENSG00000164916	1.00865	0.00699	2
Up	27086	FOXP1	ENSG00000114861	1.00113	0.0099	1
Down	1854	DUT	ENSG00000128951	-3.33925	0.00668	2
Down	9869	SETDB1	ENSG00000143379	-3.13976	0.00928	1
Down	6726	SRP9	ENSG00000143742	-3.13315	0.0099	n/a
Down	7699	ZNF140	ENSG00000196387	-2.89633	0.00926	2
Down	1736	DKC1	ENSG00000130826	-2.82507	0.00668	7
Down	10294	DNAJA2	ENSG00000069345	-2.78436	0.00984	2
Down	6595	SMARCA2	ENSG00000080503	-2.74497	0.00668	1
Down	80198	MUS81	ENSG00000172732	-2.74201	0.00928	6
Down	3712	IVD	ENSG00000128928	-2.66667	0.0099	2
Down	9937	DCLRE1A	ENSG00000198924	-2.64864	0.00928	2
Down	6633	SNRPD2	ENSG00000125743	-2.5852	0.0099	n/a
Down	1653	DDX1	ENSG00000079785	-2.49223	0.00928	2
Down	5706	PSMC6	ENSG00000100519	-2.48261	0.0099	n/a
Down	26751	SH3YL1	ENSG00000035115	-2.4394	0.00878	2
Down	6138	RPL15	ENSG00000174748	-2.42567	0.0099	n/a
Down	10771	ZMYND11	ENSG00000015171	-2.40793	0.00928	2
Down	2099	ESR1	ENSG00000091831	-2.3718	0.00742	6
Down	3312	HSPA8	ENSG00000109971	-2.35689	0.0099	n/a
Down	23521	RPL13A	ENSG00000142541	-2.3002	0.00928	n/a
Down	2547	XRCC6	ENSG00000196419	-2.25039	0.0096	8
Down	221496	LEMD2	ENSG00000161904	-2.23192	0.00928	2
Down	8451	CUL4A	ENSG00000139842	-2.17081	0.0098	n/a
Down	7849	PAX8	ENSG00000125618	-2.13691	0.0099	6
Down	302	ANXA2	ENSG00000182718	-2.07045	0.00994	2
Down	3726	JUNB	ENSG00000171223	-1.98398	0.00928	2
Down	23028	KDM1A	ENSG00000004487	-1.90034	0.00699	8
Down	2122	MECOM	ENSG00000085276	-1.87274	0.0099	1
Down	6209	RPS15	ENSG00000115268	-1.84182	0.00928	n/a
Down	79039	DDX54	ENSG00000123064	-1.77998	0.0099	n/a
Down	375	ARF1	ENSG00000143761	-1.77374	0.0099	1
Down	29117	BRD7	ENSG00000166164	-1.76733	0.00994	n/a
Down	84859	LRCH3	ENSG00000186001	-1.76692	0.00944	1
Down	29803	REPIN1	ENSG00000214022	-1.75103	0.0099	2
Down	4134	MAP4	ENSG00000047849	-1.74703	0.0099	2
Down	1153	CIRBP	ENSG00000099622	-1.72702	0.00742	2
Down	54344	DPM3	ENSG00000179085	-1.72238	0.00928	n/a
Down	79366	HMGN5	ENSG00000198157	-1.67461	0.00926	2
Down	9221	NOLC1	ENSG00000166197	-1.66944	0.0098	n/a
Down	4204	MECP2	ENSG00000169057	-1.66167	0.0099	2
Down	5436	POLR2G	ENSG00000168002	-1.64656	0.00928	1
Down	7494	XBP1	ENSG00000100219	-1.49664	0.00928	2
Down	162968	ZNF497	ENSG00000174586	-1.49101	0.0099	1
Down	55651	NHP2	ENSG00000145912	-1.45302	0.00928	3
Down	24148	PRPF6	ENSG00000101161	-1.42954	0.00928	n/a
Down	9324	HMGN3	ENSG00000118418	-1.41327	0.00928	2
Down	4946	OAZ1	ENSG00000104904	-1.41035	0.0099	n/a
Down	8678	BECN1	ENSG00000126581	-1.40267	0.00928	n/a
Down	6625	SNRNP70	ENSG00000104852	-1.39635	0.0099	2
Down	53615	MBD3	ENSG00000071655	-1.36086	0.00699	2
Down	10726	NUDC	ENSG00000090273	-1.34772	0.00928	2
Down	8459	TPST2	ENSG00000128294	-1.31889	0.00699	n/a
Down	25865	PRKD2	ENSG00000105287	-1.31445	0.00928	2
Down	100507436	MICA	ENSG00000204520	-1.30968	0.00944	2
Down	55810	FOXJ2	ENSG00000065970	-1.27245	0.00984	1
Down	26272	FBXO4	ENSG00000151876	-1.26924	0.0099	n/a
Down	81542	TMX1	ENSG00000139921	-1.25807	0.00994	2
Down	83743	GRWD1	ENSG00000105447	-1.23867	0.0099	2
Down	29997	GLTSCR2	ENSG00000105373	-1.21369	0.00926	n/a
Down	2026	ENO2	ENSG00000111674	-1.21062	0.00926	2
Down	9913	SUPT7L	ENSG00000119760	-1.20613	0.00928	n/a
Down	10236	HNRNPR	ENSG00000125944	-1.19157	0.0096	n/a
Down	4193	MDM2	ENSG00000135679	-1.18791	0.0098	n/a
Down	9987	HNRPDL	ENSG00000152795	-1.18024	0.00928	n/a
Down	64834	ELOVL1	NSG00000066322	-1.17281	0.00878	1
Down	8175	SF3A2	ENSG00000104897	-1.16187	0.0099	n/a
Down	81876	RAB1B	ENSG00000174903	-1.1545	0.00742	2
Down	11129	SFRS16	ENSG00000104859	-1.14035	0.00928	2
Down	26515	FXC1	ENSG00000132286	-1.09381	0.0099	n/a
Down	1938	EEF2	ENSG00000167658	-1.06024	0.0099	n/a
Down	1455	CSNK1G2	ENSG00000133275	-1.03528	0.0099	1
Down	10972	TMED10	ENSG00000170348	-1.03029	0.00699	2
Down	51690	LSM7	ENSG00000130332	-1.01124	0.00926	1
