# Supplementary material for: Investigating the Role of Telomere and Telomerase Associated Genes and Proteins in Endometrial Cancer
Source: Methods Protoc. 2020 Sep 3;3(3):63. doi: 10.3390/mps3030063 (PMC7565490; doi:10.3390/mps3030063)
Supplement: Supplementary file 1 [file mps-03-00063-s001.zip › Supplementaries/Table S13-19. DEG Functional Analysis.xlsx]

## Sheet: Table S13
Table S13: Biological Process GO Terms for DEGs (Enrichr) - Adjusted p<0.05.
Term	GO ID	Overlap	P-value	Adjusted P-value	Odds Ratio	Combined Score	Genes
positive regulation of transcription, DNA-templated	GO:0045893	101/1120	1.24e-25	6.35e-22	3.1753	182.093	FOXA1;EPO;FGF2;ETS1;ETS2;SOX2;RPS6KA5;ZMIZ1;CHEK2;CHEK1;RPS6KA1;PIM2;MAP3K5;HGF;FOXH1;MITF;FOXP3;ILF2;CCNE1;MAML3;PRKD1;ERG;BLM;EPAS1;GATA6;GATA5;TWIST1;FOXO4;MRPL12;GATA2;FOXO1;IRAK1;WNT2;TFAP2A;EGR1;JUN;AFAP1L2;JUND;TGFB1;SMAD3;FOXF2;VDR;TGFB3;ZBTB16;HMGA1;NR2F2;FOXN3;IGF1;SMARCA2;ESR1;FLI1;NR4A1;SNAI1;NFE2L3;PHF1;BRCA1;GLI1;FOXM1;BRCA2;GLI2;CKS1B;TEAD1;TEAD4;FOXD2;MYOCD;PARP1;H2AFZ;TCF12;FOXL2…
DNA metabolic process	GO:0006259	51/314	2.96e-24	5.04e-21	5.71903	309.834	TOP2A;FEN1;HMGB3;BRCA1;BRCA2;HELB;EXO1;CHEK1;TK1;KPNA2;GEN1;WDHD1;RFC4;PARP1;IGFBP4;RFC2;CDC25C;CDC25A;MSH2;FANCD2;TIMELESS;MCM4;DNA2;DCTPP1;MCM2;PIF1;BLM;PCNA;RNASEH2A;UHRF1;PDS5B;RECQL4;RAD51AP1;BRIP1;CDC45;TERT;POLD1;RAD54L;CLSPN;TCF7L2;XRCC2;FANCA;IGF1;CDC6;POLA2;RAD51;RPA3;POLE2;CDK1;ATM;RAN
regulation of transcription from RNA polymerase II promoter	GO:0006357	116/1478	2.73e-24	6.96e-21	2.76354	149.945	FOXA1;EPO;PRDM5;ENO1;FGF2;ETS1;ETS2;SOX2;RPS6KA5;ZMIZ1;RUVBL1;RPS6KA1;PRKCB;HGF;FOXH1;MITF;FOXP3;FOXP2;HIC1;FOXP1;MAML3;PRKD1;ERG;EPAS1;GATA6;GATA5;TGFA;TWIST1;FOXO4;GATA2;FOXO1;BRIP1;WNT2;TFAP2A;EGR1;JUN;JUND;TGFB1;SMAD3;FOXF2;WFS1;VDR;TGFB3;ZBTB16;PTCH1;PLK1;NR2F1;HMGA1;SMAD9;NR2F2;IGF1;SMARCA2;ESR1;FLI1;NR2F6;MED13L;NR4A1;SNAI1;NFE2L3;CALR;EZH2;SUV39H2;BRCA1;GLI1;FOXM1;GLI2;DNMT3B;TEAD1;TEAD4;…
positive regulation of nucleic acid-templated transcription	GO:1903508	59/502	1.41e-20	1.8e-17	4.13838	189.16	EPO;PHF1;BRCA1;GLI1;FOXM1;BRCA2;FGF2;ETS1;ETS2;GLI2;CKS1B;SOX2;CHEK2;PIM2;TEAD1;MAP3K5;MYOCD;FOXH1;MITF;FOXL2;FOS;ILF2;FOXP3;NR5A2;TAL1;CCNE1;CKS2;BLM;GATA6;MRPL12;FOXO1;IRAK1;E2F1;TBL1X;TFAP2A;EGR1;AFAP1L2;JUN;TGFB1;SMAD3;FOXF2;TGFB3;ZBTB16;ATAD2;HMGA1;NR2F2;FOXN3;IGF1;KLF4;SMARCA2;ESR1;FLI1;KLF2;KLF1;KLF6;WT1;SNAI1;NFE2L3;RAN
DNA replication	GO:0006260	30/120	2.93e-20	2.99e-17	8.80282	395.931	PIF1;BLM;FEN1;RNASEH2A;BRCA1;RECQL4;HELB;BRIP1;CDC45;EXO1;POLD1;CHEK1;REV3L;CLSPN;WDHD1;RFC4;RFC2;IGF1;CDC6;CDC25C;CDC25A;POLA2;POLE2;RPA3;TIMELESS;CDK1;MCM4;ATM;DNA2;MCM2
regulation of transcription, DNA-templated	GO:0006355	112/1598	1.56e-19	1.33e-16	2.46787	106.868	FOXA1;EPO;GMNN;PRDM5;ENO1;FGF2;ETS1;ETS2;SOX2;RPS6KA5;CHEK2;RUVBL1;RPS6KA1;PIM2;MAP3K5;PRKCB;FOXH1;MITF;FOXP3;ILF2;FOXP2;HIC1;FOXP1;EREG;CCNE1;TIMELESS;ERG;BLM;EPAS1;GATA6;TGFA;TWIST1;FOXO4;MRPL12;FOXO1;BRIP1;IRAK1;ZNF703;ABL1;TFAP2A;CDT1;EGR1;HSPA8;JUN;AFAP1L2;JUND;TGFB1;SMAD3;FOXF2;VDR;TGFB3;ZBTB16;INSR;HMGA1;CDC6;NR2F2;FOXN3;IGF1;SMARCA2;ESR1;FLI1;MED13L;DHFR;SNAI1;NFE2L3;CALR;EZH2;SUV39H2;PHF…
positive regulation of transcription from RNA polymerase II promoter	GO:0045944	75/848	1.45e-18	1.06e-15	3.1142	127.906	FOXA1;BRCA1;GLI1;FOXM1;FGF2;ETS1;GLI2;SOX2;RPS6KA5;ZMIZ1;RPS6KA1;TEAD1;TEAD4;FOXD2;MYOCD;PARP1;H2AFZ;HGF;TCF12;FOXH1;MITF;FOS;FOXP3;KLF15;RGMA;KAT2B;ZEB2;NR5A2;TAL1;MAML3;PRKD1;ERG;TLR4;ENG;UHRF1;EPAS1;GATA5;TWIST1;FOXO4;GATA2;DLL1;FOXO1;TERT;EPCAM;E2F1;E2F2;E2F3;TBL1X;E2F5;MEF2D;WNT2;TFAP2A;EGR1;TCF7L2;JUN;CDKN2B;JUND;TGFB1;SMAD3;FOXF2;DMRT1;VDR;TGFB3;ATAD2;FOXJ2;HMGA1;SMAD9;IGF1;KLF4;SMARCA2;ES…
positive regulation of gene expression	GO:0010628	69/771	2.15e-17	1.37e-14	3.1512	120.935	EPO;PHF1;BRCA1;GLI1;FOXM1;BRCA2;FGF2;ETS1;ETS2;GLI2;CKS1B;SOX2;CHEK2;DNMT3B;PIM2;TEAD1;CD34;MAP3K5;MYOCD;FOXH1;CIRBP;MITF;FOXL2;FOS;FOXP3;ILF2;KAT2B;NR5A2;TAL1;CCNE1;CKS2;TLR4;BLM;GATA6;TWIST1;MRPL12;FOXO1;PPM1F;IRAK1;ERBB2;E2F1;TBL1X;TFAP2A;EGR1;JUN;AFAP1L2;TGFB1;SMAD3;FOXF2;VDR;TGFB3;ZBTB16;ATAD2;HMGA1;NR2F2;FOXN3;IGF1;KLF4;SMARCA2;ESR1;FLI1;KLF2;KLF1;KLF6;WT1;SNAI1;NFE2L3;HSPA1B;RAN
negative regulation of transcription, DNA-templated	GO:0045892	69/813	3.35e-16	1.9e-13	2.98841	106.487	SUV39H2;EPO;GMNN;PRDM5;ENO1;BRCA1;FOXM1;ETS2;GLI2;SOX2;RPS6KA5;DNMT3B;PARP1;MITF;FOXL2;FOXP3;FOXP2;HIC1;FOXP1;EREG;ZEB2;ZEB1;TIMELESS;BIRC5;UHRF1;GATA6;TWIST1;FOXO1;PPM1F;AURKB;TCEAL7;ZNF703;MXI1;E2F1;TBL1X;JAZF1;SNCA;TFAP2A;HSPA8;TCF7L2;JUN;JUND;TGFB1;SMAD3;DMRT1;CDKN2A;WFS1;VDR;ZBTB16;PTCH1;PLK1;NR2F1;HMGA1;NR2F2;FOXN3;KLF4;SMARCA2;ESR1;KLF2;NR2F6;TBX2;CENPF;WT1;SNAI1;PDCD4;FOSB;HDGF;CALR;EZH2
DNA repair	GO:0006281	38/288	2.91e-15	1.49e-12	4.64593	155.499	FEN1;BLM;PCNA;RNASEH2A;BRCA1;PDS5B;BRCA2;RECQL4;RAD51AP1;BRIP1;EME1;EXO1;CHEK2;POLD1;CHEK1;ABL1;RAD54L;FANCI;WDHD1;RFC4;PARP1;RFC2;XRCC2;H2AFX;FANCA;HMGA1;MND1;FANCB;RAD51;MSH2;FANCD2;RPA3;POLE2;TIMELESS;CDK1;ATM;DNA2;TRIP13
protein phosphorylation	GO:0006468	49/470	3.76e-15	1.75e-12	3.67096	121.924	ALK;MAST1;RPS6KA5;CAMKV;CHEK2;RPS6KA2;CHEK1;RPS6KA1;KDR;PDK3;NEK2;PIM2;JAK2;MAP3K5;PDGFRB;PDGFRA;KSR1;PRKCB;IGFBP3;PRKCA;VRK1;MASTL;TGFBR2;CCNA2;CCNE1;BIRC5;PRKD1;ERG;TLR4;CAMK2A;AURKB;TTBK2;AURKA;IRAK1;ERBB2;ABL1;FYN;CLSPN;CDK17;MAP3K3;TGFB1;DMPK;NEK6;INSR;PLK1;EIF2AK2;CDK1;ATM;CDK16
mitotic cell cycle phase transition	GO:0044772	33/221	5.45e-15	2.32e-12	5.25779	172.679	CAMK2A;PKMYT1;FOXM1;AURKA;CCNB2;CCNB1;CDC45;PRKAR2B;CHEK2;EIF4EBP1;RCC1;NEK2;PIM2;CDT1;CDKN2B;HSP90AA1;CDKN2A;UBE2C;PLK1;CDC6;CDC25C;MASTL;CDC25A;CCNA2;POLA2;CCNE2;CCNE1;RPA3;POLE2;CDK1;MCM4;NES;MCM2
negative regulation of gene expression	GO:0010629	56/618	1.67e-14	6.56e-12	3.19067	101.218	SUV39H2;PHF1;GMNN;PRDM5;ENO1;BRCA1;FOXM1;RPS6KA5;DNMT3B;KDR;CD34;IGFBP5;FOXL2;FOXP3;FOXP2;FOXP1;EREG;RBL2;ZEB1;TIMELESS;BIRC5;GAPDH;ENG;GATA6;TWIST1;FOXO1;PPM1F;TCEAL7;TERT;ZNF703;E2F1;IGF2BP3;TFAP2A;HSPA8;TCF7L2;JUN;TGFB1;CDKN2A;VDR;ZBTB16;HMGA1;EIF2AK2;NR2F2;FOXN3;KLF4;SMARCA2;ESR1;TBX2;DHFR;CENPF;PC;WT1;PDCD4;CALR;HSPA1B;EZH2
regulation of cell proliferation	GO:0042127	62/740	2.2e-14	8.03e-12	2.95013	92.7693	IRS1;EPO;BRCA1;GLI1;FOXM1;BRCA2;FGF2;ETS1;CCND2;RPS6KA2;KDR;PIM2;JAK2;IL6R;HIST1H2AC;PDGFRB;PDGFRA;MYOCD;IL15;IGFBP3;HGF;FOXP3;EREG;NME1;TGFBR2;KAT2B;AZGP1;BIRC5;TSPYL5;TGFA;FOXO4;PDS5B;DLL1;ZFP36L1;EPCAM;ZNF703;MXI1;ABL1;FYN;WNT2;TFAP2A;TCF7L2;JUN;CDKN2B;JUND;TGFB1;CDKN2A;VDR;TGFB3;INSR;HMGA1;EIF2AK2;VEGFC;CDC6;IGF1;KLF4;SMARCA2;TBX2;WT1;CALR;SLC25A33;HSPA1B
regulation of DNA replication	GO:0006275	18/61	4.67e-14	1.59e-11	10.3902	318.922	TSPYL2;PDGFRA;BLM;PCNA;TGFB1;EPO;TGFB3;DSCC1;INSR;GMNN;CDC6;IGF1;GLI1;GLI2;EREG;KITLG;DNA2;CALR
negative regulation of cellular macromolecule biosynthetic process	GO:2000113	49/512	1.03e-13	3.29e-11	3.36983	100.762	SUV39H2;GMNN;PRDM5;ENO1;BRCA1;FOXM1;RPS6KA5;TSPYL2;IGFBP5;FOXL2;FOXP3;FOXP2;FOXP1;EREG;ZEB1;TIMELESS;BIRC5;GAPDH;GATA6;TWIST1;FOXO1;PPM1F;TCEAL7;ZNF703;E2F1;IGF2BP3;TFAP2A;HSPA8;TCF7L2;JUN;TGFB1;CDKN2A;TGFB3;VDR;ZBTB16;HMGA1;EIF2AK2;NR2F2;CDC6;FOXN3;KLF4;SMARCA2;TBX2;DHFR;CENPF;WT1;PDCD4;CALR;EZH2
cellular response to DNA damage stimulus	GO:0006974	38/329	2.16e-13	6.48e-11	4.06695	118.606	TOP2A;FEN1;BLM;PHF1;BRCA1;PDS5B;FOXO1;RECQL4;RAD51AP1;BRIP1;HELB;BCL2L11;EXO1;CHEK2;POLD1;CHEK1;ABL1;E2F1;RAD54L;CLSPN;BAK1;WDHD1;RFC4;PARP1;RFC2;XRCC2;H2AFX;FANCA;MASTL;HIC1;RAD51;MSH2;FANCD2;POLE2;TIMELESS;BCL2;CDK1;ATM
regulation of cell cycle	GO:0051726	30/215	5.92e-13	1.68e-10	4.9132	138.336	GMNN;PKMYT1;FOXM1;CKS1B;CCNB2;CCNB1;RPS6KA2;CHEK1;ZNF703;PIM2;TSPYL2;MAP3K3;AFAP1L2;JUN;JUND;TGFB1;NEK6;PLK1;CDC25C;MASTL;CDC25A;RBL2;NR4A1;CENPF;CKS2;CDK1;PDCD4;BIRC5;CALR;PRR11
cellular macromolecule biosynthetic process	GO:0034645	39/367	1.48e-12	3.98e-10	3.7418	101.914	PIF1;FEN1;BLM;RNASEH2A;MRPS12;BRCA1;GATA2;MRPL13;GSPT2;RECQL4;BRIP1;HELB;CDC45;TERT;EXO1;POLD1;CHEK1;POLR2D;E2F1;IGF2BP3;CLSPN;RPL39L;RFC4;RFC2;IGF1;CDC6;CDC25C;ILF2;ESR1;CDC25A;POLA2;RPA3;POLE2;TIMELESS;CDK1;MCM4;ATM;DNA2;MCM2
positive regulation of cellular biosynthetic process	GO:0031328	25/159	3.5e-12	8.93e-10	5.53636	146.041	PCNA;EPO;IRS1;GLI1;GLI2;ERBB2;SNCA;PDGFRB;PDGFRA;EGR1;HSP90AA1;SMAD3;TGFB3;HGF;INSR;CIRBP;IGF1;KLF4;KLF2;EREG;ZEB2;KITLG;DNA2;CALR;TLR4
negative regulation of transcription from RNA polymerase II promoter	GO:0000122	49/565	4.03e-12	9.79e-10	3.05372	80.1231	SUV39H2;EPO;PRDM5;ENO1;FOXM1;ETS2;GLI2;SOX2;DNMT3B;PARP1;MITF;HIC1;ZEB2;ZEB1;UHRF1;GATA6;TWIST1;AURKB;MXI1;E2F1;TBL1X;JAZF1;SNCA;TFAP2A;TCF7L2;JUN;JUND;SMAD3;DMRT1;WFS1;VDR;ZBTB16;PTCH1;PLK1;NR2F1;NR2F2;KLF4;SMARCA2;ESR1;KLF2;NR2F6;TBX2;WT1;NEDD4;SNAI1;FOSB;HDGF;CALR;EZH2
positive regulation of DNA replication	GO:0045740	13/35	5.68e-12	1.32e-09	13.0785	338.652	CDT1;PDGFRA;PCNA;EPO;TGFB3;INSR;IGF1;GLI1;GLI2;EREG;KITLG;DNA2;CALR
phosphorylation	GO:0016310	39/386	7.15e-12	1.59e-09	3.55762	91.3005	ALK;MAST1;CAMK2A;AURKB;AURKA;RPS6KA5;IRAK1;CHEK2;RPS6KA2;CHEK1;RPS6KA1;ERBB2;ABL1;PGK1;NEK2;FYN;PIM2;JAK2;MAP3K5;CDK17;TGFB1;DMPK;KSR1;PRKCB;IGFBP3;NEK6;INSR;PLK1;EIF2AK2;PRKCA;VRK1;TGFBR2;CCNE1;CDK1;BIRC5;ATM;PRKD1;ERG;CDK16
positive regulation of mitotic cell cycle	GO:0045931	15/52	8.92e-12	1.9e-09	10.1571	258.422	FOXA1;GEN1;PDGFRB;DMRT1;INSR;TGFA;PRKCA;IGF1;NDC80;EREG;AURKA;CCNB1;TAL1;EIF4EBP1;MAD2L1
positive regulation of cell cycle process	GO:0090068	20/107	2.01e-11	4.1e-09	6.58155	162.111	GEN1;PDGFRB;FEN1;DMRT1;INSR;RCC2;GATA6;TGFA;FOXO4;IGF1;CDC6;BRCA1;NDC80;AURKB;EREG;AURKA;CCNB1;RACGAP1;ECT2;MAD2L1
DNA recombination	GO:0006310	15/55	2.19e-11	4.3e-09	9.60307	235.703	GEN1;BLM;XRCC2;HMGB3;BRCA1;BRCA2;RAD54B;RAD51AP1;RECQL4;BRIP1;RAD51;EXO1;RAD54L;ATM;DNA2
negative regulation of cellular process	GO:0048523	46/534	2.38e-11	4.5e-09	3.03318	74.1914	BLM;EPO;GMNN;FHL1;ENO1;FOXO4;PDS5B;FOXM1;FGF2;ETS1;DLL1;RPS6KA2;MXI1;PIM2;JAK2;CD34;HIST1H2AC;TSPYL2;TFAP2A;CDKN2B;MYOCD;TGFB1;SMAD3;CDKN2A;TGFB3;VDR;IGFBP3;ACTN1;HMGA1;EIF2AK2;CDC6;KLF4;FOXP3;SMARCA2;EREG;NME1;VAMP8;KAT2B;NR4A1;AZGP1;WT1;BCL2;PDCD4;TXNIP;PRKD1;HSPA1B
DNA synthesis involved in DNA repair	GO:0000731	16/65	2.6e-11	4.74e-09	8.66739	211.255	BLM;RFC4;PCNA;RFC2;XRCC2;ISG15;BRCA1;BRCA2;RAD51AP1;BRIP1;RAD51;EXO1;POLD1;RPA3;ATM;DNA2
negative regulation of nucleic acid-templated transcription	GO:1903507	41/444	3.57e-11	6.28e-09	3.25149	78.2169	SUV39H2;GMNN;PRDM5;GATA6;TWIST1;ENO1;BRCA1;FOXM1;FOXO1;PPM1F;TCEAL7;RPS6KA5;ZNF703;E2F1;TFAP2A;HSPA8;TCF7L2;JUN;TGFB1;CDKN2A;VDR;ZBTB16;HMGA1;FOXL2;NR2F2;FOXN3;KLF4;FOXP3;SMARCA2;FOXP2;FOXP1;TBX2;EREG;CENPF;ZEB1;WT1;PDCD4;TIMELESS;BIRC5;CALR;EZH2
regulation of mitotic cell cycle	GO:0007346	24/165	5.16e-11	8.77e-09	5.12164	121.32	FOXA1;MAP3K3;AFAP1L2;TGFB1;SMAD3;NEK6;PLK1;PRKCA;MKI67;CDC25C;PKMYT1;CKS1B;RBL2;TPX2;CCNB1;TAL1;EIF4EBP1;CDK1;CKS2;RCC1;BIRC5;NEK2;PIM2;MAD2L1
double-strand break repair	GO:0006302	22/141	8.17e-11	1.3e-08	5.49396	127.616	GEN1;BLM;FEN1;PSMD14;PARP1;XRCC2;H2AFX;MND1;BRCA1;BRCA2;RAD54B;RAD51AP1;RECQL4;BRIP1;RAD51;EME1;MSH2;CHEK2;RPA3;ATM;DNA2;TRIP13
negative regulation of cell proliferation	GO:0008285	36/363	7.96e-11	1.31e-08	3.49203	81.2033	FOXO4;PDS5B;GATA2;ETS1;DLL1;SOX2;DUSP10;RPS6KA2;MXI1;POLR2D;E2F1;E2F3;PIM2;JAK2;HIST1H2AC;TFAP2A;CDKN2B;MYOCD;TGFB1;IGFBP5;CDKN2A;TGFB3;VDR;IGFBP3;HMGA1;EIF2AK2;CDC6;KLF4;SMARCA2;FOXP3;EREG;NME1;KAT2B;AZGP1;WT1;HSPA1B
positive regulation of macromolecule biosynthetic process	GO:0010557	22/142	9.41e-11	1.46e-08	5.45527	125.944	PDGFRB;PDGFRA;TGFB1;PCNA;EPO;IRS1;TGFB3;HGF;INSR;CIRBP;IGF1;GLI1;KLF4;EREG;GLI2;KITLG;ERBB2;KDR;DNA2;CALR;JAK2;TLR4
positive regulation of DNA metabolic process	GO:0051054	17/82	1.17e-10	1.71e-08	7.2999	166.91	PDGFRB;PDGFRA;PCNA;EPO;TGFB3;HGF;INSR;H2AFX;BRCA1;IGF1;GLI1;GLI2;EREG;KITLG;RAD51;DNA2;CALR
G1/S transition of mitotic cell cycle	GO:0000082	19/105	1.15e-10	1.73e-08	6.37156	145.797	CDT1;PCNA;CDKN2A;CAMK2A;CDC6;CDC25A;DHFR;POLA2;CDC45;CCNE2;CCNE1;POLE2;RPA3;EIF4EBP1;E2F1;RCC1;MCM4;PIM2;MCM2
regulation of apoptotic process	GO:0042981	58/815	1.24e-10	1.76e-08	2.50583	57.1624	ALK;TOP2A;FOXA1;PCSK9;BRCA1;SOX2;LGALS1;CCND2;AIFM1;FAM162A;CHEK2;RPS6KA2;RPS6KA1;KDR;PIM2;JAK2;MAP3K5;PDGFRB;PDGFRA;IGFBP3;ACTN1;HGF;ANXA5;FOXL2;NME1;ARHGAP10;CEACAM5;ARHGEF3;BIRC5;GATA6;FOXO1;BCL2L11;IRAK1;ERBB2;ABL1;E2F1;FYN;BAK1;ECT2;SNCA;TFAP2A;ANGPT4;MAP3K3;JUN;TGFB1;TGFB3;INSR;PLK1;IGF1;KRT18;WT1;IL2RB;CDK1;BCL2;ATM;CALR;HSPA1B;MAD2L1
DNA biosynthetic process	GO:0071897	12/39	4.76e-10	6.57e-08	10.8342	232.552	RAD51AP1;BLM;BRIP1;RAD51;TERT;EXO1;POLD1;XRCC2;ATM;BRCA1;DNA2;BRCA2
regulation of mitotic cell cycle phase transition	GO:1901990	24/184	5.16e-10	6.93e-08	4.59277	98.2166	HSP90AA1;PSMD11;PSMD14;UBE2C;NEK6;PLK1;BUB1B;HMMR;CDC6;PSMA7;ZFP36L1;AURKA;CDC20;TPX2;CENPE;CCNB1;CENPF;PRKAR2B;PSMD2;CDK1;E2F1;ANAPC4;NEK2;MAD2L1
cell cycle G1/S phase transition	GO:0044843	17/92	7.86e-10	1.03e-07	6.50643	136.404	CDT1;CDKN2A;CAMK2A;CDC6;CDC25A;CCNA2;POLA2;CDC45;CCNE2;CCNE1;POLE2;RPA3;EIF4EBP1;RCC1;MCM4;PIM2;MCM2
strand displacement	GO:0000732	10/26	1.11e-09	1.42e-07	13.5428	279.206	RAD51AP1;BLM;BRIP1;RAD51;EXO1;XRCC2;ATM;BRCA1;DNA2;BRCA2
regulation of mitotic nuclear division	GO:0007088	16/84	1.56e-09	1.94e-07	6.70691	136.027	PDGFRB;DMRT1;INSR;PLK1;TGFA;KIF11;IGF1;MKI67;CDC25C;PKMYT1;EREG;AURKA;CHEK1;RCC1;NEK2;HSPA1B
positive regulation of DNA biosynthetic process	GO:2000573	13/55	3.32e-09	4.03e-07	8.32266	162.491	PDGFRB;CCT3;HSP90AA1;RFC4;PARM1;RFC2;DSCC1;HGF;KLF4;AURKB;NEK2;ATM;CCT5
DNA-dependent DNA replication	GO:0006261	13/56	4.21e-09	5e-07	8.17404	157.643	WDHD1;RFC4;RFC2;HMGA1;HELB;POLA2;CDC45;RAD51;POLD1;POLE2;REV3L;DNA2;MCM2
regulation of cyclin-dependent protein serine/threonine kinase activity	GO:0000079	14/67	4.64e-09	5.38e-07	7.35758	141.177	MYOCD;BLM;CDKN2B;CDKN2A;PLK1;CDC6;NR2F2;CDC25C;PKMYT1;CDC25A;CKS1B;CCND2;CCNE2;CKS2
protein autophosphorylation	GO:0046777	22/175	5.47e-09	6.2e-07	4.42656	84.2114	PDGFRB;ALK;PDGFRA;MAP3K3;INSR;NEK6;CAMK2A;EIF2AK2;VRK1;AURKB;AURKA;IRAK1;CHEK2;ERBB2;KDR;ABL1;NEK2;ATM;FYN;PIM2;PRKD1;JAK2
positive regulation of cell proliferation	GO:0008284	35/424	1.86e-08	2.06e-06	2.90659	51.7454	EPO;IRS1;TGFA;GLI1;FOXM1;FGF2;DLL1;CCND2;TERT;EPCAM;ZNF703;ERBB2;E2F1;KDR;IL6R;WNT2;PDGFRB;MAP3K3;PDGFRA;TGFB1;IL15;INSR;HGF;VEGFC;IGF1;FOXP1;TBX2;EREG;NME1;TGFBR2;BIRC5;CALR;NES;SLC25A33;TSPYL5
embryonic organ development	GO:0048568	10/53	2.26e-08	2.46e-06	7.97236	140.349	TEAD4;KITLG;TGFB1;TAL1;RARRES2;POLR2D;KDR;TEAD1;NES;GLI2;TGFBR2;TBX2
double-strand break repair via homologous recombination	GO:0000724	14/76	2.58e-08	2.74e-06	6.48629	113.339	GEN1;FEN1;BLM;PARP1;PSMD14;XRCC2;BRCA1;BRCA2;RAD54B;RAD51AP1;RECQL4;CDC45;RAD51;RPA3
microtubule cytoskeleton organization involved in mitosis	GO:1902850	11/44	2.88e-08	3e-06	8.80282	152.828	CENPE;CCNB1;ESPL1;KIF4A;NUF2;RCC1;KIF11;AURKB;NDC80;RAN;AURKA
positive regulation of angiogenesis	GO:0045766	16/103	3.32e-08	3.39e-06	5.46971	94.1888	ANGPT4;PRKCB;GATA6;TWIST1;VEGFC;PRKCA;BRCA1;GATA2;KLF4;FGF2;ETS1;DLL1;HK2;KDR;PRKD1;CD34
positive regulation of cellular process	GO:0048522	39/519	3.69e-08	3.7e-06	2.64593	45.2826	EPO;IRS1;TGFA;GLI1;FOXM1;FGF2;ETS1;DLL1;EXOSC4;CCND2;EPCAM;CHEK1;RPS6KA1;ZNF703;ERBB2;KDR;IL6R;WNT2;PDGFRB;PDGFRA;JUN;JUND;TGFB1;IL15;INSR;HGF;VEGFC;CDC6;IGF1;TBX2;EREG;TGFBR2;TAL1;BCL2;BIRC5;CALR;SLC25A33;S100A8;TSPYL5
positive regulation of intracellular signal transduction	GO:1902533	37/479	4.12e-08	4.04e-06	2.71987	46.2521	ALK;IRS1;FGF2;SOX2;BCL2L11;LGALS1;IRAK1;ERBB2;KDR;FYN;PIM2;JAK2;ECT2;PDGFRB;MAP3K3;PDGFRA;TCF7L2;TGFB1;KSR1;PRKCB;NEK6;INSR;HGF;EIF2AK2;IGF1;ESR1;EREG;KITLG;NEDD4;RRAGD;BCL2;PDCD4;TRIM15;PRKD1;S100A8;TSPYL5;ENG
anaphase-promoting complex-dependent catabolic process	GO:0031145	14/79	4.32e-08	4.16e-06	6.23997	105.819	PSMD11;PSMD14;UBE2C;PLK1;BUB1B;AURKB;PSMA7;AURKA;CDC20;CCNB1;PSMD2;CDK1;ANAPC4;MAD2L1
negative regulation of apoptotic process	GO:0043066	37/485	5.67e-08	5.36e-06	2.68622	44.8211	ALK;GATA6;DLL1;FOXO1;CCND2;IRAK1;RPS6KA1;ERBB2;KDR;PDK4;PIM2;SNCA;PDGFRB;TFAP2A;ANGPT4;PDGFRA;WFS1;TGFB3;INSR;HGF;PLK1;ANXA5;PRKCA;IGF1;KLF4;ARHGAP10;KRT18;MSH2;WT1;CEACAM5;IL2RB;BCL2;CDK1;BIRC5;HSPA1B;LGMN;MAD2L1
recombinational repair	GO:0000725	13/71	8.77e-08	8.13e-06	6.44713	104.765	GEN1;FEN1;BLM;PARP1;PSMD14;XRCC2;BRCA1;BRCA2;RAD54B;RAD51AP1;RECQL4;RAD51;RPA3
G2/M transition of mitotic cell cycle	GO:0000086	17/126	1.05e-07	9.6e-06	4.75073	76.3234	HSP90AA1;CDKN2B;PLK1;CDC25C;PKMYT1;FOXM1;MASTL;CDC25A;AURKA;CCNA2;CCNB2;CCNB1;PRKAR2B;CHEK2;CDK1;NEK2;NES
cell cycle G2/M phase transition	GO:0044839	17/127	1.19e-07	1.06e-05	4.71332	75.1687	HSP90AA1;CDKN2B;PLK1;CDC25C;PKMYT1;FOXM1;MASTL;CDC25A;AURKA;CCNA2;CCNB2;CCNB1;PRKAR2B;CHEK2;CDK1;NEK2;NES
positive regulation of epithelial to mesenchymal transition	GO:0010718	10/40	1.24e-07	1.09e-05	8.80282	139.985	TCF7L2;TGFB1;SMAD3;TGFB3;ZNF703;SNAI1;TWIST1;TGFBR2;ENG;EZH2
mitotic spindle organization	GO:0007052	13/74	1.46e-07	1.26e-05	6.18576	97.3599	KIF11;AURKB;NDC80;AURKA;CENPE;TPX2;CCNB1;CHEK2;KIF4A;NUF2;RCC1;BIRC5;RAN
peptidyl-serine phosphorylation	GO:0018105	18/145	1.63e-07	1.34e-05	4.37105	68.3273	DMPK;PRKCB;NEK6;PLK1;MAST1;CAMK2A;VRK1;PRKCA;MASTL;TTBK2;TGFBR2;CAMKV;CHEK2;CDK1;PDK3;ATM;PRKD1;CLSPN
positive regulation of cell differentiation	GO:0045597	21/194	1.67e-07	1.35e-05	3.81153	59.4801	JUN;JUND;TGFB1;SMAD3;TGFB3;HGF;RARRES2;ZBTB16;TWIST1;IGF1;ZFP36L1;TGFBR2;RPS6KA1;ZNF703;KDR;SNAI1;ABL1;PRKD1;CD34;IL6R;EZH2
regulation of angiogenesis	GO:0045765	20/177	1.63e-07	1.36e-05	3.97867	62.1967	ANGPT4;PRKCB;GATA6;FOXJ2;TWIST1;VEGFC;PRKCA;KLK3;FOXO4;BRCA1;GATA2;KLF4;FGF2;ETS1;HK2;ERBB2;KDR;PGK1;PRKD1;CD34
epithelium development	GO:0060429	16/115	1.62e-07	1.38e-05	4.89896	76.6031	TAGLN;TGFB1;PCNA;VDR;PTCH1;DLL1;TBX2;WT1;KDR;TIMELESS;PGK1;CDK1;VDAC1;JAK2;WNT2;CD34
chaperone mediated protein folding requiring cofactor	GO:0051085	8/24	1.98e-07	1.58e-05	11.7371	181.144	HSPA8;HSPA4;HSPA6;HSPA4L;HYOU1;HSPA2;HSPE1;HSPA1B
positive regulation of vasculature development	GO:1904018	15/104	2.44e-07	1.91e-05	5.07855	77.3339	ANGPT4;PRKCB;GATA6;TWIST1;VEGFC;PRKCA;BRCA1;GATA2;FGF2;ETS1;HK2;KDR;PRKD1;CD34;ENG
protein-DNA complex assembly	GO:0065004	14/91	2.71e-07	2.1e-05	5.41712	81.9113	HIST1H2BN;HIST1H2BO;PARP1;HIST1H2BJ;HIST1H2BL;XRCC2;H2AFX;HIST2H2BE;CHAF1B;RAD51;RPA3;HIST1H2BH;HIST1H2BD;HIST1H2BC
positive regulation of transferase activity	GO:0051347	17/137	3.6e-07	2.74e-05	4.36928	64.8253	PDGFRB;ARRDC4;ALK;PDGFRA;HSP90AA1;PARM1;TGFB1;RFC4;RFC2;DSCC1;INSR;PLK1;KLF4;AURKB;ERBB2;KDR;NEK2
peptidyl-serine modification	GO:0018209	19/170	3.92e-07	2.94e-05	3.93538	58.051	DMPK;PARP1;PRKCB;NEK6;PLK1;MAST1;CAMK2A;VRK1;PRKCA;MASTL;TTBK2;TGFBR2;CAMKV;CHEK2;CDK1;PDK3;ATM;PRKD1;CLSPN
cellular protein modification process	GO:0006464	57/1001	4.69e-07	3.47e-05	2.00504	29.2188	MAST1;PCSK9;PLAT;TRIOBP;DUSP10;LGALS1;RPS6KA5;PSMD2;CHEK2;RPS6KA2;CHEK1;RPS6KA1;NEK2;PIM2;JAK2;MAP3K5;IGFBP1;IGFBP5;KSR1;PRKCB;IGFBP4;IGFBP3;PRKCA;VRK1;KCTD7;TGFBR2;CCNE1;BIRC5;PRKD1;ERG;PSMD11;RPN2;PSMD14;EPAS1;CAMK2A;PSMA7;AURKB;AURKA;IRAK1;ERBB2;ABL1;FYN;DCAF13;CDK17;TGFB1;DMPK;WFS1;NEK6;ZBTB16;INSR;PLK1;EIF2AK2;ISG15;PPP1CA;CDK1;ATM;CDK16
cellular response to insulin stimulus	GO:0032869	15/110	5.13e-07	3.74e-05	4.80154	69.5369	PARP1;IRS1;INSR;IRS4;PIK3R3;PCSK9;FOXO4;FOXO1;ZFP36L1;KAT2B;BAIAP2L1;MARS;PDK4;SLC25A33;VAMP2
positive regulation of smooth muscle cell proliferation	GO:0048661	9/37	6.9e-07	4.96e-05	8.5649	121.508	PDGFRB;JUN;FOXJ2;IGF1;FGF2;MEF2D;IL6R;EREG;FOXP1
negative regulation of cell cycle	GO:0045786	12/72	7.97e-07	5.5e-05	5.86854	82.4076	TSPYL2;NR4A1;MYOCD;TGFB1;SMAD3;CDKN2A;RPS6KA2;GMNN;PLK1;PDCD4;NR2F2;MAD2L1
regulation of epithelial cell proliferation	GO:0050678	12/73	7.97e-07	5.57e-05	5.86854	82.4076	SOX2;NR4A1;CDKN2B;DUSP10;TGFB1;ERBB2;TGFA;PRKD1;IGF1;EREG;NME1;ZFP36L1
regulation of ubiquitin-protein ligase activity involved in mitotic cell cycle	GO:0051439	12/74	7.97e-07	5.65e-05	5.86854	82.4076	CDC20;CCNB1;PSMD11;PSMD14;UBE2C;PSMD2;PLK1;CDK1;BUB1B;ANAPC4;PSMA7;MAD2L1
nucleosome assembly	GO:0006334	10/60	8.54e-07	5.81e-05	6.4554	90.2013	HIST1H2BN;CHAF1B;HIST1H2BO;HIST1H2BJ;HIST1H2BL;H2AFX;HIST1H2BH;HIST2H2BE;HIST1H2BD;ASF1B;HIST1H2BC
positive regulation of neuron death	GO:1901216	9/38	8.81e-07	5.92e-05	8.33951	116.267	TFAP2A;EGR1;PRNP;PCSK9;FYN;FOS;TLR4;MAP3K5;SNCA
regulation of metaphase/anaphase transition of cell cycle	GO:1902099	5/8	9.47e-07	6.28e-05	22.007	305.236	CENPE;UBE2C;NEK6;PLK1;CDC6
positive regulation of multicellular organismal process	GO:0051240	20/202	1.36e-06	8.8e-05	3.48626	47.085	TGFB1;SMAD3;TFRC;IL15;TGFB3;VDR;ZBTB16;TWIST1;EIF2AK2;ENO1;PPM1F;EREG;TGFBR2;VAMP8;SYDE1;TERT;ZNF703;SNAI1;CD34;EZH2
'de novo' posttranslational protein folding	GO:0051084	8/30	1.36e-06	8.88e-05	9.38967	126.852	HSPA8;HSPA4;HSPA4L;HSPA6;HYOU1;HSPA2;HSPE1;HSPA1B
positive regulation of ubiquitin-protein ligase activity involved in regulation of mitotic cell cycle transition	GO:0051437	12/76	1.45e-06	9.26e-05	5.55967	74.7372	CDC20;CCNB1;PSMD11;PSMD14;UBE2C;PSMD2;PLK1;CDK1;BUB1B;ANAPC4;PSMA7;MAD2L1
MAPK cascade	GO:0000165	24/278	1.48e-06	9.35e-05	3.03982	40.7972	PDGFRB;MAP3K3;PDGFRA;PSMD11;TGFB1;PSMD14;KSR1;IRS1;HGF;CAMK2A;IGF1;FGF2;PSMA7;EREG;ZFP36L1;KITLG;DLG4;PSMD2;ERBB2;IL2RB;KDR;FYN;JAK2;MAP3K5
cellular response to unfolded protein	GO:0034620	7/22	1.69e-06	0.000105	11.2036	148.906	HSPA8;HSPA4;HSPA4L;HSPA6;HYOU1;HSPA2;HSPA1B
regulation of mitotic metaphase/anaphase transition	GO:0030071	6/15	2.06e-06	0.000126	14.0845	184.435	CENPE;ESPL1;UBE2C;NEK6;PLK1;CDC6
negative regulation of programmed cell death	GO:0043069	30/408	2.21e-06	0.000134	2.58906	33.715	ALK;GATA6;FOXO1;CCND2;IRAK1;RPS6KA1;ERBB2;KDR;PIM2;SNCA;PDGFRB;TFAP2A;ANGPT4;PDGFRA;WFS1;INSR;HGF;PLK1;ANXA5;IGF1;ARHGAP10;KRT18;WT1;CEACAM5;IL2RB;BCL2;CDK1;BIRC5;HSPA1B;MAD2L1
response to unfolded protein	GO:0006986	9/43	2.69e-06	0.000161	7.3698	94.5337	HSPA8;HSP90AA1;HSPA4;HSPA4L;HSPA6;HYOU1;HSPA2;HSPE1;HSPA1B
positive regulation of cell cycle arrest	GO:0071158	12/82	3.32e-06	0.000188	5.15287	65.0041	RBL2;CCNB1;PCNA;CHEK2;GATA6;E2F1;CDK1;ATM;BRCA1;FOXO4;CDC25C;AURKA
positive regulation of ubiquitin protein ligase activity	GO:1904668	12/82	3.32e-06	0.00019	5.15287	65.0041	CDC20;CCNB1;PSMD11;PSMD14;UBE2C;PSMD2;PLK1;CDK1;BUB1B;ANAPC4;PSMA7;MAD2L1
mitotic nuclear envelope disassembly	GO:0007077	9/44	3.29e-06	0.000191	7.2023	90.9191	CCNB2;CCNB1;NUP155;PRKCB;NEK6;PLK1;CDK1;VRK1;PRKCA
negative regulation of response to stimulus	GO:0048585	15/127	3.27e-06	0.000192	4.15881	52.5282	PDGFRB;ALK;PDGFRA;MAP3K3;TGFB1;IGFBP3;INSR;TWIST1;KLF4;FOXP3;ESR1;TERT;ERBB2;KDR;CD34
positive regulation of protein kinase B signaling	GO:0051897	15/127	3.27e-06	0.000194	4.15881	52.5282	PDGFRB;PDGFRA;TCF7L2;TGFB1;IRS1;HGF;INSR;FGF2;ESR1;EREG;KITLG;ERBB2;FYN;TSPYL5;ENG
chromosome organization	GO:0051276	10/56	3.47e-06	0.000194	6.28773	79.0541	TOP2A;CDT1;TCF7L2;PARP1;MSH2;NUP155;NUF2;CDCA8;BRCA2;NDC80
regulation of attachment of spindle microtubules to kinetochore	GO:0051988	5/10	4.06e-06	0.000223	17.6056	218.542	CCNB1;RACGAP1;RCC2;NEK2;ECT2
regulation of phospholipase C activity	GO:1900274	5/10	4.06e-06	0.000225	17.6056	218.542	PDGFRB;PDGFRA;ABL1;FGF2;ESR1
positive regulation of endothelial cell migration	GO:0010595	11/70	4.17e-06	0.000227	5.5332	68.5384	NRP1;ANGPT4;TGFB1;KDR;ABL1;PRKCA;PRKD1;CALR;ETS1;FGF2;FOXP1
regulation of vascular smooth muscle cell proliferation	GO:1904705	7/25	4.42e-06	0.000235	9.85915	121.551	JUN;TGFB3;FOXJ2;PDCD4;IGF1;FGF2;MEF2D
positive regulation of nuclear division	GO:0051785	7/25	4.42e-06	0.000238	9.85915	121.551	PDGFRB;DMRT1;INSR;TGFA;IGF1;AURKA;EREG
nuclear envelope disassembly	GO:0051081	9/46	4.87e-06	0.000241	6.88916	84.2771	CCNB2;CCNB1;NUP155;PRKCB;NEK6;PLK1;CDK1;VRK1;PRKCA
mitotic spindle checkpoint	GO:0071174	6/17	4.84e-06	0.000242	12.4275	152.089	CENPF;PLK1;BUB1B;ATM;TRIP13;BUB1
mitotic spindle assembly checkpoint	GO:0007094	6/17	4.84e-06	0.000245	12.4275	152.089	CENPF;PLK1;BUB1B;ATM;TRIP13;BUB1
DNA replication checkpoint	GO:0000076	6/17	4.84e-06	0.000247	12.4275	152.089	CDT1;CDC45;TIMELESS;CDC6;CLSPN;DNA2
spindle assembly checkpoint	GO:0071173	6/17	4.84e-06	0.00025	12.4275	152.089	CENPF;PLK1;BUB1B;ATM;TRIP13;BUB1
response to insulin	GO:0032868	11/71	4.81e-06	0.000251	5.45527	66.7946	KAT2B;PARP1;IRS1;INSR;MARS;PCSK9;IGF1;SLC25A33;VAMP2;FOXO1;ZFP36L1
negative regulation of ubiquitin-protein ligase activity involved in mitotic cell cycle	GO:0051436	11/71	4.81e-06	0.000253	5.45527	66.7946	CDC20;CCNB1;PSMD11;PSMD14;UBE2C;PSMD2;CDK1;BUB1B;ANAPC4;PSMA7;MAD2L1
cellular response to hypoxia	GO:0071456	15/132	5.3e-06	0.00026	4.00128	48.6064	SUV39H2;ANGPT4;PSMD11;PSMD14;EPO;EPAS1;GATA6;TWIST1;PSMA7;ZFP36L1;TERT;FAM162A;PSMD2;PGK1;HYOU1
regulation of G2/M transition of mitotic cell cycle	GO:0010389	16/149	5.44e-06	0.000264	3.78108	45.8356	HSP90AA1;PSMD11;PSMD14;RCC2;PLK1;FHL1;HMMR;PSMA7;AURKA;TPX2;CCNB1;CENPF;PRKAR2B;PSMD2;CDK1;NEK2
intrinsic apoptotic signaling pathway	GO:0097193	13/101	5.66e-06	0.000272	4.53214	54.7597	ITPR1;BRCA1;HIC1;PPM1F;BCL2L11;AIFM1;CHEK2;ABL1;BCL2;E2F1;BAK1;MAP3K5;PDK1
regulation of transcription involved in G1/S transition of mitotic cell cycle	GO:0000083	7/26	5.9e-06	0.000282	9.47996	114.137	DHFR;CDT1;PCNA;CDC45;CCNE1;E2F1;CDC6
positive regulation of protein ubiquitination involved in ubiquitin-dependent protein catabolic process	GO:2000060	11/87	6.25e-06	0.000295	4.85673	58.1968	CDC20;CCNB1;PSMD11;PSMD14;UBE2C;PSMD2;PLK1;CDK1;BUB1B;ANAPC4;PSMA7;MAD2L1
intrinsic apoptotic signaling pathway in response to DNA damage	GO:0008630	9/48	7.04e-06	0.00033	6.60211	78.3248	BCL2L11;MSH2;CHEK2;E2F1;ABL1;BCL2;BRCA1;BAK1;HIC1
replicative senescence	GO:0090399	5/11	7.28e-06	0.000338	16.0051	189.352	TERT;CDKN2A;CHEK2;CHEK1;ATM
cellular response to topologically incorrect protein	GO:0035967	7/27	7.78e-06	0.000358	9.12885	107.395	HSPA8;HSPA4;HSPA4L;HSPA6;HYOU1;HSPA2;HSPA1B
positive regulation of response to external stimulus	GO:0032103	12/90	8.94e-06	0.000404	4.69484	54.5794	PDGFRB;TGFB1;IL15;RARRES2;PDCD4;PRKCA;TRIM15;ETS1;TLR4;S100A8;PPM1F;SNCA
regulation of cell cycle process	GO:0010564	12/90	8.94e-06	0.000407	4.69484	54.5794	RACGAP1;PLK1;RCC1;NEK2;MKI67;FOXM1;CDC25C;PKMYT1;ECT2;SLC25A33;AURKB;AURKA
positive regulation of pri-miRNA transcription from RNA polymerase II promoter	GO:1902895	6/19	1.01e-05	0.000453	11.1193	127.891	JUN;TGFB1;SMAD3;TERT;FOS;TEAD1
negative regulation of ubiquitin protein ligase activity	GO:1904667	11/77	1.08e-05	0.000478	5.03018	57.5381	CDC20;CCNB1;PSMD11;PSMD14;UBE2C;PSMD2;CDK1;BUB1B;ANAPC4;PSMA7;MAD2L1
cellular response to decreased oxygen levels	GO:0036294	10/64	1.2e-05	0.00052	5.50176	62.3269	SUV39H2;ANGPT4;TERT;FAM162A;EPAS1;GATA6;PGK1;TWIST1;HYOU1;ZFP36L1
activation of protein kinase activity	GO:0032147	20/233	1.2e-05	0.000522	3.02243	34.2519	ALK;MAP3K3;CHRNA3;INSR;TGFA;EIF2AK2;IGF1;FGF2;TGFBR2;TPX2;IRAK1;PRKAR2B;ABL1;CDK1;PLCE1;CLSPN;JAK2;ECT2;TLR4;MAP3K5
kinetochore organization	GO:0051383	5/12	1.22e-05	0.000522	14.6714	166.012	CDT1;CENPE;CENPF;NUF2;NDC80
regulation of signal transduction	GO:0009966	20/233	1.2e-05	0.000527	3.02243	34.2519	TSPYL2;PDGFRB;IGFBP1;ALK;PDGFRA;IGFBP5;IGFBP4;INSR;IGFBP3;PTCH1;GLI1;FOXP3;ESR1;DLL1;IRAK1;ERBB2;KDR;PLCE1;BIRC5;PRKD1
cytokine-mediated signaling pathway	GO:0019221	38/633	1.29e-05	0.000549	2.11379	23.7957	IL1RN;PSMD11;PSMD14;IRS1;EPO;CAMK2A;TWIST1;FGF2;PSMA7;FOXO1;TXNDC17;LMNB1;SOX2;SOCS1;RPS6KA5;IRAK1;PSMD2;FYN;JAK2;IL6R;EGR1;MAP3K3;HSPA8;HSP90AA1;TGFB1;IL15;HGF;TALDO1;ISG15;FOS;EREG;ZEB1;CXCL12;IL2RB;BCL2;PDCD4;BIRC5;SNRPA1
regulation of chromosome segregation	GO:0051983	7/29	1.3e-05	0.000549	8.49927	95.6147	RACGAP1;NEK2;CDC6;MKI67;ECT2;BUB1;AURKB
positive regulation of ossification	GO:0045778	9/52	1.4e-05	0.00057	6.09426	68.1275	TFAP2A;TGFB1;TGFB3;HGF;ZBTB16;ISG15;PRKD1;IGF1;IL6R
error-prone translesion synthesis	GO:0042276	6/20	1.41e-05	0.000571	10.5634	117.985	PCNA;RFC4;RFC2;RPA3;POLE2;REV3L
positive regulation of mitotic nuclear division	GO:0045840	8/40	1.39e-05	0.000572	7.04225	78.7622	PDGFRB;DMRT1;UBE2C;INSR;TGFA;IGF1;AURKA;EREG
chromatin assembly	GO:0031497	10/65	1.39e-05	0.000575	5.41712	60.6008	HIST1H2BN;CHAF1B;HIST1H2BO;HIST1H2BJ;HIST1H2BL;H2AFX;HIST1H2BH;HIST2H2BE;HIST1H2BD;HIST1H2BC
nucleosome organization	GO:0034728	11/79	1.38e-05	0.000579	4.90283	54.8519	HIST1H2BN;CHAF1B;HIST1H2BO;HIST1H2BJ;HIST1H2BL;H2AFX;HMGA1;HIST1H2BH;HIST2H2BE;HIST1H2BD;HIST1H2BC
cellular response to cytokine stimulus	GO:0071345	30/456	1.96e-05	0.000788	2.31653	25.1091	IL1RN;PDE1B;TWIST1;MT1X;BRCA1;FGF2;FOXO1;ZFP36L1;SOX2;SOCS1;IRAK1;DPYSL3;FYN;JAK2;IL6R;EGR1;HSPA8;HSP90AA1;TGFB1;SMAD3;HGF;FOXH1;FOS;EREG;ZEB1;LRCH1;IL2RB;BCL2;BIRC5;GAPDH
DNA damage response, signal transduction by p53 class mediator	GO:0030330	11/82	1.99e-05	0.000792	4.72346	51.1392	RBL2;CCNB1;PCNA;CHEK2;E2F1;CDK1;ATM;BRCA1;FOXM1;CDC25C;AURKA
translesion synthesis	GO:0019985	8/42	2.03e-05	0.000802	6.70691	72.4734	PCNA;RFC4;RFC2;POLD1;RPA3;POLE2;REV3L;ISG15
positive regulation of protein phosphorylation	GO:0001934	28/412	2.07e-05	0.000812	2.393	25.8119	ALK;NRP1;SOX2;RPS6KA5;CCND2;ERBB2;ABL1;KDR;RSPO1;JAK2;IL6R;SNCA;PDGFRB;ANGPT4;PDGFRA;PRNP;TGFB1;KSR1;TGFB3;INSR;HGF;RARRES2;PLK1;IGF1;EREG;CENPE;PRKD1;ENG
regulation of epithelial to mesenchymal transition	GO:0010717	10/68	2.09e-05	0.000812	5.17813	55.8106	FOXA1;PHLDB1;TGFB1;SMAD3;TGFB3;ZNF703;SNAI1;TWIST1;TGFBR2;EZH2
regulation of endothelial cell migration	GO:0010594	10/69	2.38e-05	0.000919	5.10308	54.3324	NRP1;ANGPT4;KDR;ABL1;PRKCA;PRKD1;NR2F2;CALR;ETS1;FOXP1
positive regulation of apoptotic process	GO:0043065	23/307	2.5e-05	0.000959	2.63798	27.9543	TOP2A;FOXA1;TFAP2A;PRNP;JUN;TGFB3;IGFBP3;PCSK9;FOXL2;FOXO1;PPM1F;BCL2L11;AIFM1;FAM162A;RPS6KA2;ARHGEF3;ABL1;E2F1;ATM;BAK1;ECT2;MAP3K5;SNCA
mismatch repair	GO:0006298	7/32	2.61e-05	0.000978	7.70246	81.3008	RNASEH2A;PCNA;MSH2;EXO1;POLD1;RPA3;ABL1
regulation of nitric oxide biosynthetic process	GO:0045428	7/32	2.61e-05	0.000985	7.70246	81.3008	HSP90AA1;SMAD3;INSR;KLF4;CD34;TLR4;KLF2
G2 DNA damage checkpoint	GO:0031572	7/32	2.61e-05	0.000992	7.70246	81.3008	FANCI;BLM;CHEK1;PLK1;BRCA1;CLSPN;FOXN3
regulation of mitotic cell cycle spindle assembly checkpoint	GO:0090266	5/14	2.94e-05	0.00107853	12.5755	131.228	GEN1;CDT1;CCNB1;NDC80;MAD2L1
regulation of smooth muscle cell proliferation	GO:0048660	8/44	2.9e-05	0.00107918	6.40205	66.896	PDGFRB;TCF7L2;IGFBP5;IGFBP3;IGF1;IL6R;EREG;FOXP1
positive regulation of vascular smooth muscle cell proliferation	GO:1904707	5/14	2.94e-05	0.00108635	12.5755	131.228	JUN;FOXJ2;IGF1;FGF2;MEF2D
regulation of phosphatidylinositol 3-kinase activity	GO:0043551	7/33	3.23e-05	0.00117624	7.46906	77.2403	PDGFRB;PDGFRA;TGFB1;IRS1;PIK3R3;PRKD1;FGF2
positive regulation of blood vessel endothelial cell migration	GO:0043536	8/45	3.44e-05	0.00124387	6.25978	64.3402	MAP3K3;ANGPT4;TGFB1;KDR;PRKCA;PRKD1;FGF2;ETS1
apoptotic process	GO:0006915	19/231	3.56e-05	0.00127886	2.89616	29.667	YARS;DMPK;PARP1;PDE1B;ZBTB16;BRCA1;HK2;TGFBR2;BCL2L11;AIFM1;ESPL1;CHEK1;BCL2;PDCD4;VDAC1;BAK1;JAK2;GAPDH;MCM2
regulation of double-strand break repair	GO:2000779	7/34	3.96e-05	0.00139535	7.24938	73.4758	RAD51AP1;HELB;RAD51;CHEK1;TIMELESS;TWIST1;FOXM1
response to cytokine	GO:0034097	14/138	3.95e-05	0.00139849	3.57216	36.2222	JUN;SMAD3;JUND;SHMT2;FOXH1;EIF2AK2;PRKCA;ISG15;IRAK1;DPYSL3;BCL2;JAK2;IL6R;SNCA
regulation of signal transduction by p53 class mediator	GO:1901796	14/138	3.95e-05	0.00140827	3.57216	36.2222	BLM;RFC4;RFC2;BRCA1;AURKB;AURKA;TPX2;BRIP1;EXO1;CHEK2;RPA3;CHEK1;ATM;DNA2
DNA damage induced protein phosphorylation	GO:0006975	4/8	4.11e-05	0.00143802	17.6056	177.79	CHEK2;CHEK1;ABL1;ATM
regulation of mitotic sister chromatid separation	GO:0010965	5/15	4.3e-05	0.00149408	11.7371	117.998	CENPE;UBE2C;NEK6;PLK1;CDC6
positive regulation of macromolecule metabolic process	GO:0010604	21/276	4.45e-05	0.00150537	2.67912	26.8421	TFAP2A;EGR1;TGFB1;SMAD3;WFS1;VDR;TWIST1;PCSK9;MITF;IGF1;BRCA1;KLF4;ETS1;PPM1F;KLF2;DNMT3B;E2F1;CD34;TLR4;HSPA1B;SNCA
regulation of cellular senescence	GO:2000772	6/24	4.45e-05	0.00151224	8.80282	88.214	MAP3K3;TERT;CDKN2A;NEK6;HMGA1;TWIST1
mitotic nuclear division	GO:0140014	10/74	4.42e-05	0.00151508	4.75828	47.7062	TPX2;ESPL1;UBE2C;CHEK2;PLK1;BIRC5;CDCA8;KIF11;NDC80;RAN
positive regulation of epithelial cell migration	GO:0010634	10/74	4.42e-05	0.00152532	4.75828	47.7062	NRP1;ANGPT4;KDR;ABL1;PRKCA;PRKD1;CALR;ETS1;PPM1F;FOXP1
muscle organ development	GO:0007517	9/60	4.59e-05	0.00153995	5.28169	52.7626	TEAD4;TAGLN;FHL1;TCF12;DMD;IGF1;UTRN;VAMP5;MEF2D
protein kinase B signaling	GO:0043491	7/35	4.84e-05	0.00157173	7.04225	69.9783	NR4A1;TGFB1;KDR;FOXO4;IGF1;FOXO1;ZFP36L1
cellular response to heat	GO:0034605	8/47	4.77e-05	0.00158063	5.99341	59.6378	HSPA8;HSPA4;HSPA4L;POLR2D;HSPA6;HYOU1;HSPA2;HSPA1B
anatomical structure homeostasis	GO:0060249	7/35	4.84e-05	0.0015818	7.04225	69.9783	RECQL4;PCNA;TERT;PARP1;POLD1;RPA3;DNA2
postreplication repair	GO:0006301	8/47	4.77e-05	0.00159096	5.99341	59.6378	PCNA;RFC4;MSH2;RFC2;POLD1;RPA3;ISG15;BRCA1
regulation of cyclin-dependent protein kinase activity	GO:1904029	7/35	4.84e-05	0.00159201	7.04225	69.9783	BLM;CDKN2B;CCNE2;CDC6;PKMYT1;CDC25C;CDC25A
positive regulation of epithelial cell proliferation	GO:0050679	12/107	5.22e-05	0.00168736	3.94893	38.9348	NR4A1;NRP1;ZNF703;ERBB2;KDR;TGFA;VEGFC;PRKCA;PRKD1;IGF1;FGF2;NME1
transcription initiation from RNA polymerase II promoter	GO:0006367	15/160	5.32e-05	0.00170845	3.30106	32.4852	TEAD4;VDR;NR2F1;ESR1;NR2F6;NR4A1;KAT2B;CCNB1;NR5A2;POLR2D;CDK1;E2F2;E2F3;MAML3;TEAD1
positive regulation of nitric oxide metabolic process	GO:1904407	6/25	5.71e-05	0.00175507	8.4507	82.5705	HSP90AA1;SMAD3;INSR;KLF4;TLR4;KLF2
positive regulation of nitric oxide biosynthetic process	GO:0045429	6/25	5.71e-05	0.00176571	8.4507	82.5705	HSP90AA1;SMAD3;INSR;KLF4;TLR4;KLF2
positive regulation of phosphatidylinositol 3-kinase activity	GO:0043552	6/25	5.71e-05	0.00177647	8.4507	82.5705	PDGFRB;PDGFRA;TGFB1;IRS1;PRKD1;FGF2
interstrand cross-link repair	GO:0036297	8/48	5.58e-05	0.00178071	5.86854	57.4715	RAD51AP1;FANCI;RAD51;EME1;FANCD2;RPA3;FANCA;FANCB
glucose catabolic process to pyruvate	GO:0061718	6/25	5.71e-05	0.00178737	8.4507	82.5705	TPI1;PGK1;ENO1;ALDOA;GAPDH;HK2
regulation of ubiquitin protein ligase activity	GO:1904666	7/36	5.86e-05	0.00178972	6.84664	66.7224	CDC20;CCNB1;UBE2C;PLK1;CDK1;ANAPC4;MAD2L1
canonical glycolysis	GO:0061621	6/25	5.71e-05	0.0017984	8.4507	82.5705	TPI1;PGK1;ENO1;ALDOA;GAPDH;HK2
glycolytic process through glucose-6-phosphate	GO:0061620	6/25	5.71e-05	0.00180957	8.4507	82.5705	TPI1;PGK1;ENO1;ALDOA;GAPDH;HK2
DNA damage response, signal transduction by p53 class mediator resulting in cell cycle arrest	GO:0006977	9/62	5.99e-05	0.00181814	5.11131	49.7002	RBL2;CCNB1;PCNA;CHEK2;E2F1;CDK1;ATM;CDC25C;AURKA
negative regulation of DNA replication	GO:0008156	5/16	6.11e-05	0.00184624	11.0035	106.759	TSPYL2;TGFB1;TGFB3;GMNN;CDC6
response to ionizing radiation	GO:0010212	10/77	6.26e-05	0.00187915	4.57289	44.2598	RAD51AP1;BLM;RAD51;MSH2;FANCD2;XRCC2;H2AFX;ATM;BRCA1;ECT2
negative regulation of signal transduction	GO:0009968	21/283	6.4e-05	0.00190885	2.61285	25.2327	PDGFRB;ALK;PDGFRA;IGFBP5;PRKCB;IRS1;INSR;IGFBP3;PTCH1;GATA2;HIC1;EREG;SOCS1;NEDD4;ERBB2;KDR;BCL2;CALR;LGMN;EZH2;SNCA
regulation of reactive oxygen species metabolic process	GO:2000377	8/49	6.51e-05	0.001931	5.74878	55.4171	PDGFRB;TFAP2A;PDK3;BRCA1;FOXM1;SLC25A33;TGFBR2;SNCA
regulation of protein kinase B signaling	GO:0051896	15/163	6.59e-05	0.00194418	3.2403	31.195	PDGFRB;PDGFRA;TCF7L2;TGFB1;IRS1;HGF;INSR;FGF2;ESR1;EREG;KITLG;ERBB2;FYN;TSPYL5;ENG
signal transduction involved in mitotic G1 DNA damage checkpoint	GO:0072431	9/63	6.81e-05	0.00199715	5.03018	48.2624	RBL2;CCNB1;PCNA;CHEK2;E2F1;CDK1;ATM;CDC25C;AURKA
cellular response to peptide hormone stimulus	GO:0071375	12/110	6.86e-05	0.00200157	3.84123	36.8244	NR4A1;KAT2B;PARP1;IRS1;PRKAR2B;INSR;MARS;PCSK9;SLC25A33;FOXO1;VAMP2;ZFP36L1
regulation of histone acetylation	GO:0035065	6/26	7.24e-05	0.00207699	8.12568	77.4591	MYOCD;RPS6KA5;CHEK1;BRCA1;FOXP3;SNCA
transmembrane receptor protein tyrosine kinase signaling pathway	GO:0007169	26/396	7.19e-05	0.00208453	2.31185	22.0558	NRP1;CHRNA3;IRS1;IRS4;PIK3R3;PLAT;FOXO4;FGF2;FOXO1;BAIAP2L1;POLR2D;ERBB2;ABL1;KDR;PDK4;BDKRB2;FYN;JAK2;PDGFRB;PDGFRA;HSP90AA1;INSR;HGF;VEGFC;IGF1;PRKD1
regulation of pri-miRNA transcription from RNA polymerase II promoter	GO:1902893	6/26	7.24e-05	0.00208873	8.12568	77.4591	JUN;TGFB1;SMAD3;TERT;FOS;TEAD1
mitotic G2 DNA damage checkpoint	GO:0007095	5/17	8.46e-05	0.00238523	10.3563	97.1163	FANCI;BLM;ATM;FOXN3;CLSPN
platelet-derived growth factor receptor signaling pathway	GO:0048008	5/17	8.46e-05	0.00239848	10.3563	97.1163	PDGFRB;NRP1;PDGFRA;ABL1;PLAT
regulation of insulin-like growth factor receptor signaling pathway	GO:0043567	5/17	8.46e-05	0.00241188	10.3563	97.1163	IGFBP1;IGFBP5;IGFBP4;IGFBP3;IGF1
telomere maintenance	GO:0000723	8/51	8.74e-05	0.00242491	5.52334	51.6134	RECQL4;PCNA;RAD51;PARP1;TERT;POLD1;RPA3;DNA2
regulation of telomere maintenance via telomerase	GO:0032210	8/51	8.74e-05	0.00243816	5.52334	51.6134	CCT3;PIF1;NEK2;ATM;SMG5;AURKB;CCT5;SMG6
regulation of protein serine/threonine kinase activity	GO:0071900	10/80	8.71e-05	0.00244159	4.40141	41.1474	BLM;CDKN2B;CCNE2;ABL1;CDC6;CDC25C;PKMYT1;CDC25A;SNCA;EZH2
positive regulation of lipid kinase activity	GO:0090218	6/27	9.09e-05	0.00250809	7.82473	72.8127	PDGFRB;PDGFRA;TGFB1;IRS1;PRKD1;FGF2
heart development	GO:0007507	14/149	9.15e-05	0.00251073	3.30844	30.7653	MYOCD;TGFB1;INSR;GATA6;GATA5;GATA2;GLI2;TGFBR2;TBX2;KAT2B;WT1;POLR2D;PLCE1;MEF2D
negative regulation of cell cycle process	GO:0010948	10/81	9.69e-05	0.00264318	4.34707	40.1767	CDT1;RAD51;DMRT1;CHEK1;E2F1;BRCA1;FOXO4;CALR;AURKB;EZH2
negative regulation of epithelial cell proliferation	GO:0050680	9/66	9.88e-05	0.00268078	4.80154	44.2836	SOX2;CDKN2B;DUSP10;TGFB1;VDR;KLF9;NR2F2;BRCA2;EREG
mitotic DNA damage checkpoint	GO:0044773	7/39	0.0001	0.00270675	6.31997	58.1933	FANCI;BLM;EME1;MSH2;CHEK2;CLSPN;FOXN3
positive regulation of cell cycle	GO:0045787	10/82	0.000108	0.00288866	4.29406	39.237	FOXA1;CCNB1;CCND2;TAL1;CHEK1;CKS2;EIF4EBP1;PRKCA;CALR;CKS1B
positive regulation of phospholipid metabolic process	GO:1903727	6/28	0.000113	0.00301813	7.54527	68.5747	PDGFRB;PDGFRA;TGFB1;IRS1;PRKD1;FGF2
regulation of smooth muscle cell migration	GO:0014910	5/18	0.000114	0.00304095	9.78091	88.7683	PDGFRB;NRP1;IGFBP5;IGFBP3;IGF1
positive regulation of smooth muscle cell migration	GO:0014911	4/10	0.000118	0.00311849	14.0845	127.399	PDGFRB;NRP1;DOCK4;IGF1
positive regulation of mitotic cell cycle phase transition	GO:1901992	7/40	0.000119	0.00311884	6.16197	55.7043	CCNB1;CDC45;CCND2;ESPL1;UBE2C;RCC2;CDK1
cellular response to organic cyclic compound	GO:0071407	13/135	0.000126	0.00330153	3.39071	30.4417	GABRB3;EGR1;BLM;TGFB1;IGFBP5;H2AFZ;BRCA1;ATP1A1;ESR1;ZFP36L1;RAD51;WT1;ZNF703
gluconeogenesis	GO:0006094	7/41	0.00014	0.00361391	6.01168	53.3678	TPI1;PC;POLR2D;PGK1;ENO1;ALDOA;GAPDH
negative regulation of cell cycle G2/M phase transition	GO:1902750	9/69	0.00014	0.00361437	4.59277	40.7478	PSMD11;PSMD14;PSMD2;FHL1;CHEK1;PLK1;BRCA1;PSMA7;AURKA
telomere organization	GO:0032200	7/41	0.00014	0.00363235	6.01168	53.3678	RECQL4;PCNA;TERT;PARP1;POLD1;RPA3;DNA2
regulation of peptidyl-tyrosine phosphorylation	GO:0050730	10/85	0.000146	0.00373918	4.1425	36.5914	NRP1;ANGPT4;PRNP;TGFB1;HGF;ABL1;FYN;IGF1;JAK2;IL6R
positive regulation of programmed cell death	GO:0043068	19/257	0.000148	0.00377421	2.60317	22.9569	TOP2A;FOXA1;JUN;TGFB3;IGFBP3;FOXL2;FOXO1;BCL2L11;AIFM1;FAM162A;RPS6KA2;ARHGEF3;ABL1;E2F1;ATM;BAK1;ECT2;MAP3K5;SNCA
regulation of sprouting angiogenesis	GO:1903670	5/19	0.000152	0.00385052	9.26612	81.4847	E2F2;KLF4;DLL1;FGF2;KLF2
regulation of telomerase activity	GO:0051972	7/42	0.000163	0.00410655	5.86854	51.1711	PIF1;HSP90AA1;PARM1;NEK2;KLF4;AURKB;SMG6
positive regulation of protein localization to nucleus	GO:1900182	7/42	0.000163	0.00412688	5.86854	51.1711	CCT3;TGFB1;TERT;PLK1;CDK1;ECT2;CCT5
positive regulation of MAP kinase activity	GO:0043406	15/177	0.000167	0.00416658	2.98401	25.9612	PDGFRB;ALK;TGFB1;INSR;TGFA;EIF2AK2;IGF1;FGF2;IRAK1;ERBB2;CDK1;PLCE1;TLR4;MAP3K5;EZH2
positive regulation of reactive oxygen species biosynthetic process	GO:1903428	6/30	0.00017	0.00420284	7.04225	61.1387	HSP90AA1;SMAD3;INSR;KLF4;TLR4;KLF2
cellular response to growth factor stimulus	GO:0071363	13/139	0.000169	0.00421554	3.29314	28.5962	NRP1;TGFB1;SMAD3;HGF;SMAD9;KLF4;ZFP36L1;NR4A1;MARS;ERBB2;KDR;PRKD1;WNT2
positive regulation of growth	GO:0045927	9/71	0.000175	0.00432079	4.4634	38.6048	EXOSC4;WFS1;INSR;RPS6KA1;ERBB2;BCL2;SLC25A33;S100A8;PPM1F
regulation of chromatin silencing	GO:0031935	4/11	0.000181	0.00438187	12.8041	110.32	CDC45;UHRF1;ATAD2;HMGA1
embryonic hemopoiesis	GO:0035162	4/11	0.000181	0.00440274	12.8041	110.32	KITLG;TAL1;KDR;TGFBR2
positive regulation of chromosome segregation	GO:0051984	4/11	0.000181	0.00442381	12.8041	110.32	FEN1;CCNB1;RCC2;CDC6
attachment of mitotic spindle microtubules to kinetochore	GO:0051315	4/11	0.000181	0.00444507	12.8041	110.32	CENPE;CDT1;NUF2;NDC80
negative regulation of DNA metabolic process	GO:0051053	7/43	0.00019	0.00458306	5.73207	49.1031	TSPYL2;BLM;TGFB1;MSH2;TGFB3;GMNN;CDC6
regulation of stem cell differentiation	GO:2000736	10/88	0.000195	0.00467083	4.00128	34.1818	PDGFRA;PSMD11;PSMD14;TAL1;PSMD2;TCF12;ABL1;EIF2AK2;GATA2;PSMA7
regulation of intracellular signal transduction	GO:1902531	26/422	0.000199	0.00475505	2.16941	18.4838	BLM;BRCA1;AURKB;AURKA;SYDE1;ARHGAP21;BRIP1;ARHGAP20;RACGAP1;EXO1;CHEK2;CHEK1;ECT2;RFC4;TGFB1;RFC2;TGFB3;GMIP;ARHGAP25;ARHGAP23;TPX2;ARHGAP10;RPA3;ARHGEF3;ATM;DNA2
regulation of cell growth	GO:0001558	16/201	0.000211	0.0050025	2.80289	23.7258	TSPYL2;TGFB1;SMAD3;CDKN2A;FHL1;ENO1;SMARCA2;EXOSC4;WT1;RPS6KA1;ERBB2;BCL2;PLCE1;SLC25A33;HSPA1B;S100A8
hexose biosynthetic process	GO:0019319	7/44	0.000221	0.00521971	5.60179	47.1538	TPI1;PC;POLR2D;PGK1;ENO1;ALDOA;GAPDH
glucose homeostasis	GO:0042593	9/74	0.000241	0.00567352	4.28245	35.6712	TCF7L2;IRS1;WFS1;INSR;POLR2D;PDK4;IGF1;HK2;FOXO1
vasculogenesis	GO:0001570	6/32	0.000247	0.00574971	6.60211	54.8445	PDGFRB;TGFB1;WT1;KDR;TGFBR2;ENG
sister chromatid segregation	GO:0000819	6/32	0.000247	0.00577608	6.60211	54.8445	TOP2A;ESPL1;PLK1;CDCA8;NDC80;RAN
renal system development	GO:0072001	8/59	0.00025	0.0057895	4.77441	39.6069	TFAP2A;CENPF;WFS1;WT1;PTCH1;POLR2D;PCSK9;GLI2
regulation of nuclear division	GO:0051783	5/21	0.000253	0.00582077	8.38364	69.4268	RCC1;NEK2;MKI67;PKMYT1;CDC25C
regulation of interleukin-17 production	GO:0032660	5/21	0.000253	0.0058471	8.38364	69.4268	PRNP;TGFB1;IL15;FOXP3;TLR4
negative regulation of histone modification	GO:0031057	4/12	0.000266	0.00602568	11.7371	96.6339	TWIST1;BRCA1;FOXP3;SNCA
protein localization to kinetochore	GO:0034501	4/12	0.000266	0.00605258	11.7371	96.6339	RCC2;CDK1;BUB1B;AURKB
signal transduction involved in G2 DNA damage checkpoint	GO:0072425	4/12	0.000266	0.00607972	11.7371	96.6339	PLK1;CHEK1;ATM;BRCA1
circulatory system development	GO:0072359	11/109	0.000273	0.00617338	3.55343	29.1543	KAT2B;TGFB1;WT1;POLR2D;GATA6;PLCE1;GATA5;GATA2;MEF2D;GLI2;TGFBR2
DNA-templated transcription, initiation	GO:0006352	15/186	0.000286	0.0064338	2.83962	23.1679	TEAD4;VDR;NR2F1;ESR1;NR2F6;NR4A1;KAT2B;CCNB1;NR5A2;POLR2D;CDK1;E2F2;E2F3;MAML3;TEAD1
regulation of DNA recombination	GO:0000018	6/33	0.000294	0.00656075	6.40205	52.0519	RAD51AP1;BLM;RAD51;MSH2;CHEK1;KPNA2
regulation of hematopoietic stem cell differentiation	GO:1902036	9/76	0.000296	0.00656257	4.16976	33.8829	PSMD11;PSMD14;TAL1;PSMD2;TCF12;ABL1;EIF2AK2;GATA2;PSMA7
mitotic spindle assembly	GO:0090307	7/46	0.000294	0.00657682	5.35824	43.5755	TPX2;RACGAP1;CHEK2;KIF4A;BIRC5;KIF11;AURKB
positive regulation of phosphorylation	GO:0042327	16/208	0.00031	0.00685777	2.70856	21.8785	PDGFRB;ALK;NRP1;PDGFRA;TGFB1;INSR;HGF;RARRES2;IGF1;EREG;CCND2;ERBB2;KDR;ABL1;RSPO1;ENG
regulation of DNA biosynthetic process	GO:2000278	5/22	0.00032	0.00701054	8.00256	64.3957	PDGFRB;HGF;ATM;SMG5;SMG6
outflow tract septum morphogenesis	GO:0003148	5/22	0.00032	0.00704076	8.00256	64.3957	NRP1;GATA6;TBX2;TGFBR2;ENG
regulation of hematopoietic progenitor cell differentiation	GO:1901532	9/77	0.000327	0.00712343	4.1156	33.0344	PSMD11;PSMD14;TAL1;PSMD2;TCF12;ABL1;EIF2AK2;GATA2;PSMA7
negative regulation of G2/M transition of mitotic cell cycle	GO:0010972	8/62	0.000353	0.00767159	4.54339	36.1119	PSMD11;PSMD14;PSMD2;FHL1;ATM;AURKB;PSMA7;AURKA
positive regulation of chemotaxis	GO:0050921	7/48	0.000385	0.00832303	5.13498	40.3737	PDGFRB;TGFB1;RARRES2;KDR;PRKD1;IL6R;PPM1F
glycolytic process	GO:0006096	5/23	0.0004	0.00853047	7.65462	59.8992	LDHA;TPI1;PGK1;ALDOA;HK2
negative regulation of mitotic cell cycle phase transition	GO:1901991	9/79	0.000396	0.00853462	4.01141	31.422	RBL2;PSMD11;PSMD14;PSMD2;FHL1;KLF4;PSMA7;AURKA;ZFP36L1
nucleotide-excision repair, DNA gap filling	GO:0006297	5/23	0.0004	0.00856632	7.65462	59.8992	PCNA;RFC4;RFC2;RPA3;POLD1
regulation of canonical Wnt signaling pathway	GO:0060828	16/213	0.000404	0.00860033	2.64498	20.6649	IGFBP1;TCF7L2;PSMD11;PSMD14;IGFBP4;LRRK1;GLI1;PSMA7;PPP1CA;SOX2;PSMD2;ZNF703;RUVBL1;RSPO1;TBL1X;WNT2
positive regulation of protein kinase activity	GO:0045860	14/172	0.000411	0.00867211	2.86603	22.3444	EGR1;PRNP;MAP3K3;INSR;EREG;TGFBR2;TPX2;CENPE;DLG4;CLSPN;BAK1;ECT2;EZH2;SNCA
DNA-dependent DNA replication maintenance of fidelity	GO:0045005	6/35	0.000411	0.0087072	6.03622	47.0607	BLM;PCNA;RAD51;EME1;POLD1;TIMELESS
dendritic spine maintenance	GO:0097062	3/6	0.000427	0.00875992	17.6056	136.579	PRNP;INSR;FYN
regulation of DNA-directed DNA polymerase activity	GO:1900262	3/6	0.000427	0.00879525	17.6056	136.579	RFC4;RFC2;DSCC1
negative regulation of smooth muscle cell differentiation	GO:0051151	3/6	0.000427	0.00883085	17.6056	136.579	PDCD4;FOXO4;EREG
negative regulation of cellular response to hypoxia	GO:1900038	3/6	0.000427	0.00886675	17.6056	136.579	HYOU1;ENO1;CD34
ERBB signaling pathway	GO:0038127	9/80	0.000436	0.00889111	3.96127	30.6556	HSP90AA1;RPS6KA5;TGFB1;ERBB2;ABL1;PLCE1;TGFA;PRKCA;EREG
histone-serine phosphorylation	GO:0035404	3/6	0.000427	0.00890294	17.6056	136.579	RPS6KA5;VRK1;AURKB
regulation of fat cell proliferation	GO:0070344	3/6	0.000427	0.00893943	17.6056	136.579	E2F1;E2F3;GATA2
positive regulation of DNA-directed DNA polymerase activity	GO:1900264	3/6	0.000427	0.00897622	17.6056	136.579	RFC4;RFC2;DSCC1
response to UV	GO:0009411	10/98	0.00047	0.00951642	3.59299	27.5327	FEN1;PCNA;MSH2;PARP1;POLD1;NEDD4;CIRBP;BAK1;CDC25A;AURKB
protein modification by small protein conjugation	GO:0032446	24/398	0.000472	0.00952389	2.12329	16.2605	ARRDC4;TOP2A;HIST1H2BN;PCNA;HIST1H2BO;NUP155;HIST1H2BJ;UHRF1;EPAS1;UBE2C;HIST1H2BL;PLK1;CDCA8;MITF;ISG15;BRCA1;AURKB;INCENP;NEDD4;BIRC5;HIST1H2BH;HIST1H2BD;TRIM23;HIST1H2BC
positive regulation of peptidyl-tyrosine phosphorylation	GO:0050731	11/116	0.000469	0.00953168	3.339	25.5943	PRNP;NRP1;ANGPT4;TGFB1;EPO;DLG4;HGF;ABL1;IGF1;JAK2;IL6R
regulation of chemotaxis	GO:0050920	5/24	0.000493	0.00967544	7.33568	55.8617	PDGFRB;PDGFRA;TGFB1;RARRES2;PPM1F
DNA geometric change	GO:0032392	5/24	0.000493	0.00971279	7.33568	55.8617	RECQL4;PIF1;BLM;HMGB3;DNA2
regulation of blood vessel endothelial cell migration	GO:0043535	7/50	0.000497	0.00972227	4.92958	37.4963	ANGPT4;TGFB1;KDR;PRKCA;PRKD1;FGF2;ETS1
negative regulation of cyclin-dependent protein serine/threonine kinase activity	GO:0045736	5/24	0.000493	0.00975044	7.33568	55.8617	CDKN2B;MYOCD;CDKN2A;PLK1;NR2F2
intrinsic apoptotic signaling pathway in response to endoplasmic reticulum stress	GO:0070059	5/24	0.000493	0.00978838	7.33568	55.8617	AIFM1;ITPR1;BCL2;BAK1;MAP3K5
ATP generation from ADP	GO:0006757	5/24	0.000493	0.00982662	7.33568	55.8617	LDHA;TPI1;PGK1;ALDOA;HK2
cellular response to reactive oxygen species	GO:0034614	8/65	0.00049	0.00983679	4.33369	33.0309	PDGFRA;JUN;ABL1;MTR;FOS;ECT2;FOXO1;MAP3K5
regulation of chromosome organization	GO:0033044	5/24	0.000493	0.00986515	7.33568	55.8617	CDT1;PIF1;MKI67;SMG5;SMG6
regulation of protein phosphorylation	GO:0001932	18/261	0.000507	0.00987541	2.42836	18.4239	TSPYL2;PRNP;TGFB1;TGFB3;INSR;HGF;IGFBP3;RARRES2;CCND2;SOCS1;ERBB2;KDR;ABL1;PLCE1;FYN;RSPO1;ECT2;ENG
cell migration involved in sprouting angiogenesis	GO:0002042	4/14	0.000513	0.00996323	10.0604	76.2	NRP1;NR4A1;KDR;FGF2
mitotic sister chromatid segregation	GO:0000070	9/82	0.000524	0.0101207	3.86465	29.1967	CENPE;CCNB1;ESPL1;PLK1;NCAPG;CDCA8;PDS5B;NDC80;RAN
peptidyl-tyrosine modification	GO:0018212	7/51	0.000562	0.0107499	4.83292	36.1657	PDGFRB;PDGFRA;INSR;KDR;ABL1;FYN;JAK2
nucleotide-excision repair, DNA incision, 5'-to lesion	GO:0006296	6/37	0.000561	0.010769	5.70994	42.7399	PCNA;RFC4;PARP1;RFC2;POLD1;RPA3
negative regulation of G0 to G1 transition	GO:0070317	6/37	0.000561	0.0108096	5.70994	42.7399	RAD51;CHEK1;E2F1;BRCA1;FOXO4;EZH2
cellular response to UV	GO:0034644	8/67	0.000602	0.0113806	4.20433	31.1751	PCNA;PARP1;POLD1;NEDD4;CHEK1;BAK1;CDC25A;AURKB
regulation of kinase activity	GO:0043549	10/101	0.000598	0.0113809	3.48626	25.8765	PDGFRB;TSPYL2;ALK;RBL2;PDGFRA;INSR;ERBB2;KDR;PLCE1;ECT2
insulin receptor signaling pathway	GO:0008286	8/67	0.000602	0.0114229	4.20433	31.1751	BAIAP2L1;IRS1;INSR;IRS4;PDK4;PIK3R3;FOXO4;FOXO1
regulation of cell cycle G2/M phase transition	GO:1902749	9/84	0.000626	0.0117814	3.77264	27.8296	TPX2;HSP90AA1;CENPF;PRKAR2B;PLK1;CDK1;NEK2;HMMR;AURKA
regulation of DNA binding	GO:0051101	7/52	0.000634	0.011856	4.73998	34.9006	CDT1;JUN;TGFB1;E2F1;IGF1;JAK2;NME1
positive regulation of cell-substrate adhesion	GO:0010811	7/52	0.000634	0.0118996	4.73998	34.9006	NRP1;ABL1;CALR;JAK2;UTRN;TRIOBP;PPM1F
positive regulation of DNA repair	GO:0045739	6/38	0.000651	0.0120763	5.55967	40.7931	PCNA;PARP1;H2AFX;TIMELESS;BRCA1;FOXM1
DNA damage checkpoint	GO:0000077	6/38	0.000651	0.0121204	5.55967	40.7931	BRIP1;CHEK2;CHEK1;H2AFX;E2F1;CLSPN
regulation of small GTPase mediated signal transduction	GO:0051056	12/140	0.00066	0.012164	3.01811	22.1011	SYDE1;ARHGAP21;ARHGAP10;ARHGAP20;RACGAP1;ARHGEF3;PLCE1;ECT2;FOXM1;GMIP;ARHGAP25;ARHGAP23
response to lipid	GO:0033993	12/140	0.00066	0.0122081	3.01811	22.1011	FOXA1;JUN;TGFB1;JUND;IRAK1;VDR;POLR2D;JAK2;ESR1;TLR4;FOXP1;SNCA
protein sumoylation	GO:0016925	8/68	0.000666	0.0122208	4.1425	30.3007	TOP2A;PCNA;NUP155;INCENP;BIRC5;CDCA8;MITF;AURKB
embryonic cranial skeleton morphogenesis	GO:0048701	4/15	0.000685	0.0123876	9.38967	68.42	TFAP2A;PDGFRA;TWIST1;TGFBR2
positive regulation of cellular response to insulin stimulus	GO:1900078	4/15	0.000685	0.0124317	9.38967	68.42	IRS1;RARRES2;PIK3R3;IGF1
regulation of programmed cell death	GO:0043067	18/268	0.000691	0.0124679	2.36494	17.209	ALK;MAP3K3;TGFB1;TGFB3;WFS1;ACTN1;IGFBP3;BRCA1;NME1;LGALS1;BCL2L11;CHEK2;ABL1;BIRC5;ATM;FYN;CALR;JAK2
negative regulation of muscle cell differentiation	GO:0051148	4/15	0.000685	0.0124761	9.38967	68.42	TGFB1;FOXO4;DLL1;EREG
negative regulation of cell aging	GO:0090344	4/15	0.000685	0.0125208	9.38967	68.42	MAP3K3;TERT;TWIST1;FOXM1
positive regulation of phosphatidylinositol 3-kinase signaling	GO:0014068	7/53	0.000713	0.0128145	4.65054	33.6969	PDGFRB;PDGFRA;HGF;NEDD4;KDR;IGF1;JAK2
response to organic cyclic compound	GO:0014070	8/69	0.000735	0.0128835	4.08247	29.4594	FOXA1;DHFR;CHRNA3;TGFB1;IGFBP5;GLDC;BCL2;ESR1
negative regulation of angiogenesis	GO:0016525	8/69	0.000735	0.0129279	4.08247	29.4594	ANGPT4;PGK1;FOXJ2;E2F2;KLK3;FOXO4;KLF4;KLF2
G-quadruplex DNA unwinding	GO:0044806	3/7	0.000732	0.0129294	15.0905	108.945	PIF1;BLM;DNA2
positive regulation of mitotic cell cycle spindle assembly checkpoint	GO:0090267	3/7	0.000732	0.0129743	15.0905	108.945	GEN1;NDC80;MAD2L1
regulation of centrosome cycle	GO:0046605	5/26	0.000728	0.0129896	6.7714	48.9247	GEN1;CHEK1;NEK2;KIF11;AURKA
regulation of smooth muscle cell differentiation	GO:0051150	3/7	0.000732	0.0130195	15.0905	108.945	MYOCD;FOXO4;EREG
positive regulation of glucose import	GO:0046326	5/26	0.000728	0.0130351	6.7714	48.9247	IRS1;INSR;RARRES2;PIK3R3;IGF1
regulation of G0 to G1 transition	GO:0070316	6/39	0.000751	0.0131226	5.41712	38.9721	RAD51;CHEK1;E2F1;BRCA1;FOXO4;EZH2
cellular response to nutrient levels	GO:0031669	7/54	0.0008	0.0139269	4.56442	32.5505	HSPA8;CDKN2B;MARS;RRAGD;PDK4;PCSK9;FOXO1
cytoskeleton-dependent cytokinesis	GO:0061640	8/70	0.000809	0.0140459	4.02414	28.6496	ESPL1;RACGAP1;INCENP;KIF4A;PLK1;BRCA2;ECT2;AURKB
negative regulation of macromolecule metabolic process	GO:0010605	11/124	0.000823	0.0142433	3.12358	22.1839	RBL2;TGFB1;PC;TERT;DLG4;KDR;PCSK9;KLF4;ESR1;CD34;ENG
transmembrane receptor protein serine/threonine kinase signaling pathway	GO:0007178	12/144	0.000848	0.0146153	2.93427	20.7538	JUN;TGFB1;SMAD3;IRAK1;TGFB3;FOXH1;PDCD4;SMAD9;FOS;RGMA;TGFBR2;ENG
nucleotide-excision repair, DNA incision	GO:0033683	6/40	0.000862	0.0148189	5.28169	37.266	PCNA;RFC4;PARP1;RFC2;POLD1;RPA3
telomere maintenance via telomere lengthening	GO:0010833	5/27	0.000873	0.0149459	6.52061	45.9299	HSP90AA1;RAD51;TERT;SMG5;SMG6
positive regulation of protein complex assembly	GO:0031334	9/88	0.000879	0.0149969	3.60115	25.3415	CDT1;JUN;TGFB1;PARP1;TAL1;RPA3;TWIST1;MITF;TLR4
cellular response to oxygen-containing compound	GO:1901701	18/274	0.000893	0.0150851	2.31315	16.2411	EGR1;PDGFRA;JUN;IGFBP5;VDR;H2AFZ;FOS;ESR1;ZFP36L1;WT1;RRAGD;ZNF703;PDK4;PDCD4;PDK3;PRKD1;TLR4;WNT2
regulation of stem cell proliferation	GO:0072091	4/16	0.000892	0.0151288	8.80282	61.8101	TERT;EPCAM;EIF2AK2;ZFP36L1
positive regulation of cardiac muscle tissue growth	GO:0055023	4/16	0.000892	0.0151792	8.80282	61.8101	IGF1;GLI1;FGF2;TBX2
regulation of fat cell differentiation	GO:0045598	8/72	0.000977	0.0163923	3.91236	27.1186	TGFB1;SMAD3;RARRES2;ZBTB16;E2F1;GATA2;FOXO1;ZFP36L1
regulation of neuron death	GO:1901214	8/72	0.000977	0.0164464	3.91236	27.1186	EGR1;PRNP;PCSK9;FYN;FOS;CD34;MAP3K5;SNCA
DNA duplex unwinding	GO:0032508	6/41	0.000986	0.0165038	5.15287	35.6652	RECQL4;PIF1;BLM;RAD51;PARP1;HMGA1
positive regulation of fibroblast proliferation	GO:0048146	5/28	0.00103798	0.0172535	6.28773	43.1997	PDGFRA;E2F1;IGF1;WNT2;EREG
positive regulation of sprouting angiogenesis	GO:1903672	5/28	0.00103798	0.0173098	6.28773	43.1997	MAP3K3;KDR;KLF4;DLL1;FGF2
positive regulation of NF-kappaB transcription factor activity	GO:0051092	11/128	0.00107067	0.0176246	3.02597	20.696	ALK;RPS6KA5;IRAK1;PRKCB;CAMK2A;EIF2AK2;TRIM15;PRKD1;TLR4;S100A8;HSPA1B
regulation of mRNA stability	GO:0043488	11/128	0.00107067	0.0176816	3.02597	20.696	HSPA8;PSMD11;EXOSC4;PSMD14;PSMD2;CIRBP;E2F1;PRKCA;IGF2BP3;PSMA7;ZFP36L1
nucleic acid phosphodiester bond hydrolysis	GO:0090305	8/73	0.00106998	0.0177276	3.85877	26.3944	FEN1;RFC4;PCNA;PARP1;RFC2;POLD1;RPA3;DNA2
positive regulation of cysteine-type endopeptidase activity involved in apoptotic process	GO:0043280	10/109	0.00108444	0.0177938	3.23039	22.0529	SMAD3;AIFM1;FAM162A;FOXL2;JAK2;HSPE1;S100A8;PPM1F;MAP3K5;SNCA
regulation of gene expression	GO:0010468	47/1037	0.00109726	0.0179466	1.59588	10.8758	AHNAK;TWIST1;HMGB3;FOXO4;BRCA1;BRCA2;ETS1;PPM1F;ZFP36L1;SOX2;RPS6KA5;TERT;CHEK2;ZNF703;PRX;ABL1;DNMT3B;E2F1;KDR;CD34;TFAP2A;EGR1;TCF7L2;TGFB1;SMAD3;VDR;INSR;HMGA1;MITF;IGF1;KLF4;FOXP3;SMARCA2;ESR1;HIC1;KLF1;RBL2;PC;NR5A2;WT1;CDK1;ATM;CALR;TLR4;HSPA1B;EZH2;ENG
positive regulation of regulatory T cell differentiation	GO:0045591	3/8	0.0011469	0.0182894	13.2042	89.4018	DUSP10;SOCS1;FOXP3
positive regulation of spindle checkpoint	GO:0090232	3/8	0.0011469	0.0183467	13.2042	89.4018	GEN1;NDC80;MAD2L1
positive regulation of extracellular matrix assembly	GO:1901203	3/8	0.0011469	0.0184044	13.2042	89.4018	PHLDB1;TGFB1;SMAD3
cellular response to inorganic substance	GO:0071241	4/17	0.00114091	0.0184243	8.285	56.1386	BLM;TIMELESS;MTR;FOXO1
positive regulation of smooth muscle cell apoptotic process	GO:0034393	3/8	0.0011469	0.0184625	13.2042	89.4018	CDKN2A;PDCD4;E2F3
regulation of telomere maintenance via telomere lengthening	GO:1904356	4/17	0.00114091	0.0184828	8.285	56.1386	PARP1;ATM;SMG5;SMG6
positive regulation of focal adhesion assembly	GO:0051894	4/17	0.00114091	0.0185416	8.285	56.1386	NRP1;KDR;ABL1;PPM1F
protein deubiquitination	GO:0016579	17/257	0.00113831	0.0185585	2.32915	15.7875	PSMD11;SMAD3;PSMD14;SHMT2;BRCA1;FOXO4;ESR1;USP18;PSMA7;CDC25A;CDC20;CCNA2;KAT2B;PSMD2;RUVBL1;CDK1;CLSPN
negative regulation of cell differentiation	GO:0045596	12/150	0.00121079	0.0192481	2.8169	18.9197	FOXA1;MYOCD;TGFB1;SMAD3;ZBTB16;PTCH1;E2F1;PDCD4;TWIST1;GATA2;DLL1;FOXO1
regulation of embryonic development	GO:0045995	5/29	0.00122526	0.0194177	6.07091	40.703	PHLDB1;RACGAP1;INSR;CDK1;DLL1
regulation of protein binding	GO:0043393	10/111	0.00124671	0.0196964	3.17219	21.2132	TCF7L2;TERT;PLK1;BCL2;BAK1;NES;AURKB;RAN;AURKA;PPP1CA
negative regulation of cellular amide metabolic process	GO:0034249	8/75	0.00127826	0.0199478	3.75587	25.0226	DHFR;PRNP;IGFBP5;EIF2AK2;IGF2BP3;CALR;GAPDH;SNCA
digestive tract development	GO:0048565	6/43	0.00127492	0.0199568	4.9132	32.7459	RARRES2;GATA6;GATA5;GATA2;GLI1;GLI2
branching morphogenesis of an epithelial tube	GO:0048754	6/43	0.00127492	0.0200182	4.9132	32.7459	NRP1;WT1;FGF2;GLI2;TGFBR2;ENG
positive regulation of sequence-specific DNA binding transcription factor activity	GO:0051091	15/215	0.00128868	0.0200491	2.4566	16.3466	FOXA1;ALK;MYOCD;PRKCB;CAMK2A;EIF2AK2;ESR1;RPS6KA5;IRAK1;TRIM15;PRKD1;TLR4;WNT2;HSPA1B;S100A8
mitotic metaphase plate congression	GO:0007080	6/43	0.00127492	0.02008	4.9132	32.7459	CDT1;CENPE;CCNB1;NUF2;CDCA8;NDC80
mitotic cytokinesis	GO:0000281	7/59	0.0013637	0.0211518	4.17761	27.562	ESPL1;RACGAP1;INCENP;KIF4A;PLK1;BRCA2;ECT2
response to estradiol	GO:0032355	5/30	0.00143638	0.0214952	5.86854	38.4133	FOXA1;TGFB1;H2AFZ;ZNF703;ESR1
myeloid cell differentiation	GO:0030099	6/44	0.00144134	0.0215063	4.80154	31.4125	CDKN2B;EPO;TAL1;ZBTB16;JAK2;KLF1
hemopoiesis	GO:0030097	8/76	0.00139384	0.0215539	3.70645	24.3725	KITLG;TGFB1;TAL1;ZBTB16;KDR;CD34;DLL1;TGFBR2
replication fork processing	GO:0031297	5/30	0.00143638	0.0215584	5.86854	38.4133	BLM;PCNA;RAD51;EME1;BRCA2
DNA ligation	GO:0006266	4/18	0.0014342	0.0215891	7.82473	51.2296	TOP2A;PCNA;PARP1;POLD1
glyceraldehyde-3-phosphate metabolic process	GO:0019682	4/18	0.0014342	0.021653	7.82473	51.2296	TPI1;ALDH1A1;TALDO1;PGD
blood vessel endothelial cell migration	GO:0043534	4/18	0.0014342	0.0217173	7.82473	51.2296	NRP1;NR4A1;KDR;FGF2
regulation of cardiac muscle cell proliferation	GO:0060043	4/18	0.0014342	0.0217819	7.82473	51.2296	POLR2D;GLI1;FGF2;TBX2
modulation by virus of host morphology or physiology	GO:0019048	4/18	0.0014342	0.0218469	7.82473	51.2296	TGFB1;SMAD3;INSR;KPNA2
regulation of keratinocyte proliferation	GO:0010837	4/18	0.0014342	0.0219123	7.82473	51.2296	VDR;KLF9;PRKD1;ZFP36L1
regulation of cellular response to transforming growth factor beta stimulus	GO:1903844	4/18	0.0014342	0.0219781	7.82473	51.2296	TGFB1;SMAD3;ZNF703;ENG
positive regulation of developmental process	GO:0051094	10/113	0.00142825	0.0220191	3.11604	20.4141	SYDE1;JUN;JUND;TFRC;ZBTB16;INSR;RPS6KA1;ZNF703;KDR;CD34
mitotic recombination	GO:0006312	4/18	0.0014342	0.0220443	7.82473	51.2296	GEN1;RAD51;XRCC2;RAD54B
cell chemotaxis	GO:0060326	7/60	0.0015067	0.022416	4.10798	26.693	PDGFRB;NRP1;PDGFRA;NR4A1;DOCK4;CXCL12;HGF
interleukin-1-mediated signaling pathway	GO:0070498	9/95	0.00151773	0.0225144	3.3358	21.6512	MAP3K3;EGR1;IL1RN;RPS6KA5;PSMD11;PSMD14;IRAK1;PSMD2;PSMA7
transcription from RNA polymerase II promoter	GO:0006366	26/485	0.00156911	0.0232091	1.88761	12.1888	EPAS1;GATA6;FOXO4;ETS1;CCNB1;POLR2D;E2F2;E2F3;TEAD1;TEAD4;EGR1;PARP1;VDR;CPSF3;NR2F1;KLF4;ESR1;NR2F6;KAT2B;NR4A1;KLF5;NR5A2;CDK1;NFE2L3;MAML3;TRIP13
cellular response to oxidative stress	GO:0034599	10/115	0.0016307	0.0240505	3.06185	19.6532	PDGFRA;JUN;PARP1;PRDX1;ABL1;PRKD1;FOS;FOXO1;HSPA1B;SNCA
regulation of cellular response to heat	GO:1900034	8/78	0.00164985	0.0242628	3.61141	23.1386	HSPA8;HSP90AA1;NUP155;RPA3;CAMK2A;ATM;CD34;HSPA1B
negative regulation of peptidyl-lysine acetylation	GO:2000757	3/9	0.00168415	0.0244154	11.7371	74.9588	BRCA1;KLF15;SNCA
negative regulation of histone methylation	GO:0031061	3/9	0.00168415	0.024485	11.7371	74.9588	PHF1;DNMT3B;BRCA1
negative regulation of cell-cell adhesion	GO:0022408	5/31	0.00167311	0.0245342	5.67924	36.3078	IL1RN;TGFB1;EPCAM;ZNF703;KLF4
positive regulation of nitric-oxide synthase biosynthetic process	GO:0051770	3/9	0.00168415	0.0245549	11.7371	74.9588	KDR;JAK2;TLR4
negative regulation of interleukin-17 production	GO:0032700	3/9	0.00168415	0.0246253	11.7371	74.9588	PRNP;TLR4;FOXP3
positive regulation of adherens junction organization	GO:1903393	4/19	0.00177621	0.0254607	7.4129	46.9479	NRP1;KDR;ABL1;PPM1F
regulation of endothelial cell proliferation	GO:0001936	8/79	0.00179109	0.0255306	3.5657	22.5528	NRP1;NR4A1;KDR;VEGFC;PRKCA;PRKD1;NR2F2;FGF2
DNA double-strand break processing	GO:0000729	4/19	0.00177621	0.0255324	7.4129	46.9479	BLM;ATM;BRCA1;DNA2
peptidyl-tyrosine phosphorylation	GO:0018108	8/79	0.00179109	0.0256021	3.5657	22.5528	PDGFRB;PDGFRA;IL15;INSR;KDR;ABL1;FYN;JAK2
positive regulation of phospholipase activity	GO:0010518	4/19	0.00177621	0.0256045	7.4129	46.9479	PDGFRB;PDGFRA;FGF2;ESR1
error-free translesion synthesis	GO:0070987	4/19	0.00177621	0.025677	7.4129	46.9479	PCNA;RFC4;RFC2;RPA3
regulation of DNA metabolic process	GO:0051052	6/46	0.0018233	0.0257025	4.59277	28.9671	PIF1;UHRF1;DSCC1;KPNA2;SMG5;SMG6
pyruvate metabolic process	GO:0006090	6/46	0.0018233	0.0257737	4.59277	28.9671	LDHA;TPI1;PGK1;ALDOA;SLC16A3;HK2
regulation of G1/S transition of mitotic cell cycle	GO:2000045	6/46	0.0018233	0.0258453	4.59277	28.9671	RBL2;CDC45;CCND2;FHL1;E2F1;KLF4
cellular response to ionizing radiation	GO:0071479	6/46	0.0018233	0.0259172	4.59277	28.9671	RAD51AP1;BLM;RAD51;ATM;ECT2;TSPYL5
activation of MAPK activity	GO:0000187	10/117	0.00185581	0.0260887	3.00951	18.9281	ALK;IRAK1;INSR;CDK1;PLCE1;TGFA;IGF1;FGF2;TLR4;MAP3K5
regulation of phosphatidylinositol 3-kinase signaling	GO:0014066	8/80	0.0019417	0.0270725	3.52113	21.9866	PDGFRB;PDGFRA;HGF;NEDD4;KDR;TWIST1;IGF1;JAK2
positive regulation of telomere maintenance via telomerase	GO:0032212	5/32	0.00193725	0.0270844	5.50176	34.3667	CCT3;NEK2;ATM;AURKB;CCT5
negative regulation of fat cell differentiation	GO:0045599	5/32	0.00193725	0.0271588	5.50176	34.3667	TGFB1;SMAD3;E2F1;GATA2;FOXO1
positive regulation of protein serine/threonine kinase activity	GO:0071902	10/118	0.00197742	0.0274953	2.98401	18.5783	PDGFRB;CCND2;TGFB1;IRAK1;ERBB2;CKS2;FGF2;EZH2;CKS1B;SNCA
carbohydrate homeostasis	GO:0033500	7/63	0.00200668	0.027751	3.91236	24.3008	TCF7L2;IRS1;WFS1;INSR;POLR2D;PDK4;IGF1
kidney development	GO:0001822	7/63	0.00200668	0.0278264	3.91236	24.3008	TFAP2A;CENPF;WFS1;WT1;ZBTB16;PCSK9;GLI2
telomere maintenance via telomerase	GO:0007004	4/20	0.00217088	0.0298599	7.04225	43.1875	HSP90AA1;TERT;SMG5;SMG6
cellular response to transforming growth factor beta stimulus	GO:0071560	9/100	0.00216969	0.0299241	3.16901	19.4361	JUN;TGFB1;SMAD3;TGFB3;FOXH1;FOS;WNT2;ZFP36L1;TGFBR2
negative regulation of sequence-specific DNA binding transcription factor activity	GO:0043433	11/140	0.00220242	0.0301313	2.7666	16.9266	PRNP;TCEAL7;TCF7L2;IRAK1;WFS1;CDKN2A;PTCH1;FOXH1;KLF4;FOXP3;ESR1
glucose metabolic process	GO:0006006	7/64	0.00219907	0.0301662	3.85123	23.5685	TPI1;PC;POLR2D;PGK1;ENO1;ALDOA;GAPDH
positive regulation of locomotion	GO:0040017	5/33	0.00223062	0.0302735	5.33504	32.573	PDGFRB;TGFB1;RARRES2;TWIST1;PPM1F
negative regulation of growth	GO:0045926	10/120	0.00223991	0.030319	2.93427	17.9029	TSPYL2;TGFB1;SMAD3;CDKN2A;WT1;FHL1;MT1X;ENO1;SMARCA2;HSPA1B
positive regulation of cell-matrix adhesion	GO:0001954	5/33	0.00223062	0.0303543	5.33504	32.573	NRP1;KDR;ABL1;UTRN;PPM1F
positive regulation of calcium ion transport	GO:0051928	5/33	0.00223062	0.0304354	5.33504	32.573	PDGFRB;TRPC6;CXCL12;WFS1;CAMK2A
regulation of cell cycle arrest	GO:0071156	6/48	0.00227737	0.0306634	4.40141	26.7814	GATA6;BRCA1;FOXO4;CALR;FOXM1;SLC25A33
negative regulation of mitotic cell cycle	GO:0045930	6/48	0.00227737	0.0307446	4.40141	26.7814	CDT1;TGFB1;SMAD3;CHEK1;ZFP36L1;MAD2L1
positive regulation of cardiac muscle cell differentiation	GO:2000727	3/10	0.00235539	0.0313009	10.5634	63.9195	MYOCD;TGFB1;IGF1
regulation of DNA-templated transcription, initiation	GO:2000142	3/10	0.00235539	0.0313826	10.5634	63.9195	JUN;TWIST1;MITF
positive regulation of glucose import in response to insulin stimulus	GO:2001275	3/10	0.00235539	0.0314648	10.5634	63.9195	IRS1;RARRES2;PIK3R3
mitotic spindle midzone assembly	GO:0051256	3/10	0.00235539	0.0315473	10.5634	63.9195	RACGAP1;KIF4A;AURKB
regulation of cell differentiation	GO:0045595	10/121	0.00238128	0.0315627	2.91002	17.5769	TFAP2A;PHLDB1;JUN;TGFB1;JUND;PRKCB;RPS6KA1;EIF2AK2;KLF4;DLL1
positive regulation of signal transduction	GO:0009967	14/206	0.00235175	0.0315815	2.393	14.4839	PRKCB;IRS1;PRKCA;IGF1;GLI1;DLL1;KAT2B;TERT;ZMIZ1;DLG4;MAML3;RSPO1;BAK1;JAK2
regulation of cell division	GO:0051302	7/65	0.00240538	0.0317996	3.79198	22.8658	BLM;TAL1;PLK1;TXNIP;DLL1;AURKB;AURKA
negative regulation of signaling	GO:0023057	9/83	0.00245411	0.03236	3.39386	20.3971	ALK;PDGFRB;PDGFRA;IGFBP3;INSR;ERBB2;KDR;PCSK9
positive regulation of chemokine production	GO:0032722	5/34	0.00255504	0.0335176	5.17813	30.9118	EGR1;TWIST1;EIF2AK2;IL6R;TLR4
positive regulation of telomere maintenance via telomere lengthening	GO:1904358	5/34	0.00255504	0.033604	5.17813	30.9118	CCT3;NEK2;ATM;AURKB;CCT5
cellular response to light stimulus	GO:0071482	7/66	0.00262628	0.0341015	3.73453	22.1913	PCNA;PARP1;POLD1;NEDD4;BAK1;CDC25A;AURKB
negative regulation of cyclin-dependent protein kinase activity	GO:1904030	4/21	0.0026221	0.0341341	6.70691	39.8644	MYOCD;CDKN2A;PLK1;NR2F2
embryonic skeletal system morphogenesis	GO:0048704	4/21	0.0026221	0.0342214	6.70691	39.8644	TFAP2A;PDGFRA;TWIST1;TGFBR2
RNA-dependent DNA biosynthetic process	GO:0006278	4/21	0.0026221	0.0343091	6.70691	39.8644	HSP90AA1;TERT;SMG5;SMG6
regulation of cellular response to stress	GO:0080135	9/104	0.00283736	0.0367488	3.04713	17.8711	HSPA8;HSP90AA1;NUP155;NEK6;RPA3;CAMK2A;ABL1;ATM;HSPA1B
platelet degranulation	GO:0002576	10/124	0.00284882	0.0368038	2.83962	16.6426	TGFB1;TGFB3;ACTN1;HGF;RARRES2;ANXA5;VEGFC;IGF1;TLN1;ALDOA
positive regulation of endothelial cell proliferation	GO:0001938	7/67	0.00286243	0.0368863	3.67879	21.5433	NRP1;NR4A1;KDR;VEGFC;PRKCA;PRKD1;FGF2
carbohydrate catabolic process	GO:0016052	5/35	0.00291234	0.0373409	5.03018	29.3702	LDHA;TPI1;PGK1;ALDOA;HK2
positive regulation of telomerase activity	GO:0051973	5/35	0.00291234	0.0374349	5.03018	29.3702	HSP90AA1;PARM1;NEK2;KLF4;AURKB
synaptonemal complex organization	GO:0070193	3/11	0.00317072	0.0393678	9.60307	55.2541	SYCE2;SYCE1;TRIP13
telomere maintenance via telomere trimming	GO:0090737	3/11	0.00317072	0.0394638	9.60307	55.2541	BLM;EXO1;DNA2
L-serine metabolic process	GO:0006563	3/11	0.00317072	0.0395603	9.60307	55.2541	PSAT1;SHMT2;PHGDH
mitotic spindle elongation	GO:0000022	3/11	0.00317072	0.0396573	9.60307	55.2541	RACGAP1;KIF4A;AURKB
t-circle formation	GO:0090656	3/11	0.00317072	0.0397547	9.60307	55.2541	BLM;EXO1;DNA2
positive regulation of cellular component organization	GO:0051130	9/106	0.0032271	0.0397775	2.98964	17.1491	CDC20;CDT1;TGFB1;TGFB3;TAL1;INSR;ATM;DLL1;SNCA
peptidyl-threonine phosphorylation	GO:0018107	7/68	0.0031145	0.0398329	3.62469	20.9206	CAMKV;CHEK2;CHEK1;CAMK2A;CDK1;PRKD1;TGFBR2
negative regulation of cell division	GO:0051782	3/11	0.00317072	0.0398526	9.60307	55.2541	BLM;TXNIP;AURKB
response to endoplasmic reticulum stress	GO:0034976	9/106	0.0032271	0.0398738	2.98964	17.1491	JUN;BCL2L11;AIFM1;WFS1;ITPR1;BCL2;HYOU1;BAK1;MAP3K5
synaptonemal complex assembly	GO:0007130	3/11	0.00317072	0.039951	9.60307	55.2541	SYCE2;SYCE1;TRIP13
positive regulation of cellular catabolic process	GO:0031331	9/106	0.0032271	0.0399706	2.98964	17.1491	HSP90AA1;IRS1;INSR;TWIST1;PIM2;PRKD1;IGF1;FOXO1;SNCA
regulation of calcium ion import	GO:0090279	4/22	0.00313366	0.0399776	6.40205	36.9114	PDGFRB;PRNP;CXCL12;FYN
negative regulation of cellular senescence	GO:2000773	3/11	0.00317072	0.0400499	9.60307	55.2541	MAP3K3;TERT;TWIST1
response to axon injury	GO:0048678	3/11	0.00317072	0.0401493	9.60307	55.2541	DHFR;DPYSL3;MTR
regulation of mitotic centrosome separation	GO:0046602	3/11	0.00317072	0.0402492	9.60307	55.2541	CHEK1;NEK2;KIF11
formation of extrachromosomal circular DNA	GO:0001325	3/11	0.00317072	0.0403495	9.60307	55.2541	BLM;EXO1;DNA2
regulation of filopodium assembly	GO:0051489	5/36	0.00330437	0.0406318	4.89045	27.9368	NRP1;MYO10;TGFB3;PALM;DPYSL3
protein modification by small protein removal	GO:0070646	16/261	0.00336852	0.041321	2.15855	12.2892	PSMD11;SMAD3;PSMD14;BRCA1;FOXO4;ESR1;USP18;PSMA7;CDC25A;CDC20;CCNA2;KAT2B;PSMD2;RUVBL1;CDK1;CLSPN
regulated exocytosis	GO:0045055	11/148	0.0033921	0.0415106	2.61705	14.8814	TGFB1;TGFB3;ACTN1;HGF;RARRES2;ANXA5;VEGFC;IGF1;TLN1;ALDOA;VAMP2
cellular response to starvation	GO:0009267	9/107	0.00343715	0.0419612	2.9617	16.802	HSPA8;MARS;RRAGD;PDK4;EIF2AK2;PCSK9;PRKD1;FOXO1;MAP3K5
positive regulation of cell junction assembly	GO:1901890	4/23	0.00370926	0.0449605	6.1237	34.2739	NRP1;KDR;ABL1;PPM1F
regulation of telomere capping	GO:1904353	4/23	0.00370926	0.0450676	6.1237	34.2739	NEK2;ATM;AURKB;SMG6
base-excision repair	GO:0006284	5/37	0.00373297	0.0451407	4.75828	26.6014	RECQL4;POLD1;RPA3;HMGA1;DNA2
mitotic G2/M transition checkpoint	GO:0044818	4/23	0.00370926	0.0451751	6.1237	34.2739	FANCI;BLM;FOXN3;CLSPN
regulation of neuron apoptotic process	GO:0043523	8/89	0.00379226	0.0457492	3.16506	17.6445	TFAP2A;PRNP;MSH2;TGFB3;WFS1;BCL2;PCSK9;LGMN
positive regulation of SMAD protein import into nucleus	GO:0060391	8/89	0.00413906	0.0493497	8.80282	48.3036	TGFB1;SMAD3;TGFB3
regulation of sister chromatid cohesion	GO:0007063	8/89	0.00413906	0.0494652	8.80282	48.3036	FEN1;ESPL1;BUB1
proteasome-mediated ubiquitin-dependent protein catabolic process	GO:0043161	17/291	0.00416517	0.0495451	2.05702	11.2745	PSMD11;PSMD14;UBE2C;WFS1;PLK1;BUB1B;PSMA7;AURKB;AURKA;CDC20;CCNB1;PSMD2;NEDD4;CDK1;ANAPC4;TBL1X;MAD2L1
regulation of cytokine biosynthetic process	GO:0042035	8/89	0.00413906	0.0495813	8.80282	48.3036	IGF2BP3;FOXP3;EREG
regulation of DNA-dependent DNA replication	GO:0090329	8/89	0.00413906	0.049698	8.80282	48.3036	CDT1;BLM;GMNN
regulation of nitric-oxide synthase biosynthetic process	GO:0051769	8/89	0.00413906	0.0498152	8.80282	48.3036	KDR;JAK2;TLR4

## Sheet: Table S14
Table S14: Molecular Function GO Terms for DEGs (Enrichr) - Adjusted p<0.05.
Term	GO Term ID	Overlap	P-value	Adjusted P-value	Odds Ratio	Combined Score	Genes
DNA binding	GO:0003677	93/893	3.43e-28	3.95e-25	3.66702	231.898	TOP2A;FOXA1;FEN1;PHF1;DSCC1;PRDM5;HMGB3;BRCA1;GLI1;BRCA2;ETS1;ETS2;GLI2;SOX2;EXO1;HIST1H2AD;TEAD1;HIST1H2AC;TEAD4;FOXD2;RFC4;PARP1;RFC2;H2AFZ;FOXH1;H2AFX;FOXL2;FOXP3;ILF2;HIST2H2BE;FOXP2;HIC1;ZEB2;NR5A2;MSH2;TIMELESS;HIST1H2BH;ERG;DNA2;HIST1H2BD;MCM2;HIST1H2BC;HIST1H2BN;BLM;PCNA;HIST1H2BO;HIST1H2BJ;EPAS1;HIST1H2BL;FOXO4;PDS5B;FOXO1;RECQL4;RAD51AP1;BRIP1;CDC45;TERT;POLD1;POLR2D;MXI1;ABL1;E2F1;E2F2…
protein kinase activity	GO:0004672	52/513	1.66e-15	9.54e-13	3.56917	121.471	ALK;LRRK1;MAST1;BUB1B;FGF2;RPS6KA5;CAMKV;CHEK2;RPS6KA2;CHEK1;RPS6KA1;PBK;KDR;PDK4;PDK3;NEK2;PIM2;JAK2;MAP3K5;PDK1;PDGFRB;PDGFRA;HSP90AA1;KSR1;PRKCB;HGF;PRKCA;VRK1;MASTL;EREG;CCNA2;PRKD1;CAMK2A;PKMYT1;AURKB;TTBK2;AURKA;IRAK1;ERBB2;ABL1;FYN;BUB1;CDK17;MAP3K3;DMPK;NEK6;INSR;PLK1;EIF2AK2;CDK1;ATM;CDK16
transcription regulatory region DNA binding	GO:0044212	42/374	2.99e-14	1.15e-11	3.95421	123.134	FOXA1;SUV39H2;PRDM5;GATA6;GATA5;TWIST1;BRCA1;GLI1;SOX2;E2F1;E2F2;E2F3;TBL1X;TEAD1;MEF2D;SNCA;TEAD4;TFAP2A;EGR1;TCF7L2;JUN;JUND;SMAD3;VDR;FOXH1;TCF12;MITF;FOS;KLF4;SMARCA2;FOXP3;ESR1;KLF15;KLF17;KLF1;RBL2;NR5A2;ZEB1;TAL1;WT1;NFE2L3;EZH2
ATP binding	GO:0005524	31/255	9.76e-12	2.81e-09	4.28059	108.523	PIF1;BLM;HSPA4L;MAST1;PDS5B;ATP1A1;RECQL4;RPS6KA5;PDK4;ABL1;PGK1;PDK3;MOV10L1;MAP3K5;HSPA8;HSP90AA1;DMPK;HSPA4;INSR;NEK6;PLK1;HSPA6;DARS2;HSPA2;NME1;TPX2;RAD51;MSH2;HYOU1;TRIP13;HSPA1B
protein kinase binding	GO:0019901	44/495	2.36e-11	4.53e-09	3.12989	76.5844	ALK;TOP2A;IRS1;GATA6;KIF11;FOXM1;CKS1B;AURKA;CCNB1;SOCS1;DUSP10;CCND2;RACGAP1;PRKAR2B;CHEK2;ERBB2;ABL1;KDR;JAK2;PDGFRB;PDGFRA;TCF7L2;CDKN2B;HSP90AA1;SMAD3;PARP1;PRKCB;CDKN2A;NEK6;INSR;RCC2;PLK1;VRK1;CDC25C;ESR1;CDC25A;CCNA2;KAT2B;TPX2;MSH2;CKS2;DCX;VDAC1;UTRN
kinase activity	GO:0016301	32/280	2.35e-11	5.42e-09	4.02414	98.483	CAMK2A;BUB1B;PKMYT1;TTBK2;AURKA;RPS6KA5;IRAK1;CHEK2;RPS6KA2;CHEK1;RPS6KA1;PDK4;ABL1;PGK1;PDK3;NEK2;JAK2;BUB1;PDK1;MAP3K5;CDK17;MAP3K3;PDGFRA;KSR1;PLK1;EIF2AK2;PRKCA;VRK1;MASTL;CDK1;ATM;PRKD1
sequence-specific DNA binding	GO:0043565	38/394	5.35e-11	7.7e-09	3.39601	80.3202	PIF1;UHRF1;EPAS1;PHF1;PRDM5;FOXO4;SMG5;FOXO1;GLI2;SMG6;SOX2;TERT;E2F1;E2F2;E2F3;TEAD1;MEF2D;TEAD4;TFAP2A;EGR1;TCF7L2;FOXD2;SMAD3;FOXF2;FOXH1;NR2F1;NR2F2;FOXN3;FOXP3;FOXP2;HIC1;NR2F6;TBX2;NR4A1;ZEB2;NR5A2;WT1;BCL2
regulatory region DNA binding	GO:0000975	28/224	5.14e-11	8.45e-09	4.40141	104.277	FOXA1;PRDM5;GATA6;GATA5;BRCA1;GLI1;SOX2;TBL1X;TEAD1;MEF2D;SNCA;TEAD4;TFAP2A;TCF7L2;JUN;JUND;SMAD3;FOXH1;TCF12;FOS;KLF4;SMARCA2;KLF15;KLF17;KLF1;NR5A2;TAL1;WT1
adenyl ribonucleotide binding	GO:0032559	31/279	9.96e-11	1.27e-08	3.91236	90.1018	PIF1;BLM;HSPA4L;MAST1;PDS5B;ATP1A1;RECQL4;RPS6KA5;PDK4;ABL1;PGK1;PDK3;MOV10L1;MAP3K5;HSPA8;HSP90AA1;DMPK;HSPA4;INSR;NEK6;PLK1;HSPA6;DARS2;HSPA2;NME1;TPX2;RAD51;MSH2;HYOU1;TRIP13;HSPA1B
purine ribonucleoside triphosphate binding	GO:0035639	37/396	2.39e-10	2.75e-08	3.28994	72.8927	PIF1;BLM;HSPA4L;MAST1;PDS5B;ATP1A1;RECQL4;TUBA1B;TUBB6;RPS6KA5;TUBB3;ABL1;PGK1;PDK4;MOV10L1;PDK3;MAP3K5;TRIM23;HSPA8;HSP90AA1;DMPK;HSPA4;NEK6;INSR;PLK1;HSPA6;DARS2;HSPA2;NME1;TPX2;RAD51;MSH2;RRAGD;HYOU1;TRIP13;HSPA1B;RAN
protein serine/threonine kinase activity	GO:0004674	35/368	4.58e-10	4.8e-08	3.3489	72.0133	MAST1;LRRK1;CAMK2A;AURKB;TTBK2;AURKA;CCNB2;CCNB1;RPS6KA5;CAMKV;IRAK1;CHEK2;RPS6KA2;CHEK1;RPS6KA1;PBK;PDK3;NEK2;PIM2;MAP3K5;CDK17;MAP3K3;DMPK;PRKCB;NEK6;PLK1;EIF2AK2;PRKCA;VRK1;MASTL;TGFBR2;CDK1;ATM;PRKD1;CDK16
DNA-dependent ATPase activity	GO:0008094	15/72	1.36e-09	1.31e-07	7.33568	149.751	TOP2A;ERCC6L;BLM;RFC4;RFC2;DSCC1;XRCC2;SMARCA2;RAD54B;BRIP1;RAD51;MSH2;RUVBL1;MCM4;DNA2
kinase binding	GO:0019900	36/418	3.8e-09	3.36e-07	3.03255	58.7962	GATA6;KIF11;FOXM1;AURKB;CKS1B;AURKA;CCNB1;SOCS1;CCND2;RACGAP1;CHEK2;JAK2;PDGFRB;TCF7L2;CDKN2B;SMAD3;PARP1;CDKN2A;NEK6;RCC2;PLK1;VRK1;CDC6;CDC25C;ESR1;CDC25A;CCNA2;KAT2B;TPX2;MSH2;DLG4;SNAI1;CKS2;DCX;VDAC1;UTRN
RNA polymerase II regulatory region sequence-specific DNA binding	GO:0000977	38/460	4.4e-09	3.62e-07	2.90876	55.9671	PRDM5;GATA6;GATA5;ENO1;GATA2;GLI1;FOXM1;ETS1;ETS2;MXI1;E2F2;E2F3;MEF2D;TFAP2A;EGR1;TCF7L2;JUN;JUND;SMAD3;FOXF2;PARP1;VDR;H2AFZ;ZBTB16;TCF12;NR2F1;FOXJ2;MITF;FOS;ESR1;TBX2;NR4A1;KLF6;KLF5;NR5A2;TAL1;FOSB;ERG
transcription regulatory region sequence-specific DNA binding	GO:0000976	29/292	5.49e-09	4.21e-07	3.49701	66.5149	SUV39H2;UHRF1;GATA6;GATA5;ENO1;GATA2;GLI1;FOXM1;MXI1;E2F2;E2F3;TEAD1;MEF2D;TFAP2A;EGR1;MYOCD;SMAD3;FOXF2;PARP1;DMRT1;VDR;HMGA1;KLF4;ESR1;KLF1;NR4A1;NR5A2;TAL1;NFE2L3
single-stranded DNA-dependent ATPase activity	GO:0043142	7/12	1.01e-08	7.23e-07	20.5399	378.251	PIF1;HELB;RFC4;RAD51;RFC2;DSCC1;DNA2
core promoter proximal region sequence-specific DNA binding	GO:0000987	27/278	2.97e-08	2.01e-06	3.4198	59.2764	UHRF1;PRDM5;ETS1;ETS2;TEAD1;MEF2D;TFAP2A;TCF7L2;JUN;JUND;SMAD3;DMRT1;H2AFZ;TCF12;NR2F1;FOXJ2;MITF;FOS;KLF4;ESR1;TBX2;KLF1;NR4A1;KLF6;KLF5;FOSB;ERG
transcription factor activity, RNA polymerase II core promoter proximal region sequence-specific binding	GO:0000982	27/280	3.45e-08	2.2e-06	3.39537	58.343	FOXA1;PRDM5;ENO1;ETS1;ETS2;TEAD1;MEF2D;TFAP2A;JUN;MYOCD;TCF12;NR2F1;FOXJ2;MITF;FOS;KLF4;ESR1;KLF15;TBX2;RBL2;NR4A1;KLF6;KLF5;WT1;SNAI1;FOSB;ERG
phosphotransferase activity, alcohol group as acceptor	GO:0016773	25/254	7.45e-08	4.51e-06	3.46568	56.881	BUB1B;PKMYT1;HK2;TTBK2;AURKA;RPS6KA5;IRAK1;CHEK1;PDK4;ABL1;PDK3;NEK2;JAK2;BUB1;PDK1;MAP3K5;CDK17;MAP3K3;PDGFRA;KSR1;PLK1;EIF2AK2;PRKCA;VRK1;CDK1
magnesium ion binding	GO:0000287	17/127	1.19e-07	6.82e-06	4.71332	75.1687	TOP2A;PIF1;IDH1;NEK6;PLK1;IDH2;MAST1;NME1;MSH2;MTHFD2;ABL1;MOV10L1;S100P;DCTPP1;RAN;MAP3K5;SNCA
DNA polymerase binding	GO:0070182	7/16	1.31e-07	7.21e-06	15.4049	244.08	FANCI;HSP90AA1;PCNA;RAD51;FANCD2;SMG5;SMG6
transcriptional activator activity, RNA polymerase II transcription regulatory region sequence-specific binding	GO:0001228	26/284	1.74e-07	9.11e-06	3.22357	50.1708	FOXA1;GATA6;GATA5;FOXO4;GATA2;ETS1;E2F2;E2F3;MEF2D;TFAP2A;FOXD2;MYOCD;FOXF2;PARP1;TCF12;HMGA1;FOXJ2;MITF;KLF4;ESR1;KLF15;NR4A1;KLF6;KLF5;WT1;ERG
insulin-like growth factor II binding	GO:0031995	5/7	3.64e-07	1.82e-05	25.1509	372.913	IGFBP1;IGFBP5;IGFBP4;INSR;IGFBP3
ATPase activity, coupled	GO:0042623	14/94	4.09e-07	1.96e-05	5.24423	77.1395	TOP2A;HSPA8;BLM;MYO10;HSPA4;XRCC2;HSPA4L;HSPA6;HSPA2;SMARCA2;RAD51;MSH2;HYOU1;HSPA1B
phosphatidylinositol 3-kinase activity	GO:0035004	12/76	1.45e-06	6.68e-05	5.55967	74.7372	PDGFRB;PDGFRA;KITLG;IRS1;HGF;ERBB2;PIK3R3;FYN;ATM;FGF2;ESR1;EREG
core promoter proximal region DNA binding	GO:0001159	7/22	1.69e-06	7.48e-05	11.2036	148.906	TFAP2A;SMAD3;DMRT1;UHRF1;KLF4;TEAD1;KLF1
RNA polymerase II core promoter proximal region sequence-specific DNA binding	GO:0000978	22/262	6.32e-06	0.000269	2.95667	35.3964	TFAP2A;TCF7L2;JUN;JUND;SMAD3;H2AFZ;TCF12;PRDM5;NR2F1;FOXJ2;MITF;FOS;ETS1;ESR1;ETS2;TBX2;NR4A1;KLF6;KLF5;FOSB;ERG;MEF2D
RNA binding	GO:0003723	68/1387	7.17e-06	0.000295	1.72629	20.4482	TOP2A;TFRC;DQX1;MRPS12;PCSK9;HMGB3;GPATCH4;ENO1;BRCA1;MKI67;SMG5;SMG6;SYNE1;SOX2;TUBA1B;HELB;LGALS1;CSRP1;SNRPD1;PRX;HIST1H1E;KPNA2;SLC16A3;CCT3;HSP90AA1;PARP1;ACTN1;CIRBP;DARS2;ILF2;NME1;SNRPA1;ALDOA;RPP25;AHNAK;MRPL14;MRPL15;MRPL12;MRPL13;GSPT2;ZFP36L1;RAD51AP1;EXOSC4;TERT;PRDX1;POLR2D;MOV10L1;IGF2BP3;DCAF13;RPL39L;YARS;HSPA8;JUN;SMAD3;CDKN2A;CCDC137;RCC2;CPSF3;EIF2AK2;HSPE1;LSM4;DHFR;LIN28B;KR…
RNA polymerase II transcription factor binding	GO:0001085	14/121	8.81e-06	0.00035	4.07403	47.4205	TEAD4;TCF7L2;JUN;SMAD3;GATA6;GATA5;FOS;GATA2;KLF4;RBL2;TAL1;PITX1;TEAD1;MEF2D
steroid hormone receptor binding	GO:0035258	11/76	9.47e-06	0.000363	5.09637	58.9503	NR4A1;SMAD3;PRKCB;CCNE1;FOXH1;BRCA1;CALR;ESR1;DCAF13;RAN;FOXP1
ATP-dependent DNA helicase activity	GO:0004003	7/28	1.01e-05	0.000376	8.80282	101.244	RECQL4;PIF1;BLM;BRIP1;HELB;RUVBL1;MCM4
transcriptional repressor activity, RNA polymerase II transcription regulatory region sequence-specific binding	GO:0001227	16/159	1.25e-05	0.00045	3.54327	40.0023	TFAP2A;ZBTB16;PRDM5;NR2F1;MITF;ENO1;FOXM1;ETS2;HIC1;TBX2;RBL2;ZEB2;ZEB1;MXI1;SNAI1;E2F1
DNA helicase activity	GO:0003678	8/40	1.39e-05	0.000485	7.04225	78.7622	RECQL4;BLM;BRIP1;CDC45;RUVBL1;MCM4;DNA2;RAD54B
RNA polymerase II regulatory region DNA binding	GO:0001012	18/201	1.83e-05	0.000621	3.15325	34.3909	TFAP2A;EGR1;FOXF2;PARP1;VDR;GATA6;GATA5;ENO1;GATA2;GLI1;FOXM1;RBL2;NR4A1;TAL1;MXI1;E2F2;E2F3;MEF2D
insulin-like growth factor I binding	GO:0031994	5/13	1.93e-05	0.000636	13.5428	146.987	IGFBP1;IGFBP5;IGFBP4;INSR;IGFBP3
histone threonine kinase activity	GO:0035184	4/7	2.1e-05	0.000655	20.1207	216.677	PRKCB;CHEK1;VRK1;PRKCA
phosphatidylinositol-4,5-bisphosphate 3-kinase activity	GO:0046934	10/68	2.09e-05	0.000667	5.17813	55.8106	PDGFRB;PDGFRA;KITLG;IRS1;HGF;ERBB2;FYN;FGF2;ESR1;EREG
histone deacetylase binding	GO:0042826	11/85	2.8e-05	0.000849	4.55675	47.7648	TOP2A;KAT2B;HSP90AA1;TAL1;GMNN;KPNA2;FOXP3;MEF2D;SMG5;HIC1;HSPA1B
insulin-like growth factor binding	GO:0005520	5/14	2.94e-05	0.000867	12.5755	131.228	IGFBP1;IGFBP5;IGFBP4;INSR;IGFBP3
phosphatidylinositol bisphosphate kinase activity	GO:0052813	10/71	3.07e-05	0.000883	4.95933	51.5365	PDGFRB;PDGFRA;KITLG;IRS1;HGF;ERBB2;FYN;FGF2;ESR1;EREG
type I transforming growth factor beta receptor binding	GO:0034713	4/8	4.11e-05	0.0011275	17.6056	177.79	TGFB1;TGFB3;ENG;TGFBR2
transcriptional activator activity, RNA polymerase II core promoter proximal region sequence-specific binding	GO:0001077	16/175	4.11e-05	0.00115449	3.21932	32.5116	FOXA1;TFAP2A;MYOCD;TCF12;FOXJ2;MITF;KLF4;ETS1;ESR1;KLF15;NR4A1;KLF6;KLF5;WT1;ERG;MEF2D
DNA secondary structure binding	GO:0000217	6/24	4.45e-05	0.00116281	8.80282	88.214	RECQL4;BLM;RAD51;MSH2;XRCC2;HMGB3
ubiquitin-like protein ligase binding	GO:0044389	22/297	4.43e-05	0.00118487	2.60824	26.1484	HSPA8;JUN;TPI1;SMAD3;UBE2C;WFS1;NEK6;HSPA6;ISG15;BRCA1;TRIOBP;SMG5;FOXO1;TUBA1B;CCNB1;PRKAR2B;CHEK2;BCL2;TXNIP;HIST1H2BH;CALR;HSPA1B
endodeoxyribonuclease activity	GO:0004520	7/35	4.84e-05	0.00123684	7.04225	69.9783	GEN1;FEN1;RAD51;EME1;EXO1;XRCC2;DNA2
four-way junction DNA binding	GO:0000400	5/16	6.11e-05	0.00152992	11.0035	106.759	BLM;RAD51;MSH2;XRCC2;HMGB3
cyclin-dependent protein serine/threonine kinase regulator activity	GO:0016538	6/27	9.09e-05	0.00222673	7.82473	72.8127	KAT2B;CCNB1;CDKN2B;CDKN2A;CKS2;CKS1B
vinculin binding	GO:0017166	4/10	0.000118	0.0028282	14.0845	127.399	ACTN1;DMD;TLN1;UTRN
androgen receptor binding	GO:0050681	7/42	0.000163	0.00383731	5.86854	51.1711	PRKCB;CCNE1;FOXH1;BRCA1;CALR;RAN;FOXP1
protein homodimerization activity	GO:0042803	36/664	0.000173	0.00397504	1.90904	16.5401	TOP2A;BLM;TFRC;GLDC;CAMK2A;ENO1;SYNE1;TERT;IRAK1;CHEK2;BAK1;ECT2;IL6R;MAP3K5;TFAP2A;PDGFRA;JUN;HSP90AA1;ACOT7;TRPC6;SMAD3;DMRT1;ZBTB16;ACTN1;IDH1;TCF12;DARS2;NR2F2;FOXP3;FOXP2;CENPF;MSH2;CEACAM5;BCL2;S100P;MAD2L1
ubiquitin protein ligase binding	GO:0031625	20/284	0.000192	0.0043353	2.47967	21.2198	HSPA8;JUN;TPI1;SMAD3;UBE2C;WFS1;NEK6;HSPA6;ISG15;BRCA1;TRIOBP;SMG5;FOXO1;TUBA1B;PRKAR2B;CHEK2;BCL2;TXNIP;CALR;HSPA1B
protein heterodimerization activity	GO:0046982	19/265	0.000219	0.00485697	2.52458	21.2683	TOP2A;JUN;DMRT1;EPAS1;TCF12;FOS;AURKA;NR4A1;POLA2;IRAK1;RRAGD;ERBB2;BCL2;BDKRB2;RCC1;BAK1;TEAD1;TLR4;RAN
ATPase activity	GO:0016887	16/203	0.000236	0.00512322	2.77527	23.1793	HSPA8;BLM;HSP90AA1;HSPA4;HSPA4L;ATAD2;HSPA6;KIF11;HSPA2;CENPE;MSH2;KIF4A;RUVBL1;HYOU1;DNA2;HSPA1B
nuclease activity	GO:0004518	8/59	0.00025	0.0053201	4.77441	39.6069	FEN1;AZGP1;RNASEH2A;EXO1;DNA2;SMG5;SMG6;NME1
protein tyrosine kinase activity	GO:0004713	13/147	0.000295	0.00616921	3.11392	25.3138	PDGFRB;ALK;PDGFRA;HSP90AA1;HGF;INSR;FGF2;EREG;ERBB2;KDR;ABL1;FYN;JAK2
integrin binding	GO:0005178	10/94	0.000336	0.00689759	3.74588	29.9656	CXCL12;DST;ACTN1;KDR;PRKCA;IGF1;CALR;TLN1;UTRN;FGF2
cyclin-dependent protein kinase activity	GO:0097472	6/34	0.000349	0.00704758	6.21375	49.464	CDK17;CCNA2;CCNB2;CCNB1;CDK1;CDK16
tubulin binding	GO:0015631	18/255	0.000384	0.00762907	2.4855	19.5453	PRNP;RCC2;PLK1;KIF11;BRCA1;BRCA2;ARL4C;CENPE;BCL2L11;RACGAP1;KIF4A;DCX;BIRC5;ALDOA;GAPDH;CCT5;S100A8;SNCA
disordered domain specific binding	GO:0097718	5/23	0.0004	0.00779415	7.65462	59.8992	PPIL1;HSP90AA1;FYN;HSPA2;GAPDH
5'-3' DNA helicase activity	GO:0043139	3/6	0.000427	0.0081997	17.6056	136.579	PIF1;HELB;DNA2
protein serine/threonine/tyrosine kinase activity	GO:0004712	4/14	0.000513	0.00938134	10.0604	76.2	RPS6KA2;RPS6KA1;AURKB;AURKA
double-stranded DNA binding	GO:0003690	10/99	0.00051	0.00946294	3.55669	26.9655	RAD51AP1;EGR1;FEN1;RAD51;MSH2;UHRF1;WT1;XRCC2;HMGB3;MND1
nucleoside-triphosphatase activity	GO:0017111	25/424	0.000505	0.0095208	2.07614	15.7616	BLM;HSPA4L;KIF11;GSPT2;RECQL4;RUVBL1;RAD54L;TRIM23;HSPA8;HSP90AA1;MYO10;HSPA4;ATAD2;HSPA6;HSPA2;ARL4C;CENPE;MSH2;KIF4A;RRAGD;HYOU1;DNA2;HSPA1B;RAB9B;RAN
transcription cofactor binding	GO:0001221	5/25	0.000602	0.0108255	7.04225	52.2208	TERT;NEK6;HDGF;TEAD1;ESR1
vascular endothelial growth factor-activated receptor activity	GO:0005021	3/7	0.000732	0.0113893	15.0905	108.945	NRP1;PDGFRA;KDR
DNA clamp loader activity	GO:0003689	3/7	0.000732	0.0115453	15.0905	108.945	RFC4;RFC2;DSCC1
histone serine kinase activity	GO:0035174	3/7	0.000732	0.0117056	15.0905	108.945	VRK1;AURKB;AURKA
flap endonuclease activity	GO:0048256	3/7	0.000732	0.0118705	15.0905	108.945	FEN1;EXO1;DNA2
protein-DNA loading ATPase activity	GO:0033170	3/7	0.000732	0.0120401	15.0905	108.945	RFC4;RFC2;DSCC1
insulin-like growth factor receptor binding	GO:0005159	4/15	0.000685	0.012122	9.38967	68.42	SOCS1;IRS1;INSR;IGF1
transcription coactivator activity	GO:0003713	19/291	0.0007	0.0122055	2.29902	16.7015	TFAP2A;JUN;MYOCD;JUND;PRKCB;VDR;ACTN1;NR2F1;HMGA1;BRCA1;SMARCA2;FGF2;KAT2B;ZEB1;CCNE1;RUVBL1;NFE2L3;MAML3;RAN
annealing helicase activity	GO:0036310	3/7	0.000732	0.0122146	15.0905	108.945	RECQL4;BLM;RAD54L
type II transforming growth factor beta receptor binding	GO:0005114	3/7	0.000732	0.0123942	15.0905	108.945	TGFB1;TGFB3;ENG
single-stranded DNA binding	GO:0003697	9/87	0.000809	0.0124122	3.64254	25.9348	RAD51AP1;BLM;CDC45;RAD51;MSH2;XRCC2;RPA3;POLR2D;BRCA2
enhancer binding	GO:0035326	5/26	0.000728	0.0125065	6.7714	48.9247	SMAD3;FOXH1;TCF12;HMGA1;GATA2
sequence-specific double-stranded DNA binding	GO:1990837	10/112	0.00133497	0.0202177	3.14386	20.8088	TSPYL2;TFAP2A;EGR1;SUV39H2;NR5A2;CDC45;VDR;HMGA1;NFE2L3;MEF2D
microtubule binding	GO:0008017	14/195	0.00140889	0.0210602	2.52799	16.5961	PRNP;DST;RCC2;PLK1;KIF11;TTBK2;CENPE;BCL2L11;RACGAP1;KIF4A;DCX;BIRC5;GAPDH;S100A8
deoxyribonuclease activity	GO:0004536	5/30	0.00143638	0.0211958	5.86854	38.4133	GEN1;RAD51;EME1;XRCC2;NME1
transmembrane receptor protein tyrosine kinase activity	GO:0004714	7/61	0.00166113	0.024202	4.04064	25.8611	ALK;PDGFRB;NRP1;PDGFRA;INSR;ERBB2;KDR
histone kinase activity	GO:0035173	3/9	0.00168415	0.0242307	11.7371	74.9588	CDK1;AURKB;AURKA
R-SMAD binding	GO:0070412	4/19	0.00177621	0.0249319	7.4129	46.9479	JUN;SMAD3;FOXH1;FOS
cadherin binding involved in cell-cell adhesion	GO:0098641	4/19	0.00177621	0.0252397	7.4129	46.9479	BAIAP2L1;KRT18;EPCAM;PPP1CA
transmembrane receptor protein kinase activity	GO:0019199	7/62	0.00182758	0.0253439	3.97547	25.0644	ALK;PDGFRB;PDGFRA;INSR;ERBB2;KDR;TGFBR2
telomeric DNA binding	GO:0042162	5/32	0.00193725	0.026545	5.50176	34.3667	PIF1;BLM;TERT;SMG5;SMG6
metal ion binding	GO:0046872	24/442	0.00197952	0.0268051	1.91192	11.9015	TOP2A;PIF1;SLC24A3;IGFBP3;NEK6;IDH1;PLK1;IDH2;MAST1;ITPR1;MT1X;HSPE1;NME1;MSH2;MTHFD2;ABL1;MOV10L1;S100P;CALR;DCTPP1;S100A8;RAN;MAP3K5;SNCA
transcription factor activity, RNA polymerase II distal enhancer sequence-specific binding	GO:0003705	7/64	0.00219907	0.0294317	3.85123	23.5685	JUN;NR5A2;FOXF2;ZBTB16;FOXH1;HMGA1;MEF2D
cyclin-dependent protein serine/threonine kinase activity	GO:0004693	5/33	0.00223062	0.0295108	5.33504	32.573	CDK17;CCNB2;CCNB1;CDK1;CDK16
oxidized purine DNA binding	GO:0032357	3/10	0.00235539	0.0297918	10.5634	63.9195	RECQL4;BLM;MSH2
cyclin-dependent protein serine/threonine kinase inhibitor activity	GO:0004861	3/10	0.00235539	0.0301228	10.5634	63.9195	KAT2B;CDKN2B;CDKN2A
protein kinase C activity	GO:0004697	3/10	0.00235539	0.0304612	10.5634	63.9195	PRKCB;PRKCA;PRKD1
exodeoxyribonuclease activity, producing 5'-phosphomonoesters	GO:0016895	3/10	0.00235539	0.0308074	10.5634	63.9195	FEN1;EXO1;POLD1
zinc ion binding	GO:0008270	18/302	0.00262476	0.0314698	2.09868	12.472	EGR1;SUV39H2;BLM;SMAD3;UHRF1;MT1X;KLF4;GLI2;DPP3;ACR;ZEB1;CSRP1;WT1;ZNF208;CALR;TK1;S100A8;SNCA
protein phosphorylated amino acid binding	GO:0045309	5/34	0.00255504	0.031622	5.17813	30.9118	IRS1;NEDD4;ABL1;PLCG2;PIK3R3
protein binding involved in cell-cell adhesion	GO:0098632	4/21	0.0026221	0.0317688	6.70691	39.8644	BAIAP2L1;KRT18;EPCAM;PPP1CA
helicase activity	GO:0004386	5/34	0.00255504	0.0319657	5.17813	30.9118	RECQL4;BLM;RUVBL1;DNA2;RAD54B
DNA polymerase activity	GO:0034061	4/21	0.0026221	0.0321068	6.70691	39.8644	TERT;POLD1;POLE2;REV3L
transcriptional activator activity, RNA polymerase II transcription factor binding	GO:0001190	6/50	0.00281174	0.033364	4.22535	24.8195	MYOCD;JUN;BRCA1;FOS;KLF4;SMARCA2
histone acetyltransferase binding	GO:0035035	4/22	0.00313366	0.0364327	6.40205	36.9114	EGR1;PCNA;EPAS1;FOXP3
calcium-dependent protein serine/threonine kinase activity	GO:0009931	3/11	0.00317072	0.0364949	9.60307	55.2541	PRKCB;CAMK2A;PRKCA
bHLH transcription factor binding	GO:0043425	4/22	0.00313366	0.0368045	6.40205	36.9114	SMAD3;FOXH1;TCF12;TWIST1
cadherin binding	GO:0045296	18/313	0.00382891	0.0436344	2.02493	11.2691	LYPLA2;HSPA8;AHNAK;IDH1;ENO1;PPP1CA;CCNB2;LDHA;BAIAP2L1;KRT18;EPCAM;CALD1;PRDX1;RUVBL1;S100P;TLN1;ALDOA;RAN
annealing activity	GO:0097617	3/12	0.00413906	0.0462531	8.80282	48.3036	RECQL4;BLM;RAD54L
transcriptional repressor activity, RNA polymerase II activating transcription factor binding	GO:0098811	3/12	0.00413906	0.0467065	8.80282	48.3036	JUN;FOS;KLF4
endoribonuclease activity, producing 5'-phosphomonoesters	GO:0016891	4/24	0.00435253	0.0481707	5.86854	31.9073	FEN1;RNASEH2A;EXO1;RPP25
protein phosphatase binding	GO:0019903	8/62	0.00464373	0.0499527	3.06185	16.449	DLG4;ERBB2;ANAPC4;NEK2;MASTL;SMG5;FOXO1;MAP3K5

## Sheet: Table S15
Table S15: Cellular Component GO Terms for DEGs (Enrichr) - Adjusted p<0.05.
Term	GO ID	Overlap	P-value	Adjusted P-value	Odds Ratio	Combined Score	Genes
nuclear chromosome part	GO:0044454	59/392	3.88e-26	1.73e-23	5.29966	310.091	FEN1;BUB1B;BRCA1;BRCA2;CHAF1B;HELB;EME1;NUF2;RUVBL1;RCC1;HIST1H2AD;HIST1H2AC;WDHD1;PARP1;H2AFZ;TCF12;FOXH1;H2AFX;ZEB2;MSH2;TAL1;TIMELESS;MCM4;DNA2;ASF1B;MCM2;PIF1;BLM;PCNA;UHRF1;AURKB;AURKA;RAD51AP1;SYCE2;SYCE1;CCNB1;TERT;POLD1;E2F1;MEF2D;BUB1;TCF7L2;JUN;JUND;SMAD3;PLK1;KLF4;SMARCA2;ESR1;NDC80;KLF2;KLF1;PPP1CA;POLA2;RAD51;POLE2;CDK1;ATM;EZH2
chromatin	GO:0000785	40/296	2.3e-16	5.12e-14	4.75828	171.346	SUV39H2;UHRF1;DSCC1;PDS5B;RAD51AP1;CHAF1B;EXOSC4;CCND2;EME1;CHEK1;E2F1;RCC1;HIST1H2AD;MEF2D;HIST1H2AC;TCF7L2;JUN;JUND;SMAD3;H2AFZ;FOXH1;TCF12;H2AFX;KLF4;SMARCA2;ESR1;HIC1;KLF2;KLF1;RBL2;ZEB2;CENPF;RAD51;TAL1;NEDD4;TIMELESS;RAN;ASF1B;EZH2;MCM2
chromosomal region	GO:0098687	18/76	3e-12	4.47e-10	8.33951	221.257	CCDC155;BLM;DSCC1;RCC2;H2AFX;CDCA8;PDS5B;NDC80;RECQL4;CENPE;CENPF;TERT;INCENP;CHEK2;CHEK1;NUF2;BIRC5;ATM
chromosome, telomeric region	GO:0000781	21/124	4.48e-11	4e-09	5.9632	142.093	CCDC155;PIF1;BLM;FEN1;PCNA;PARP1;H2AFX;BRCA2;PPP1CA;RECQL4;RAD51;MSH2;TERT;CHEK2;POLD1;CHEK1;CDK1;MCM4;ATM;DNA2;MCM2
nuclear chromatin	GO:0000790	30/253	3.98e-11	4.43e-09	4.17525	99.9885	UHRF1;RAD51AP1;CHAF1B;EME1;RUVBL1;E2F1;RCC1;HIST1H2AD;HIST1H1E;MEF2D;HIST1H2AC;TCF7L2;JUN;JUND;SMAD3;H2AFZ;FOXH1;TCF12;H2AFX;KLF4;SMARCA2;ESR1;KLF2;KLF1;ZEB2;RAD51;TAL1;TIMELESS;ASF1B;EZH2
chromosome, centromeric region	GO:0000775	12/49	8.68e-09	6.45e-07	8.62317	160.07	CENPE;CENPF;INCENP;DSCC1;RCC2;NUF2;SNAI1;BIRC5;CDCA8;PDS5B;AURKB;NDC80
chromosome	GO:0005694	15/97	9.49e-08	4.7e-06	5.44504	88.0499	TOP2A;BLM;JUN;CCDC137;NCAPG;PDS5B;BRCA1;MKI67;RECQL4;CENPE;RAD51;MSH2;FANCD2;TIMELESS;BIRC5
spindle	GO:0005819	21/186	8.1e-08	5.16e-06	3.97547	64.9144	PLK1;BUB1B;CDCA8;HSPA2;CDC6;KIF11;AURKB;AURKA;CDC20;TPX2;CCNB1;CENPF;RACGAP1;ESPL1;INCENP;KIF4A;CDK1;POC1A;TBL1X;ECT2;MAD2L1
spindle midzone	GO:0051233	9/30	9.47e-08	5.28e-06	10.5634	170.832	CENPE;RACGAP1;RCC2;PLK1;BUB1B;CDCA8;CDC6;AURKB;AURKA
condensed nuclear chromosome kinetochore	GO:0000778	6/11	2.09e-07	9.33e-06	19.2061	295.397	CCNB1;PLK1;NUF2;BUB1B;BUB1;NDC80
nuclear chromosome, telomeric region	GO:0000784	15/107	3.56e-07	1.44e-05	4.93616	73.2926	PIF1;FEN1;PCNA;PARP1;BRCA2;PPP1CA;RAD51;MSH2;TERT;POLD1;CDK1;MCM4;ATM;DNA2;MCM2
condensed nuclear chromosome, centromeric region	GO:0000780	6/12	4.08e-07	1.52e-05	17.6056	259.005	NUF2;BUB1B;BUB1;AURKB;NDC80;AURKA
replication fork	GO:0005657	7/26	5.9e-06	0.000188	9.47996	114.137	PIF1;WDHD1;BLM;PCNA;RAD51;UHRF1;XRCC2
condensed chromosome, centromeric region	GO:0000779	7/26	5.9e-06	0.000203	9.47996	114.137	CENPE;BUB1B;BIRC5;BUB1;AURKB;NDC80;AURKA
nuclear chromosome	GO:0000228	9/52	1.4e-05	0.000389	6.09426	68.1275	TOP2A;BLM;JUN;RAD51;MSH2;CHEK1;TIMELESS;RCC1;BIRC5
condensed chromosome	GO:0000793	8/40	1.39e-05	0.000413	7.04225	78.7622	CENPE;RAD51;FANCD2;CHEK1;NCAPG;RCC1;MKI67;AURKB
microtubule cytoskeleton	GO:0015630	27/388	1.91e-05	0.000502	2.45027	26.6217	SHMT2;HMMR;KIF11;LYST;AURKB;AURKA;CDC20;CCNB2;TUBA1B;TUBB6;TUBB3;MAP7;CCT5;CCT3;DST;NEK6;PLK1;CENPE;TPX2;CENPF;KRT18;INCENP;KIF4A;RPP25;GAPDH;CDK16;MCM2
centrosome	GO:0005813	30/461	2.41e-05	0.000597	2.29141	24.3657	PCNA;PHF1;HMMR;BRCA2;AURKB;AURKA;CCNB2;CCNB1;CDC45;PRKAR2B;CHEK1;E2F1;POC1A;NEK2;DCAF13;CCT5;GEN1;TFAP2A;NEK6;XRCC2;PLK1;H2AFX;MASTL;NDC80;KAT2B;KRT18;ESPL1;RRAGD;CDK1;HSPA1B
cytoskeleton	GO:0005856	32/520	3.88e-05	0.000911	2.16685	22.0079	AHNAK;SHMT2;HMMR;LYST;TRIOBP;AURKA;ARHGAP21;CCNB2;TUBA1B;BAIAP2L1;EXOSC4;CALD1;EPB41L3;ABL1;MAP7;SNCA;CCT3;DST;PLK1;SMARCA2;CENPE;TPX2;DLG4;DCX;AMPH;UTRN;ALDOA;NES;GAPDH;S100A8;CDK16;MCM2
nucleolus	GO:0005730	38/676	5.4e-05	0.00120365	1.97933	19.4509	TOP2A;BLM;FEN1;DOCK4;PRDM5;CDCA8;PKMYT1;MKI67;SMG6;GLI2;SYNE1;EXOSC4;CCND2;TERT;MXI1;ABL1;PDK3;E2F5;PITX1;DCAF13;CCT5;PDK1;TSPYL2;MYO10;PARP1;CCDC137;CIRBP;VRK1;ILF2;RBL2;ZEB2;KLF6;LIN28B;RAD51;FANCD2;MARS;ATM;RAN
microtubule organizing center	GO:0005815	31/507	5.77e-05	0.00122438	2.15296	21.0153	PCNA;PHF1;HMMR;BRCA2;AURKA;CCNB2;CCNB1;CDC45;PRKAR2B;CHEK1;E2F1;POC1A;NEK2;DCAF13;CCT5;GEN1;TFAP2A;NEK6;XRCC2;PLK1;H2AFX;MASTL;NDC80;KAT2B;TPX2;KRT18;ESPL1;RRAGD;CDK1;RPP25;HSPA1B
spindle microtubule	GO:0005876	8/49	6.51e-05	0.00131946	5.74878	55.4171	CENPE;KIF4A;PLK1;CDK1;KIF11;TBL1X;AURKB;AURKA
RNA polymerase II transcription factor complex	GO:0090575	14/147	7.91e-05	0.00153299	3.35345	31.6746	TLE4;JUN;JUND;VDR;FOXH1;TCF12;HMGA1;FOS;NR5A2;MXI1;E2F1;E2F2;E2F3;TEAD1
synaptonemal complex	GO:0000795	6/28	0.000113	0.00209928	7.54527	68.5747	SYCE2;BLM;SYCE1;RAD51;BRCA1;BRCA2
lateral element	GO:0000800	4/10	0.000118	0.00210412	14.0845	127.399	BLM;RAD51;BRCA1;BRCA2
mitotic spindle	GO:0072686	10/84	0.000132	0.00226359	4.19182	37.4456	CENPE;TPX2;ESPL1;RACGAP1;RCC2;CDK1;KIF11;ECT2;AURKA;MAD2L1
heterochromatin	GO:0000792	7/41	0.00014	0.00230457	6.01168	53.3678	UHRF1;H2AFZ;CDKN2A;INCENP;HMGA1;SNAI1;HIST1H1E
condensed chromosome kinetochore	GO:0000777	5/19	0.000152	0.00241583	9.26612	81.4847	NUF2;BUB1B;BIRC5;BUB1;NDC80
cytoplasmic vesicle lumen	GO:0060205	12/129	0.000314	0.00482671	3.27547	26.4219	HSPA8;HSP90AA1;PSMD11;PSMD14;PSMD2;IDH1;HSPA6;HYOU1;S100P;CALR;ALDOA;S100A8
protein kinase complex	GO:1902911	3/6	0.000427	0.00635459	17.6056	136.579	IRS1;INSR;MAP3K5
nuclear replisome	GO:0043601	4/16	0.000892	0.0128386	8.80282	61.8101	POLA2;HELB;POLD1;POLE2
ficolin-1-rich granule lumen	GO:1904813	10/123	0.00268548	0.0352271	2.8627	16.9469	HSPA8;HSP90AA1;PSMD11;PSMD14;PSMD2;IDH1;HSPA6;ALDOA;ILF2;HSPA1B
anaphase-promoting complex	GO:0005680	4/21	0.0026221	0.0354381	6.70691	39.8644	CDC20;UBE2C;BUB1B;ANAPC4
platelet alpha granule lumen	GO:0031093	7/67	0.00286243	0.0354623	3.67879	21.5433	TGFB1;TGFB3;ACTN1;HGF;VEGFC;IGF1;ALDOA
condensed nuclear chromosome	GO:0000794	5/34	0.00255504	0.0356108	5.17813	30.9118	RAD51;CHEK1;RCC1;AURKB;AURKA
perinuclear region of cytoplasm	GO:0048471	21/378	0.0028208	0.035945	1.95618	11.4842	TFRC;PTCH1;TGFA;EIF2AK2;PCSK9;BUB1B;MT1X;PRKCA;AURKA;VAMP8;RAD51;NEDD4;ABL1;CALR;CD34;VAMP5;TLR4;VAMP2;HSPA1B;MAD2L1;SNCA
focal adhesion	GO:0005925	20/356	0.00309846	0.037349	1.97816	11.4275	PDGFRB;NRP1;HSPA8;AHNAK;DST;ACTN1;MCAM;ANXA5;FHL1;ARPC5L;HMGA1;TRIOBP;CSRP1;HYOU1;CALR;TLN1;JAK2;HSPA1B;LIMS2;ENG
nuclear body	GO:0016604	30/618	0.00321632	0.0377494	1.70928	9.81047	BLM;PCNA;PRDM5;FOXO4;MKI67;DPP3;CCNB3;DUSP10;TERT;EXO1;CHEK2;POLR2D;ABL1;YARS;CDT1;IL15;ZBTB16;TCF12;H2AFX;CDC25C;FLI1;RAD51;INCENP;WT1;FANCD2;POLE2;SNRPA1;S100P;MAML3;HSPA1B
spindle pole	GO:0000922	9/107	0.00343715	0.0393069	2.9617	16.802	TPX2;CCNB1;CENPF;PLK1;POC1A;CDC6;KIF11;AURKB;AURKA
filopodium membrane	GO:0031527	3/12	0.00413906	0.0439529	8.80282	48.3036	PALM;DMD;UTRN
platelet alpha granule	GO:0031091	8/90	0.00406142	0.0441804	3.12989	17.2339	TGFB1;TGFB3;ACTN1;HGF;VEGFC;IGF1;ALDOA;SNCA
nuclear transcription factor complex	GO:0044798	7/71	0.00397319	0.0443011	3.47153	19.1913	NR5A2;VDR;TCF12;MXI1;HMGA1;E2F2;E2F3
mitochondrion	GO:0005739	44/1026	0.00437206	0.0443168	1.51003	8.2033	TDRKH;PIF1;FEN1;DTYMK;GLDC;SHMT2;LRRK1;CAMK2A;MRPL14;MRPL15;PPM1K;MRPL12;FOXO1;BCL2L11;AIFM1;FAM162A;ABL1;PDK4;PDK3;BAK1;AASS;PDK1;SNCA;TIMM8A;PARP1;IDH2;TOMM34;DARS2;PRKCA;MRPL47;KIAA1683;HSPE1;NIPSNAP1;DHFR;RAD51;PC;MTHFD2;CDK1;BCL2;GARS;VDAC1;DNA2;DCTPP1;HSPA1B
secretory granule lumen	GO:0034774	18/317	0.00436695	0.0452945	1.99938	10.864	HSPA8;HSP90AA1;PSMD11;TGFB1;PSMD14;TGFB3;ACTN1;HGF;RARRES2;IDH1;HSPA6;VEGFC;IGF1;ILF2;PSMD2;S100P;ALDOA;S100A8

## Sheet: Table S16
Table S16: KEGG Pathways for DEGs (Enrichr) - Adjusted p<0.05.
Term	Overlap	P-value	Adjusted P-value	Log10 adj. p-value	Odds Ratio	Combined Score	Genes
Cell cycle	38/124	6.1e-29	1.88e-26	-25.7258	10.7905	701.021	PCNA;BUB1B;PKMYT1;CDC20;CCNB3;CCNB2;CCNB1;CCND2;CDC45;CHEK2;CHEK1;ABL1;E2F1;E2F2;E2F3;E2F5;BUB1;CDKN2B;TGFB1;SMAD3;TGFB3;CDKN2A;PLK1;CDC6;CDC25C;CDC25A;SMC1B;CCNA2;RBL2;CCNE2;ESPL1;CCNE1;CDK1;ANAPC4;MCM4;ATM;MCM2;MAD2L1
Pathways in cancer	65/530	1.28e-23	1.97e-21	-20.7055	4.31836	227.642	ALK;EPO;GLI1;BRCA2;FGF2;ETS1;GLI2;CKS1B;FRAT2;RPS6KA5;CCND2;BDKRB2;PIM2;JAK2;IL6R;PDGFRB;PDGFRA;HSP90AA1;PRKCB;IL15;HGF;PRKCA;MITF;FOS;TGFBR2;AR;MSH2;CCNE2;CCNE1;CKS2;BIRC5;EPAS1;CAMK2A;TGFA;PIK3R3;KLK3;DLL1;FOXO1;BCL2L11;TERT;ERBB2;PLCG2;ABL1;E2F1;E2F2;E2F3;BAK1;WNT2;TCF7L2;JUN;CDKN2B;TGFB1;SMAD3;CDKN2A;TGFB3;ZBTB16;PTCH1;VEGFC;IGF1;ESR1;KITLG;CXCL12;RAD51;IL2RB;BCL2
Human T-cell leukemia virus 1 infection	38/219	2.3e-19	1.77e-17	-16.752	6.10972	262.197	NRP1;PIK3R3;BUB1B;ETS1;ETS2;CDC20;CCNB2;CCND2;TERT;CHEK2;CHEK1;E2F1;E2F2;E2F3;EGR1;MAP3K3;JUN;CDKN2B;TGFB1;SMAD3;IL15;CDKN2A;TGFB3;FOS;TGFBR2;CCNA2;KAT2B;CCNE2;ESPL1;CCNE1;IL2RB;ANAPC4;VDAC1;ATM;CALR;TLN1;RAN;MAD2L1
Cellular senescence	33/160	2.29e-19	2.35e-17	-16.6289	7.26232	311.714	ITPR1;PIK3R3;FOXM1;ETS1;FOXO1;ZFP36L1;CCNB3;CCNB2;CCNB1;CCND2;CHEK2;CHEK1;EIF4EBP1;E2F1;E2F2;E2F3;E2F5;CDKN2B;TGFB1;SMAD3;TGFB3;CDKN2A;IGFBP3;CDC25A;TGFBR2;PPP1CA;CCNA2;RBL2;CCNE2;CCNE1;CDK1;VDAC1;ATM
HIF-1 signaling pathway	22/100	5.85e-14	3e-12	-11.5229	7.74648	236.035	ANGPT4;TFRC;EPO;PRKCB;INSR;CAMK2A;PIK3R3;PRKCA;ENO1;IGF1;HK2;LDHA;ERBB2;EIF4EBP1;PLCG2;PGK1;BCL2;ALDOA;IL6R;TLR4;GAPDH;PDK1
Systemic lupus erythematosus	25/133	5.29e-14	3.26e-12	-11.4868	6.61866	202.334	HIST1H2BN;HIST1H2BO;HIST1H3J;HIST1H2BJ;HIST1H2BL;SNRPD1;HIST1H3F;HIST1H2AD;HIST1H3G;HIST1H3H;HIST1H3B;HIST1H2AC;HIST1H3D;HIST1H2AL;H2AFZ;ACTN1;H2AFX;HIST2H2BE;HIST1H4H;HIST1H2BH;HIST1H2BG;HIST1H4D;HIST1H2BD;HIST1H4E;HIST1H2BC
Prostate cancer	20/97	2.98e-12	1.31e-10	-9.88273	7.26006	192.68	PDGFRB;PDGFRA;TCF7L2;HSP90AA1;PIK3R3;TGFA;PLAT;KLK3;IGF1;FOXO1;AR;ZEB1;CCNE2;CCNE1;ERBB2;BCL2;E2F1;E2F2;E2F3;ERG
Viral carcinogenesis	28/201	3.68e-12	1.42e-10	-9.84771	4.90505	129.138	HIST1H2BN;HIST1H2BO;HIST1H2BJ;HIST1H2BL;PIK3R3;CDC20;CCND2;CHEK1;BAK1;JUN;CDKN2B;CDKN2A;ACTN1;EIF2AK2;HIST2H2BE;CCNA2;RBL2;KAT2B;CCNE2;CCNE1;CDK1;HIST1H4H;HIST1H2BH;HIST1H2BG;HIST1H4D;HIST1H4E;HIST1H2BD;HIST1H2BC
Oocyte meiosis	22/125	6.96e-12	2.38e-10	-9.62342	6.19718	159.209	PLK1;CAMK2A;ITPR1;IGF1;CDC25C;PKMYT1;SMC1B;AURKA;PPP1CA;CDC20;AR;CCNB2;CCNB1;CCNE2;ESPL1;CCNE1;RPS6KA2;RPS6KA1;CDK1;ANAPC4;BUB1;MAD2L1
MAPK signaling pathway	33/295	2.04e-11	6.29e-10	-9.20135	3.93889	96.9528	TGFA;FGF2;RPS6KA5;DUSP10;IRAK1;RPS6KA2;RPS6KA1;ERBB2;KDR;MAP3K5;PDGFRB;MAP3K3;PDGFRA;HSPA8;ANGPT4;JUN;JUND;TGFB1;PRKCB;TGFB3;INSR;HGF;HSPA6;VEGFC;PRKCA;IGF1;FOS;HSPA2;EREG;TGFBR2;NR4A1;KITLG;HSPA1B
Alcoholism	25/180	5.69e-11	1.59e-09	-8.7986	4.89045	115.363	HIST1H2BN;HIST1H2BO;HIST1H3J;HIST1H2BJ;HIST1H2BL;HIST1H3F;HIST1H2AD;HIST1H3G;HIST1H3H;HIST1H3B;HIST1H2AC;HIST1H3D;HIST1H2AL;H2AFZ;H2AFX;HIST2H2BE;PPP1CA;HIST1H4H;FOSB;HIST1H2BH;HIST1H2BG;HIST1H4D;HIST1H2BD;HIST1H4E;HIST1H2BC
FoxO signaling pathway	21/132	1.51e-10	3.88e-09	-8.41117	5.60179	126.666	CDKN2B;TGFB1;SMAD3;IRS1;TGFB3;INSR;PLK1;IRS4;PIK3R3;FOXO4;IGF1;FOXO1;KLF2;TGFBR2;CCNB3;RBL2;CCNB2;CCNB1;CCND2;BCL2L11;ATM
DNA replication	12/36	1.65e-10	3.91e-09	-8.40782	11.7371	264.39	FEN1;POLA2;RNASEH2A;PCNA;RFC4;RFC2;POLD1;RPA3;POLE2;MCM4;DNA2;MCM2
Progesterone-mediated oocyte maturation	18/99	3.29e-10	7.23e-09	-8.14086	6.40205	139.792	HSP90AA1;PLK1;PIK3R3;IGF1;CDC25C;PKMYT1;CDC25A;AURKA;CCNB3;CCNA2;CCNB2;CCNB1;RPS6KA2;RPS6KA1;CDK1;ANAPC4;BUB1;MAD2L1
Homologous recombination	12/41	9.14e-10	1.88e-08	-7.72584	10.3057	214.498	BLM;BRIP1;RAD51;EME1;POLD1;XRCC2;RPA3;RAD54L;ATM;BRCA1;BRCA2;RAD54B
MicroRNAs in cancer	30/299	2.35e-09	4.52e-08	-7.34486	3.5329	70.1997	IRS1;BRCA1;RPS6KA5;CCND2;SOCS1;BCL2L11;ERBB2;PLCG2;ABL1;DNMT3B;E2F1;E2F2;E2F3;BAK1;PDGFRB;PDGFRA;PRKCB;CDKN2A;PRKCA;CDC25C;CDC25A;FOXP1;ZEB2;ZEB1;CCNE2;CCNE1;BCL2;PDCD4;ATM;EZH2
Hepatitis B	21/163	7.82e-09	1.42e-07	-6.84771	4.53642	84.6793	JUN;TGFB1;SMAD3;PCNA;PRKCB;TGFB3;PIK3R3;PRKCA;FOS;TGFBR2;CCNA2;CCNE2;IRAK1;CCNE1;BCL2;E2F1;BIRC5;E2F2;E2F3;JAK2;TLR4
Gastric cancer	20/149	8.72e-09	1.49e-07	-6.82681	4.72634	87.7106	TCF7L2;CDKN2B;TGFB1;SMAD3;TGFB3;HGF;PIK3R3;FGF2;TGFBR2;FRAT2;CCNE2;TERT;CCNE1;ERBB2;BCL2;E2F1;E2F2;E2F3;BAK1;WNT2
Colorectal cancer	15/86	1.78e-08	2.89e-07	-6.5391	6.1415	109.587	TCF7L2;JUN;TGFB1;SMAD3;TGFB3;PIK3R3;TGFA;FOS;EREG;TGFBR2;BCL2L11;MSH2;BCL2;BIRC5;BAK1
Pancreatic cancer	14/75	2.16e-08	3.17e-07	-6.49894	6.57277	116.017	TGFB1;SMAD3;TGFB3;CDKN2A;PIK3R3;TGFA;BRCA2;TGFBR2;RAD51;ERBB2;E2F1;E2F2;E2F3;BAK1
Glioma	14/75	2.16e-08	3.32e-07	-6.47886	6.57277	116.017	PDGFRB;PDGFRA;PRKCB;CDKN2A;CAMK2A;PIK3R3;TGFA;PRKCA;IGF1;E2F1;PLCG2;E2F2;E2F3;BAK1
Fanconi anemia pathway	12/54	2.83e-08	3.97e-07	-6.40121	7.82473	135.986	FANCI;BLM;BRIP1;RAD51;EME1;FANCD2;RPA3;REV3L;FANCA;BRCA1;FANCB;BRCA2
PI3K-Akt signaling pathway	31/354	3.19e-08	4.28e-07	-6.36856	3.08347	53.2186	EPO;IRS1;TGFA;PIK3R3;BRCA1;FGF2;CCND2;BCL2L11;ERBB2;KDR;EIF4EBP1;JAK2;IL6R;PDGFRB;PDGFRA;ANGPT4;HSP90AA1;INSR;HGF;VEGFC;PRKCA;IGF1;EREG;RBL2;NR4A1;KITLG;CCNE2;CCNE1;IL2RB;BCL2;TLR4
Hepatocellular carcinoma	20/168	6.82e-08	8.75e-07	-6.05799	4.19182	69.1703	TCF7L2;TGFB1;SMAD3;PRKCB;TGFB3;CDKN2A;HGF;PIK3R3;TGFA;PRKCA;SMARCA2;TGFBR2;FRAT2;TERT;PLCG2;E2F1;E2F2;E2F3;BAK1;WNT2
Transcriptional misregulation in cancer	21/186	8.1e-08	9.98e-07	-6.00087	3.97547	64.9144	HIST1H3J;IGFBP3;ZBTB16;PLAT;MITF;IGF1;FOXO1;FLI1;TGFBR2;CCND2;ZEB1;WT1;IL2RB;HIST1H3F;HIST1H3G;HIST1H3H;ATM;ERG;BAK1;HIST1H3B;HIST1H3D
p53 signaling pathway	13/72	1.04e-07	1.23e-06	-5.91009	6.35759	102.209	CDKN2A;IGFBP3;IGF1;CCNB2;CCNB1;CCND2;CCNE2;CCNE1;CHEK2;CHEK1;BCL2;CDK1;ATM
AGE-RAGE signaling pathway in diabetic complications	15/100	1.44e-07	1.64e-06	-5.78516	5.28169	83.2188	EGR1;JUN;TGFB1;SMAD3;PRKCB;TGFB3;PIK3R3;VEGFC;PRKCA;FOXO1;TGFBR2;PLCG2;BCL2;PLCE1;JAK2
Epstein-Barr virus infection	21/201	3.04e-07	3.23e-06	-5.4908	3.67879	55.2004	JUN;PSMD11;PSMD14;PIK3R3;EIF2AK2;ISG15;CCNA2;CCND2;BCL2L11;CCNE2;IRAK1;CCNE1;PSMD2;NEDD4;PLCG2;BCL2;E2F1;E2F2;E2F3;CALR;BAK1
Non-small cell lung cancer	12/66	2.98e-07	3.28e-06	-5.48413	6.40205	96.1934	ALK;PRKCB;CDKN2A;ERBB2;E2F1;PLCG2;PIK3R3;TGFA;E2F2;PRKCA;E2F3;BAK1
Measles	17/138	4e-07	4.11e-06	-5.38616	4.33762	63.899	HSPA8;JUN;HSPA6;PIK3R3;EIF2AK2;HSPA2;FOS;CCND2;CCNE2;IRAK1;CCNE1;IL2RB;BCL2;BAK1;TLR4;HSPA1B;RAB9B
Melanoma	12/72	7.97e-07	7.92e-06	-5.10127	5.86854	82.4076	PDGFRB;PDGFRA;CDKN2A;HGF;E2F1;PIK3R3;E2F2;MITF;E2F3;BAK1;IGF1;FGF2
Breast cancer	17/147	9.88e-07	9.51e-06	-5.02182	4.07205	56.3074	TCF7L2;JUN;PIK3R3;IGF1;BRCA1;FOS;BRCA2;FGF2;ESR1;DLL1;FRAT2;ERBB2;E2F1;E2F2;E2F3;BAK1;WNT2
Proteoglycans in cancer	20/201	1.26e-06	1.18e-05	-4.92812	3.50361	47.5923	TGFB1;PRKCB;HGF;PTCH1;CAMK2A;ITPR1;TWIST1;PIK3R3;PRKCA;IGF1;FGF2;ESR1;PPP1CA;ERBB2;KDR;PLCG2;PDCD4;PLCE1;TLR4;WNT2
Mismatch repair	7/23	2.37e-06	2.15e-05	-4.66756	10.7165	138.807	PCNA;RFC4;MSH2;RFC2;EXO1;RPA3;POLD1
Human immunodeficiency virus 1 infection	20/212	2.89e-06	2.54e-05	-4.59517	3.32182	42.3707	JUN;PRKCB;ITPR1;PIK3R3;PRKCA;FOS;CDC25C;CCNB3;CCNB2;CCNB1;IRAK1;CFL2;CHEK1;PLCG2;BCL2;CDK1;ATM;CALR;BAK1;TLR4
Ras signaling pathway	21/232	3.17e-06	2.71e-05	-4.56703	3.18723	40.3533	PDGFRB;PDGFRA;ANGPT4;KSR1;PRKCB;INSR;HGF;TGFA;PIK3R3;VEGFC;PRKCA;IGF1;FOXO4;FGF2;ETS1;ETS2;KITLG;KDR;PLCG2;ABL1;PLCE1
Chronic myeloid leukemia	11/76	9.47e-06	7.89e-05	-4.10292	5.09637	58.9503	TGFB1;SMAD3;TGFB3;CDKN2A;E2F1;ABL1;PIK3R3;E2F2;E2F3;BAK1;TGFBR2
Central carbon metabolism in cancer	10/65	1.39e-05	0.000112	-3.95078	5.41712	60.6008	PDGFRB;PDGFRA;SLC7A5;LDHA;IDH1;ERBB2;PIK3R3;SLC16A3;HK2;PDK1
Pathogenic Escherichia coli infection	9/55	2.24e-05	0.000177	-3.75203	5.76184	61.6949	TUBB6;TUBA1B;KRT18;TUBB3;ARPC5L;ABL1;PRKCA;FYN;TLR4
ErbB signaling pathway	11/85	2.8e-05	0.000216	-3.66555	4.55675	47.7648	JUN;PRKCB;CAMK2A;ERBB2;EIF4EBP1;ABL1;PLCG2;PIK3R3;TGFA;PRKCA;EREG
Neurotrophin signaling pathway	13/119	3.4e-05	0.000255	-3.59346	3.84661	39.5773	MAP3K3;JUN;IRS1;CAMK2A;PIK3R3;RPS6KA5;IRAK1;RPS6KA2;RPS6KA1;ABL1;PLCG2;BCL2;MAP3K5
Focal adhesion	17/199	5.66e-05	0.000415	-3.38195	3.008	29.4181	PDGFRB;PDGFRA;JUN;PRKCB;ACTN1;HGF;PIK3R3;VEGFC;PRKCA;IGF1;PPP1CA;CCND2;ERBB2;KDR;BCL2;FYN;TLN1
Apoptosis	14/143	5.85e-05	0.000419	-3.37779	3.44726	33.5991	JUN;PARP1;ITPR1;PIK3R3;FOS;LMNB1;TUBA1B;BCL2L11;AIFM1;BCL2;BIRC5;ATM;BAK1;MAP3K5
Small cell lung cancer	11/93	6.53e-05	0.000457	-3.34008	4.16477	40.1343	CDKN2B;CCNE2;CCNE1;CKS2;E2F1;BCL2;PIK3R3;E2F2;E2F3;BAK1;CKS1B
Aldosterone-regulated sodium reabsorption	7/37	7.05e-05	0.000482	-3.31695	6.66159	63.6858	IRS1;PRKCB;INSR;PIK3R3;PRKCA;ATP1A1;IGF1
Protein processing in endoplasmic reticulum	15/165	7.58e-05	0.000507	-3.29499	3.20102	30.3709	HSPA8;HSP90AA1;RPN2;WFS1;HSPA4L;HSPA6;EIF2AK2;HSPA2;DNAJB11;BCL2;HYOU1;CALR;BAK1;HSPA1B;MAP3K5
Rap1 signaling pathway	17/206	8.69e-05	0.00057	-3.24413	2.90578	27.1698	PDGFRB;PDGFRA;ANGPT4;DOCK4;PRKCB;INSR;HGF;PIK3R3;VEGFC;PRKCA;IGF1;FGF2;KITLG;KDR;PLCE1;PRKD1;TLN1
Estrogen signaling pathway	13/137	0.000146	0.000939	-3.02733	3.34122	29.5004	HSPA8;JUN;HSP90AA1;HSPA6;ITPR1;PIK3R3;TGFA;HSPA2;FOS;ESR1;KRT18;BCL2;HSPA1B
Longevity regulating pathway	11/102	0.000152	0.000953	-3.02091	3.79729	33.3921	HSPA8;IRS1;INSR;HSPA6;IRS4;EIF4EBP1;PIK3R3;IGF1;HSPA2;FOXO1;HSPA1B
Chagas disease (American trypanosomiasis)	11/103	0.000166	0.00101984	-2.99147	3.76043	32.739	JUN;TGFB1;SMAD3;IRAK1;TGFB3;BDKRB2;PIK3R3;CALR;FOS;TLR4;TGFBR2
Hippo signaling pathway	14/160	0.000195	0.00117903	-2.92848	3.08099	26.3157	TEAD4;TCF7L2;TGFB1;SMAD3;TGFB3;GLI2;TGFBR2;PPP1CA;SOX2;CCND2;DLG4;BIRC5;WNT2;TEAD1
Necroptosis	14/162	0.000222	0.00131656	-2.88056	3.04295	25.596	HIST1H2AL;HSP90AA1;PARP1;H2AFZ;H2AFX;CAMK2A;EIF2AK2;AIFM1;BCL2;HIST1H2AD;VDAC1;JAK2;TLR4;HIST1H2AC
Type II diabetes mellitus	7/46	0.000294	0.00170765	-2.7676	5.35824	43.5755	SOCS1;IRS1;ABCC8;INSR;IRS4;PIK3R3;HK2
Toxoplasmosis	11/113	0.000374	0.00213434	-2.67074	3.42765	27.0466	HSPA8;SOCS1;TGFB1;IRAK1;TGFB3;HSPA6;BCL2;HSPA2;JAK2;TLR4;HSPA1B
Renal cell carcinoma	8/69	0.000735	0.00411423	-2.38571	4.08247	29.4594	JUN;TGFB1;EPAS1;TGFB3;HGF;PIK3R3;TGFA;ETS1
Gap junction	9/88	0.000879	0.00483293	-2.31579	3.60115	25.3415	PDGFRB;PDGFRA;TUBB6;TUBA1B;TUBB3;PRKCB;ITPR1;CDK1;PRKCA
Th17 cell differentiation	10/107	0.00094	0.00507851	-2.29426	3.29077	22.936	JUN;HSP90AA1;TGFB1;SMAD3;IL2RB;FOS;JAK2;IL6R;FOXP3;TGFBR2
Bladder cancer	6/41	0.000986	0.00514942	-2.28824	5.15287	35.6652	RPS6KA5;CDKN2A;ERBB2;E2F1;E2F2;E2F3
Osteoclast differentiation	11/127	0.00100375	0.0051526	-2.28797	3.04979	21.0558	JUN;SOCS1;TGFB1;JUND;PLCG2;PIK3R3;FOSB;MITF;FYN;FOS;TGFBR2
Adherens junction	8/72	0.000977	0.00518573	-2.28519	3.91236	27.1186	TCF7L2;SMAD3;ACTN1;INSR;ERBB2;SNAI1;FYN;TGFBR2
Leishmaniasis	8/74	0.00117043	0.0059097	-2.22843	3.80662	25.6962	JUN;TGFB1;IRAK1;PRKCB;TGFB3;FOS;JAK2;TLR4
Influenza A	13/171	0.00123137	0.00611714	-2.21345	2.67688	17.9341	HSPA8;JUN;PRKCB;HSPA6;PIK3R3;EIF2AK2;PRKCA;HSPA2;VDAC1;KPNA2;JAK2;TLR4;HSPA1B
Cholinergic synapse	10/112	0.00133497	0.00652651	-2.18532	3.14386	20.8088	CHRNA3;PRKCB;CAMK2A;ITPR1;BCL2;PIK3R3;PRKCA;FYN;FOS;JAK2
mTOR signaling pathway	12/152	0.00135721	0.00653157	-2.18498	2.77984	18.3534	SLC7A5;IRS1;PRKCB;RPS6KA2;INSR;RPS6KA1;RRAGD;EIF4EBP1;PIK3R3;PRKCA;IGF1;WNT2
Antigen processing and presentation	8/77	0.00151757	0.00719097	-2.14321	3.65831	23.7448	HSPA8;HSP90AA1;HSPA4;HSPA6;HSPA2;CALR;HSPA1B;LGMN
Cushing syndrome	12/155	0.00160404	0.00748554	-2.12578	2.72603	17.5426	NR4A1;TCF7L2;CDKN2B;CCNE2;CCNE1;CDKN2A;CAMK2A;ITPR1;E2F1;E2F2;E2F3;WNT2
Thyroid hormone signaling pathway	10/116	0.00174031	0.00800024	-2.0969	3.03545	19.2863	KAT2B;PRKCB;PLCG2;PLCE1;PIK3R3;PRKCA;ATP1A1;ESR1;FOXO1;MED13L
Wnt signaling pathway	12/158	0.00188671	0.0085457	-2.06825	2.67427	16.7755	TCF7L2;JUN;FRAT2;CCND2;SMAD3;PRKCB;RUVBL1;CAMK2A;PRKCA;RSPO1;TBL1X;WNT2
Axon guidance	13/181	0.0020503	0.00902131	-2.04473	2.52899	15.6538	NRP1;TRPC6;PTCH1;CAMK2A;PIK3R3;PRKCA;RGMA;CXCL12;CFL2;ABL1;PLCG2;FYN;PDK1
Nucleotide excision repair	6/47	0.00204082	0.00910973	-2.04049	4.49506	27.8442	PCNA;RFC4;RFC2;POLD1;RPA3;POLE2
One carbon pool by folate	4/20	0.00217088	0.00928656	-2.03215	7.04225	43.1875	DHFR;SHMT2;MTHFD2;MTR
Base excision repair	5/33	0.00223062	0.00941138	-2.02635	5.33504	32.573	FEN1;PCNA;PARP1;POLD1;POLE2
Inflammatory mediator regulation of TRP channels	9/100	0.00216969	0.00941217	-2.02631	3.16901	19.4361	PRKCB;CAMK2A;ITPR1;PLCG2;BDKRB2;PIK3R3;PRKCA;IGF1;PPP1CA
Endocrine and other factor-regulated calcium reabsorption	6/48	0.00227737	0.0094788	-2.02325	4.40141	26.7814	VDR;PRKCB;BDKRB2;PRKCA;ATP1A1;ESR1
JAK-STAT signaling pathway	12/162	0.00232594	0.00955185	-2.01991	2.60824	15.8154	PDGFRB;PDGFRA;CCND2;SOCS1;EPO;IL15;FHL1;IL2RB;BCL2;PIK3R3;JAK2;IL6R
Long-term potentiation	7/67	0.00286243	0.0114497	-1.94121	3.67879	21.5433	PRKCB;RPS6KA2;RPS6KA1;CAMK2A;ITPR1;PRKCA;PPP1CA
Calcium signaling pathway	13/188	0.00285644	0.0115761	-1.93644	2.43482	14.2636	PDGFRB;PDGFRA;PRKCB;PDE1B;CAMK2A;ITPR1;PRKCA;ITPKB;ERBB2;PLCG2;BDKRB2;PLCE1;VDAC1
Glycolysis / Gluconeogenesis	7/68	0.0031145	0.0121426	-1.91569	3.62469	20.9206	LDHA;TPI1;PGK1;ENO1;ALDOA;GAPDH;HK2
Amphetamine addiction	7/68	0.0031145	0.0122983	-1.91015	3.62469	20.9206	JUN;PRKCB;CAMK2A;FOSB;PRKCA;FOS;PPP1CA
Parathyroid hormone synthesis, secretion and action	9/106	0.0032271	0.0124243	-1.90573	2.98964	17.1491	EGR1;JUND;PRKCB;VDR;ITPR1;BCL2;PRKCA;FOS;MEF2D
Insulin resistance	9/108	0.0036578	0.0139087	-1.85671	2.93427	16.4639	IRS1;PRKCB;RPS6KA2;INSR;GFPT2;RPS6KA1;PIK3R3;FOXO1;PPP1CA
TGF-beta signaling pathway	8/90	0.00406142	0.0152551	-1.81658	3.12989	17.2339	CDKN2B;TGFB1;SMAD3;TGFB3;SMAD9;E2F5;RGMA;TGFBR2
Fc gamma R-mediated phagocytosis	8/91	0.00434508	0.0161239	-1.79253	3.0955	16.8355	MYO10;PRKCB;CFL2;ARPC5L;PLCG2;PIK3R3;PRKCA;AMPH
Human cytomegalovirus infection	14/225	0.00517316	0.0189683	-1.72197	2.19092	11.5336	PDGFRA;PRKCB;CDKN2A;ITPR1;PIK3R3;PRKCA;CXCL12;EIF4EBP1;E2F1;E2F2;E2F3;CALR;BAK1;IL6R
NF-kappa B signaling pathway	8/95	0.00563475	0.0204177	-1.68999	2.96516	15.356	CXCL12;PARP1;IRAK1;PRKCB;PLCG2;BCL2;ATM;TLR4
Insulin signaling pathway	10/137	0.00578534	0.0207196	-1.68362	2.57017	13.2426	SOCS1;IRS1;PRKAR2B;INSR;IRS4;EIF4EBP1;PIK3R3;FOXO1;HK2;PPP1CA
Human papillomavirus infection	18/330	0.00656178	0.0232302	-1.63395	1.92061	9.65396	PDGFRB;TCF7L2;PIK3R3;EIF2AK2;ISG15;FOXO1;CCNA2;RBL2;CCND2;TERT;CCNE2;CCNE1;EIF4EBP1;E2F1;ATM;MAML3;BAK1;WNT2
Kaposi sarcoma-associated herpesvirus infection	12/186	0.00702571	0.02459	-1.60924	2.27169	11.2635	JUN;ITPR1;PLCG2;E2F1;PIK3R3;EIF2AK2;E2F2;E2F3;FOS;BAK1;JAK2;FGF2
Choline metabolism in cancer	8/99	0.00719726	0.0249074	-1.60367	2.84535	14.0391	PDGFRB;PDGFRA;JUN;PRKCB;EIF4EBP1;PIK3R3;PRKCA;FOS
Basal cell carcinoma	6/63	0.00883158	0.0302236	-1.51965	3.35345	15.8599	TCF7L2;PTCH1;BAK1;GLI1;WNT2;GLI2
Inflammatory bowel disease (IBD)	6/65	0.010241	0.0346618	-1.46015	3.25027	14.8907	JUN;TGFB1;SMAD3;TGFB3;FOXP3;TLR4
Hedgehog signaling pathway	5/47	0.0104246	0.0348997	-1.45718	3.74588	17.0947	CCND2;PTCH1;BCL2;GLI1;GLI2
Fructose and mannose metabolism	4/33	0.0137158	0.0454244	-1.34271	4.26803	18.3065	TPI1;GMDS;ALDOA;HK2
Prolactin signaling pathway	6/70	0.01445	0.0468485	-1.3293	3.01811	12.7879	CCND2;SOCS1;PIK3R3;FOS;JAK2;ESR1
Spliceosome	9/134	0.014365	0.0470682	-1.32727	2.36494	10.0343	HSPA8;PPIL1;SNRPD1;HSPA6;SNRPA1;HSPA2;TXNL4A;LSM4;HSPA1B
Rheumatoid arthritis	7/91	0.0149438	0.0479447	-1.31926	2.70856	11.3853	JUN;TGFB1;CXCL12;IL15;TGFB3;FOS;TLR4

## Sheet: Table S17
Table S17: Revised Biological Process GO Terms for DEGs (REVIGO) - Similarity <0.5.
term_ID	description	frequency	log10 adj. p-value	uniqueness	dispensability	representative
GO:0045893	positive regulation of transcription, DNA-templated	0.00519	-21.1972	0.519	0	45893
GO:0006259	DNA metabolic process	0.05607	-20.2976	0.84	0.363	6259
GO:0006357	regulation of transcription from RNA polymerase II promoter	0.01273	-20.1574	0.629	0.433	6357
GO:0006260	DNA replication	0.01577	-16.5243	0.8	0.282	6260
GO:0045892	negative regulation of transcription, DNA-templated	0.00592	-12.7212	0.567	0.439	45892
GO:0006468	protein phosphorylation	0.04137	-11.757	0.8	0.167	6468
GO:0044772	mitotic cell cycle phase transition	0.00201	-11.6345	0.688	0.028	44772
GO:0042127	regulation of cell proliferation	0.00313	-11.0953	0.694	0.246	42127
GO:0006275	regulation of DNA replication	0.00116	-10.7986	0.636	0.499	6275
GO:0000731	DNA synthesis involved in DNA repair	0.00019	-8.3242	0.731	0.428	731
GO:0042981	regulation of apoptotic process	0.00313	-7.7545	0.681	0.246	42981
GO:0000732	strand displacement	1e-05	-6.8477	0.879	0.333	732
GO:0046777	protein autophosphorylation	0.00077	-6.2076	0.845	0.456	46777
GO:0048568	embryonic organ development	0.00113	-5.6091	0.808	0.063	48568
GO:0031145	anaphase-promoting complex-dependent catabolic process	0.00021	-5.3809	0.884	0.286	31145
GO:0018105	peptidyl-serine phosphorylation	0.00087	-4.8729	0.834	0.462	18105
GO:0051085	chaperone mediated protein folding requiring cofactor	0.0001	-4.8013	0.957	0.023	51085
GO:0065004	protein-DNA complex assembly	0.002	-4.6778	0.86	0.028	65004
GO:0032869	cellular response to insulin stimulus	0.00035	-4.4271	0.793	0.025	32869
GO:0051276	chromosome organization	0.01477	-3.7122	0.834	0.467	51276
GO:1900274	regulation of phospholipase C activity	4e-05	-3.6478	0.78	0.165	1900274
GO:0051081	nuclear envelope disassembly	2e-05	-3.618	0.834	0.283	51081
GO:0090399	replicative senescence	6e-05	-3.4711	0.82	0.426	90399
GO:0030330	DNA damage response, signal transduction by p53 class mediator	0.00014	-3.1013	0.666	0.252	30330
GO:0006975	DNA damage induced protein phosphorylation	2e-05	-2.8422	0.767	0.367	6975
GO:0043491	protein kinase B signaling	0.00031	-2.8036	0.689	0.365	43491
GO:0060249	anatomical structure homeostasis	0.00185	-2.8008	0.765	0.218	60249
GO:0006301	postreplication repair	0.00023	-2.7983	0.746	0.438	6301
GO:0036297	interstrand cross-link repair	0.00018	-2.7494	0.749	0.432	36297
GO:0061621	canonical glycolysis	1e-05	-2.7451	0.822	0.325	61621
GO:2000377	regulation of reactive oxygen species metabolic process	0.00031	-2.7142	0.738	0.284	2000377
GO:2000736	regulation of stem cell differentiation	0.0001	-2.3306	0.698	0.44	2000736
GO:0032660	regulation of interleukin-17 production	5e-05	-2.2331	0.731	0.468	32660
GO:0034501	protein localization to kinetochore	9e-05	-2.2181	0.977	0	34501
GO:0006352	DNA-templated transcription, initiation	0.00766	-2.1915	0.84	0.433	6352
GO:0006297	nucleotide-excision repair, DNA gap filling	3e-05	-2.0672	0.77	0.38	6297
GO:0060828	regulation of canonical Wnt signaling pathway	0.00047	-2.0655	0.638	0.307	60828
GO:0097062	dendritic spine maintenance	2e-05	-2.0575	0.851	0.284	97062
GO:0051101	regulation of DNA binding	0.00029	-1.9261	0.756	0.439	51101
GO:0044806	G-quadruplex DNA unwinding	3e-05	-1.8884	0.874	0.298	44806
GO:0031669	cellular response to nutrient levels	0.00115	-1.8561	0.825	0.338	31669
GO:0043488	regulation of mRNA stability	0.00018	-1.7525	0.745	0.438	43488
GO:0090305	nucleic acid phosphodiester bond hydrolysis	0.02271	-1.7514	0.858	0.305	90305
GO:0006266	DNA ligation	0.00102	-1.6658	0.842	0.493	6266
GO:0019682	glyceraldehyde-3-phosphate metabolic process	0.00444	-1.6645	0.816	0.41	19682
GO:0019048	modulation by virus of host morphology or physiology	0.00017	-1.6606	0.788	0.437	19048
GO:0006312	mitotic recombination	0.00026	-1.6567	0.852	0.438	6312
GO:0006366	transcription from RNA polymerase II promoter	0.0143	-1.6343	0.832	0.465	6366

## Sheet: Table S18
Table S18: Revised Molecular Function GO Terms for DEGs (REVIGO) - Similarity <0.5.
term_ID	description	frequency	log10 adj. p-value	uniqueness	dispensability	representative
GO:0003677	DNA binding	0.12549	-24.4034	0.828	0.415	3677
GO:0004672	protein kinase activity	0.0339	-12.0205	0.797	0	4672
GO:0044212	transcription regulatory region DNA binding	0.00275	-10.9393	0.758	0	44212
GO:0005524	ATP binding	0.14125	-8.5513	0.859	0.243	5524
GO:0019901	protein kinase binding	0.00149	-8.3439	0.716	0.042	19901
GO:0043565	sequence-specific DNA binding	0.02222	-8.1135	0.82	0.374	43565
GO:0008094	DNA-dependent ATPase activity	0.00593	-6.8827	0.842	0.034	8094
GO:0000982	transcription factor activity, RNA polymerase II core promoter proximal region sequence-specific binding	0.00092	-5.6576	0.93	0	982
GO:0000287	magnesium ion binding	0.01785	-5.1662	0.908	0.052	287
GO:0031995	insulin-like growth factor II binding	1e-05	-4.7399	0.783	0.336	31995
GO:0035004	phosphatidylinositol 3-kinase activity	6e-05	-4.1752	0.869	0.403	35004
GO:0003723	RNA binding	0.05283	-3.5302	0.841	0.487	3723
GO:0001085	RNA polymerase II transcription factor binding	0.00033	-3.4559	0.758	0.41	1085
GO:0035258	steroid hormone receptor binding	0.00012	-3.4401	0.753	0.383	35258
GO:0003678	DNA helicase activity	0.0053	-3.3143	0.846	0.484	3678
GO:0035184	histone threonine kinase activity	2e-05	-3.1838	0.843	0.406	35184
GO:0046934	phosphatidylinositol-4,5-bisphosphate 3-kinase activity	1e-05	-3.1759	0.87	0.402	46934
GO:0052813	phosphatidylinositol bisphosphate kinase activity	2e-05	-3.054	0.869	0.403	52813
GO:0000217	DNA secondary structure binding	0.00013	-2.9345	0.86	0.244	217
GO:0004520	endodeoxyribonuclease activity	0.00408	-2.9077	0.859	0.219	4520
GO:0016538	cyclin-dependent protein serine/threonine kinase regulator activity	0.00035	-2.6523	0.966	0	16538
GO:0017166	vinculin binding	3e-05	-2.5485	0.787	0.35	17166
GO:0042803	protein homodimerization activity	0.00221	-2.4007	0.739	0.473	42803
GO:0097472	cyclin-dependent protein kinase activity	0.00019	-2.152	0.844	0.488	97472
GO:0097718	disordered domain specific binding	9e-05	-2.1082	0.783	0.376	97718
GO:0003690	double-stranded DNA binding	0.00508	-2.024	0.839	0.399	3690
GO:0005021	vascular endothelial growth factor-activated receptor activity	3e-05	-1.9435	0.846	0.427	5021
GO:0003713	transcription coactivator activity	0.0009	-1.9134	0.954	0	3713
GO:0036310	annealing helicase activity	1e-05	-1.9131	0.828	0.308	36310
GO:0003697	single-stranded DNA binding	0.00219	-1.9062	0.848	0.302	3697
GO:1990837	sequence-specific double-stranded DNA binding	0.00279	-1.6943	0.802	0.375	1990837
GO:0035173	histone kinase activity	5e-05	-1.6156	0.853	0.44	35173
GO:0070412	R-SMAD binding	5e-05	-1.6032	0.789	0.362	70412
GO:0004693	cyclin-dependent protein serine/threonine kinase activity	0.00019	-1.53	0.834	0.487	4693
GO:0032357	oxidized purine DNA binding	2e-05	-1.5259	0.884	0.214	32357
GO:0008270	zinc ion binding	0.04511	-1.5021	0.9	0.444	8270
GO:0045309	protein phosphorylated amino acid binding	0.00013	-1.5	0.779	0.385	45309
GO:0098632	protein binding involved in cell-cell adhesion	5e-05	-1.498	0.777	0.364	98632
GO:0009931	calcium-dependent protein serine/threonine kinase activity	6e-05	-1.4378	0.843	0.499	9931
GO:0097617	annealing activity	7e-05	-1.3349	0.897	0.159	97617

## Sheet: Table S19
Table S19: Revised Cellular Components GO Terms for DEGs (REVIGO) - Similarity <0.5.
term_ID	description	frequency	log10 adj. p-value	uniqueness	dispensability	representative
GO:0044454	nuclear chromosome part	0.00447	-22.762	0.186	0	44454
GO:0005694	chromosome	0.01505	-5.3279	0.397	0.485	5694
GO:0005819	spindle	0.00212	-5.2874	0.362	0.403	5819
GO:0060205	cytoplasmic vesicle lumen	4e-05	-2.3163	0.43	0.453	60205
GO:1902911	protein kinase complex	0.00089	-2.1969	0.841	0	1902911
GO:0048471	perinuclear region of cytoplasm	0.00135	-1.4444	0.745	0.11	48471
GO:0005925	focal adhesion	0.00109	-1.4277	0.954	0	5925
GO:0031527	filopodium membrane	3e-05	-1.357	0.888	0.039	31527
GO:0005739	mitochondrion	0.02156	-1.3534	0.508	0.37	5739
