# Supplementary material for: Investigating the Role of Telomere and Telomerase Associated Genes and Proteins in Endometrial Cancer
Source: Methods Protoc. 2020 Sep 3;3(3):63. doi: 10.3390/mps3030063 (PMC7565490; doi:10.3390/mps3030063)
Supplement: Supplementary file 1 [file mps-03-00063-s001.zip › Supplementaries/Table S2. TCGA RNASeqV2 Normalised Expression Data.xlsx]

## Sheet: Table S2
Table S2. TCGA RNASeqV2 Normalised Expression Data - of TTAGPs.
		UCEC Healthy Samples (n=11)											UCEC Endometrioid Samples (n=107)
Gene ID	Gene	TCGA-FL-A1YL-11A-11R-A16F-07	TCGA-FL-A1YV-11A-12R-A32Y-07	TCGA-FL-A3WE-11A-11R-A22K-07	TCGA-FL-A1YU-11A-11R-A32Y-07	TCGA-FL-A1YF-11A-12R-A16F-07	TCGA-FL-A1YI-11A-11R-A16F-07	TCGA-FL-A1YG-11A-12R-A16F-07	TCGA-FL-A1YH-11A-11R-A16F-07	TCGA-FL-A1YN-11A-11R-A32Y-07	TCGA-FL-A1YQ-11A-11R-A32Y-07	TCGA-FL-A1YT-11A-12R-A32Y-07	TCGA-2E-A9G8-01A-11R-A40A-07	TCGA-A5-AB3J-01A-11R-A40A-07	TCGA-EY-A547-01A-11R-A27V-07	TCGA-EY-A549-01A-11R-A27V-07	TCGA-EY-A72D-01A-12R-A34R-07	TCGA-4E-A92E-01A-11R-A37O-07	TCGA-5B-A90C-01A-11R-A37O-07	TCGA-5S-A9Q8-01A-11R-A40A-07	TCGA-A5-A2K5-01A-11R-A180-07	TCGA-A5-A2K7-01A-11R-A180-07	TCGA-A5-A3LO-01A-11R-A22K-07	TCGA-A5-A7WJ-01A-12R-A34R-07	TCGA-AJ-A2QO-01A-11R-A32Y-07	TCGA-AJ-A3BH-01A-11R-A19W-07	TCGA-AJ-A3BI-01A-11R-A213-07	TCGA-AJ-A3BK-01A-11R-A19W-07	TCGA-AJ-A3EK-01A-11R-A19W-07	TCGA-AJ-A3EL-01A-11R-A213-07	TCGA-AJ-A3EM-01A-11R-A213-07	TCGA-AJ-A3I9-01A-11R-A22K-07	TCGA-AJ-A3NC-01A-11R-A22K-07	TCGA-AJ-A3NE-01A-11R-A22K-07	TCGA-AJ-A3OJ-01A-11R-A22K-07	TCGA-AJ-A3OL-01A-11R-A22K-07	TCGA-AJ-A5DV-01A-11R-A27V-07	TCGA-AJ-A5DW-01A-11R-A27V-07	TCGA-AJ-A6NU-01A-11R-A34R-07	TCGA-AJ-A8CT-01A-11R-A37O-07	TCGA-AJ-A8CV-01A-11R-A37O-07	TCGA-AJ-A8CW-01A-11R-A37O-07	TCGA-AX-A05W-01A-21R-A466-07	TCGA-AX-A2HH-01A-11R-A32Y-07	TCGA-AX-A2IN-01A-12R-A180-07	TCGA-AX-A3FS-01A-11R-A22K-07	TCGA-AX-A3FT-01A-11R-A22K-07	TCGA-AX-A3FV-01A-11R-A22K-07	TCGA-AX-A3FW-01A-11R-A22K-07
14	AAMP	2804.32	3372.81	1807.86	2403.07	1951.92	2205.08	2386.52	2256.48	2642.28	2500.61	2767.89	4996.91	2069.5	2602.93	2156.01	3842.6	1999.54	5032.58	2672.98	2777.03	3013.88	2655.36	2332.28	3473.57	4136.94	2693.54	4827.68	2483.23	2424.3	3161.65	3837.18	1871.04	2799.18	2579.17	2168.97	2275.78	2844.65	2797.05	1510.71	2651.27	2238.13	2269.2	4032.05	2263.17	3206.56	1977.71	4454.69	1968.18
21	ABCA3	451.159	556.508	386.399	437.897	360.154	309.407	667.759	271.992	524.629	521.186	870.564	44.3528	638.785	1032.39	532.681	1447.6	191.257	18.3474	63.6833	50.1672	21.9344	45.6563	1004.03	32.7332	108.78	847.729	513.538	122.347	21.2581	304.613	890.127	32.1303	12.2722	106.311	105.014	30.7171	25.8226	1004.81	547.501	56.0028	82.955	397.471	18.8746	2474.11	813.057	468.648	1278.56	153.801
25	ABL1	5525.97	3888.7	3809.35	5011.13	5948.03	5466.34	6521.29	4052.81	4373.98	4861.38	5890.89	742.651	3031.63	403.866	1546.65	1533.96	3278.23	1719.6	1746.99	1695.65	2164.04	1579.9	2300.06	2718.01	3117.61	170.185	1906.14	2703.88	2029.5	1409.45	558.917	1959.07	2104.13	2134.78	3849.98	1716.09	1807.16	1643.48	1828.12	2147.71	3017.75	2127.37	2265.67	2899.53	1740.99	1843.47	1300.86	1621.69
28	ABO	47.0045	62.772	10.0534	52.9483	45.3934	44.5831	8.891	25.7468	35.3898	13.3172	36.752	5.673	476.488	0	1.2236	0.3583	10.0182	0.949	0	0.5574	0	4.1218	4.0276	1.5404	119.271	0	0	1.6876	0	0.3812	25.0796	0.4401	191.893	6.0461	6.3166	0	0.4165	112.536	13.1796	2.8001	0	0	10.3276	0	1.0703	3.7157	41.2678	1.1786
49	ACR	11.7511	2.11	10.4905	14.3103	3.4918	15.1583	18.2499	4.6212	13.3907	5.4479	16.079	13.409	2.913	3.6573	2.0394	1.075	4.0984	4.4287	0	0.5574	1.8668	6.6582	4.8907	1.1553	25.9525	0.6398	0	0	2.603	1.525	2.7866	0.4401	1.1157	2.5192	3.1583	0.4517	3.3319	5.1298	15.9253	4.6669	1.2381	0.9033	1.4245	0.4404	1.427	1.8579	0	0.5893
71	ACTG1	67179.1	81701.7	62284.1	77683.7	80696	81291.6	67751.5	69783.1	59373	83676.8	90870.3	60491	40770.7	32934.2	53450.4	55397.4	58526	58765.6	54826.2	45608.1	128105	57536.5	71044.6	109956	142959	72085.1	78319.3	104094	76872.5	67005	44504.8	56989.9	93659	47827.2	94259	60782.8	73781.3	91062.5	38219.7	69853.7	78224.1	55345.1	131275	113502	102044	116968	21289.3	81611.7
81	ACTN4	11824.5	9111.87	10470.6	9366.81	18225.1	14019.1	27749.1	12023	13870.7	8466.84	13304.5	12030.1	12316.8	5915.89	6331.31	10759.2	10268.3	8182.09	13477.8	9064.72	10472.8	9350.62	9370.97	20717	18993.8	5342.68	7941.9	11629.1	9477.54	9826.41	5791.31	8957.15	12888.6	9030.76	8835.84	7913.56	9562.87	5939.24	9567.58	9720.77	8939.66	11259.4	13182	10798.2	6230.61	9446.91	11325.8	6143.71
86	ACTL6A	834.75	1001.71	1326.17	1115.13	933.807	1019.17	921.853	783.628	807.747	926.15	686.344	1978.86	828.548	941.484	876.109	1888.69	1084.7	3083	1003.44	514.493	1178.39	1606.85	1457.42	1181.86	1046.38	404.99	938.48	1429.78	1904.56	1786.12	1945.86	1254.84	1673.86	1472.23	1370.71	1150.54	1415.66	1125.68	684.789	1262.4	1885.68	879.856	1741.81	1544.89	1449.88	1241.52	3007.34	2849.15
92	ACVR2A	433.533	459.449	399.512	287.28	285.33	357.557	508.189	380.261	377.81	357.143	439.646	261.991	284.644	345.35	282.247	317.111	358.834	406.175	385.542	201.784	337.417	344.008	381.185	222.201	380.453	240.563	204.248	221.069	295.878	765.536	354.697	363.997	242.841	427.258	394.394	168.944	188.255	321.577	410.763	209.077	344.614	100.271	774.573	428.94	821.62	261.96	34.9475	322.334
93	ACVR2B	664.358	736.912	385.524	402.479	506.81	539.456	297.613	233.702	538.498	448.547	798.438	291.387	434.457	342.215	471.908	680.804	362.022	636.783	437.177	149.387	210.011	211.477	282.509	309.233	578.134	273.832	229.713	172.13	185.25	184.522	295.382	437.06	198.215	282.655	517.963	295.426	416.077	256.493	290.5	315.482	437.474	243.902	753.205	501.605	399.215	346.958	394.089	372.422
158	ADSL	914.49	1175.79	1017.14	1172.73	957.252	890.771	1370.15	1005.45	1034.43	1125.91	1160.9	1151.11	1018.73	1021.94	837.361	1293.89	991.348	1844.23	1074.01	1788.74	1633.41	920.418	1095.51	1379.8	1750.41	1170.83	1658.92	1907.35	1776.14	1000	996.019	1163.29	1159.91	1413.28	1140.15	1154.6	1092.46	1517.15	707.304	1590.01	1141.56	1101.17	1318.38	1320.29	2531.22	1184.86	1154.01	661.167
163	AP2B1	4044.91	4419.36	3426.01	4376.1	3415.48	3268.84	3652.32	2803.76	4353.42	3657.39	4226.94	3857.14	3722.85	2699.06	4741.1	3225.94	5819.22	2985.57	3382.1	7099.78	4776.11	5929.93	5872.84	8320.79	3917.17	4404.35	5245.73	5491.71	2773.97	3500.19	3597.93	5119.28	4302.71	5010.71	5217.13	6675.55	5998.75	8270.6	5086.77	4870.84	4518.37	5549.23	8517.45	4706.01	7193.01	3820.72	6474.95	1545.67
174	AFP	0.8394	0	0	0.3578	0	0	3.2756	0	0.4782	0.6053	0	1.5472	0.4161	0	0	0	57.377	0.3163	0	18.3946	0	2.5365	0	0.7702	1.1044	0	1.5915	0.4219	3.0369	0.7625	0	0	0	0	0	0.9034	5.4144	5.4505	0	0.4667	0.8254	7.2267	0.3561	0.4404	0	0.4645	31.2297	0
197	AHSG	0	74.9044	0	0.3578	0.4988	0	0	0	0	1.2107	0	0.5157	2.913	4.1797	3.6708	0	40.9836	0	0	0	0.4667	0.3171	0.5754	1.5404	0.5522	0	0	0	1.3015	0.3812	3.1847	1.3204	0	0.5038	0.3948	0.4517	0.4165	0.9618	0.5491	1.8668	0	0	0	8.8078	0	1.3934	0.7436	0
210	ALAD	894.764	954.24	1317.43	1101.9	1218.64	973.25	1410.86	878.033	1100.91	1033.29	1049.73	400.722	1138.16	445.663	1576.42	944.884	1270.49	517.841	939.759	917.503	745.771	919.15	1451.96	2011.36	1328.55	477.287	1168.72	915.496	663.774	396.874	700.637	1139.96	749.349	1293.87	906.83	1307.74	684.715	1437.64	1009.34	1179.79	1000	1181.57	1113.96	806.355	422.048	1136.09	632.029	2289.92
213	ALB	10.0724	662.007	20.5438	9.6595	1.4965	2.2292	0	13.2035	3.3477	9.0799	5.5128	40.7427	14.5651	0.5225	7.3417	0	246.357	0	12.0482	6.1315	15.4008	0	9.206	0.3851	6.6262	0	2.6526	2.9532	0	10.2936	0	43.5739	3.7189	1.5115	3.5531	2.7103	0	0.3206	37.3421	4.6669	1.6508	0.9033	3.2051	2.202	4.2811	0.9289	0.3718	22.3925
238	ALK	2.9378	4.22	0.4371	1.431	0	0	1.4038	0	1.913	0.6053	4.1346	1.5472	9.9875	2.0899	4.0787	29.3821	70.1275	2.2143	1.7212	12.8205	3.2668	5.39	0.2877	2.6957	3.3131	2.5592	4.7746	2.9532	0	0.7625	7.9618	42.6937	7.8096	1.5115	29.6092	0.9034	0	5.1298	2.1966	0.4667	0	0	13.5328	2.202	0	0.9289	1.8589	10.0177
310	ANXA7	2568.88	2564.16	2808.38	2625.23	2554	2725.37	2849.32	1569.9	2386.42	2996.97	2282.76	2489.94	2528.09	1263.85	2831.45	3176.85	2482.24	2624.63	1512.91	1537.35	2007.23	3656.31	2298.04	2982.57	1910.55	1334.61	1664.75	3018.61	2170.5	1588.64	3295.78	3183.98	2523.61	2749.97	1890.25	3233.88	2484.8	3228.28	3940.69	2862.68	1595.13	2118.34	2643.52	1915.7	2037.46	2219.69	3471.7	4179.73
311	ANXA11	2844.61	3564.82	3184.29	3678.83	4311.87	3635.76	3480.58	3954.45	3361.07	2878.93	3455.15	6670.96	2526.43	2770.64	2674.42	4364.31	3214.03	3133.62	2328.74	6778.15	7065.22	3459.1	4118.53	9316.65	10764.2	5391.55	8462.77	3918.91	4432.54	2108.65	3601.51	6256.6	4638.9	6338.83	3402.68	5430.6	4045.81	4044.89	6294.34	6433.32	2766.82	12876.2	3306.27	2773.58	508.741	7405.95	4049.45	10632.3
324	APC	647.151	622.445	604.513	547.013	585.126	520.731	765.559	293.118	690.579	568.402	588.492	237.751	650.437	354.232	448.659	404.899	802.823	445.084	423.408	150.502	362.151	421.053	610.184	502.936	667.587	150.352	205.84	739.569	390.455	348.837	414.411	599.032	759.018	520.972	572.444	527.16	873.386	1024.05	433.828	337.884	449.443	197.832	605.057	421.894	1193.01	394.334	566.595	483.795
330	BIRC3	185.08	329.157	90.4802	140.241	543.723	592.51	61.7688	90.444	268.293	99.2736	102.446	203.713	328.34	98.2236	677.067	172.351	616.12	320.764	569.707	55.7414	304.282	144.895	726.41	38.1246	878.52	126.04	222.286	534.953	192.191	30.8807	58.121	850.792	1415.4	627.787	95.9337	989.272	119.95	8342.1	1190.55	340.217	179.53	355.014	37.7493	127.713	101.32	879.703	89.5994	364.761
331	XIAP	1305.63	1151.52	1073.96	1081.86	1008.13	1166.74	1208.7	1311.77	1230.99	989.709	1169.63	596.699	1263	362.591	1106.15	2091.14	1653.46	1495.95	753.873	401.895	778.906	1129.36	1555.24	918.456	1682.5	555.982	846.701	1691.77	961.822	659.169	1104.7	1538.29	1227.59	1637.99	1054.09	1310.9	1431.9	1511.38	1012.08	1126.12	1002.89	1139.11	1402.42	740.296	1139.14	840.223	1452.18	1125.52
332	BIRC5	6.2869	5.6917	227.665	618.15	28.513	4.1507	23.2335	160.423	18.2975	263.723	23.9164	865.204	121.939	5155.64	211.779	429.15	181.284	756.725	426.833	3080.33	1821.6	657.333	838.438	627.28	198.995	6896.99	1713.9	764.203	2141.81	1595.63	1471.82	187.5	699.773	697.982	526.747	417.545	750.591	468.779	107.441	534.612	499.633	826.36	801.962	1740.54	1162.47	863.92	2216.17	1347.86
353	APRT	1144.06	1625.21	2583.71	2643.12	1661.1	1558.18	1193.73	3082.36	1585.37	2741.53	1483.86	5856.63	1287.97	6971.79	1883.14	1872.21	1294.63	1140.07	3485.37	5671.13	3135.22	991.122	1937.57	2666.8	1697.96	11475.4	4555	1842.8	1823.86	4522.3	4716.56	1819.1	1761.62	2548.94	1706.67	1543.99	1266.14	1429.62	1872.6	2457.12	1737.52	4387.53	1886.75	2117.84	2013.56	4183.93	2054.47	2427.81
354	KLK3	11.7511	1.5825	46.77	30.0517	2.4941	4.4583	7.4871	15.184	3.8259	52.0581	20.2136	0	14.149	1.5674	11.8283	0	0	0	4161.79	38.4615	0	0	0.5754	0	0	0	3.1831	0.4219	0	0	0	1.7606	0	0	0.3948	0	0.833	0.6412	2.7457	0	2.0636	0	0	0.4404	0	0	0	0
355	FAS	527.542	549.123	410.876	312.681	360.154	370.486	370.145	903.119	416.547	422.518	338.119	145.436	250.936	45.4545	334.863	1190.69	496.812	2141.99	139.415	42.3634	285.148	195.625	239.068	196.784	647.708	142.674	195.229	495.296	469.414	35.0743	64.0924	349.472	1058.01	457.992	282.669	312.592	187.838	856.364	245.47	351.884	212.546	208.672	856.125	413.527	178.024	371.575	39.4089	159.694
356	FASLG	13.8495	13.1874	36.2795	16.0991	175.588	24.5207	4.6795	120.152	6.6954	20.5811	17.4572	24.2393	55.3475	0	14.6834	2.1499	81.9672	2.847	68.8468	18.3946	5.1336	5.707	2.8769	8.8572	33.683	17.2745	35.014	43.0325	46.4208	0	4.7771	55.4577	22.685	29.2228	1.1844	9.0344	12.4948	13.4659	52.7183	40.1353	37.9695	14.4535	0	17.1752	14.9839	354.389	1.8589	4.7142
402	ARL2	2069.46	2940.26	1828.84	1785.93	2102.56	1822.11	3157.23	2347.58	1982.31	1363.8	1795.8	1735.43	1572.62	3653.61	675.436	1564.06	704.007	899.025	1506.02	2479.93	1830.36	1343.69	883.199	1337.44	1117.06	3548.94	1071.11	616.951	1744.9	1245.14	1838.38	863.996	1349.94	1283.29	617.055	1016.37	600.583	811.799	1336.08	1123.79	857.615	1814.81	1082.62	2306.32	1077.77	1024.15	998.234	635.239
409	ARRB2	530.899	561.783	445.408	498	641.493	488.185	379.972	595.478	497.37	470.339	684.966	604.435	471.494	916.405	735.393	383.042	428.051	269.201	475.043	1167.22	866.643	703.868	672.9	698.951	421.866	1191.3	776.673	766.57	718.438	1216.16	534.634	506.162	432.131	625.771	623.766	460.757	289.879	624.239	872.597	636.565	801.073	982.837	283.12	1507.46	777.738	1126.34	1300.86	361.815
463	ZFHX3	921.137	979.438	1024.5	1329.83	1134.8	1078.84	1131.37	839.082	1062.8	944.207	851.053	984.863	1301.56	1388.89	2289.63	1187.8	3753.71	1239.23	1088.97	536.789	779.33	3937.98	894.689	1318.22	2660.38	911.708	813.661	1513.95	738.148	606.71	1456.76	1312.2	1434.25	785.681	1240.79	1517	3078.51	1029.52	924.651	1127.31	2104.06	985.718	2202.76	771.014	1322.81	612.991	892.748	491.161
471	ATIC	1182.25	1296.58	1651.81	1737.63	1281.99	1045.03	1583.53	1841.89	1133.43	1567.8	1369.93	2876.74	2287.14	3577.32	1442.24	3433.4	1644.81	3314.88	3061.96	3303.23	2574.26	2087.51	2738.49	1970.15	4474.32	4109.4	5178.88	3063.33	1647.29	1627.91	3384.95	2579.67	2840.46	3159.09	1660.48	2458.27	1408.16	2713.05	1179.57	2148.64	2203.47	5906.96	2722.93	2105.95	2738.14	2631.21	3476.53	2700.65
572	BAD	1077.44	1187.19	988.088	1260.32	1268.36	1184.42	1513.74	1635.21	966.777	1362.69	1132.02	1254.63	1007.11	5066.1	896.914	916.405	641.844	342.819	1003.22	3076.38	1967.76	1098.56	1006.92	2016.51	1029.7	5018.98	2362.8	933.734	1084.47	1691.23	1952.49	805.709	705.757	1386.18	967.813	974.36	648.018	676.961	1744.28	1461.65	735.407	1950.89	646.709	1988.76	1212.35	978.946	1199.26	1017.5
578	BAK1	218.655	243.175	316.462	384.948	291.316	238.966	288.723	246.245	221.903	395.279	225.566	719.959	323.762	899.164	608.137	442.523	449.454	931.291	285.714	600.334	536.693	644.578	511.507	589.198	729.431	1262.32	507.172	633.253	1036.44	1590.16	715.764	454.225	1166.23	733.594	376.234	578.656	461.058	712.408	356.947	614.631	409.41	518.519	443.02	609.941	911.88	588.017	1359.98	439.01
581	BAX	621.131	723.724	709.855	1096.53	961.242	827.909	845.11	932.167	633.668	907.385	606.868	865.91	805.66	3095.09	703.579	806.215	1085.61	1108.76	1282.27	3143.26	1838.76	776.474	812.716	1288.53	1506.35	2881.64	2701.91	991.436	2301.52	1667.94	1240.84	1107.83	1750.46	987.026	961.311	1343.87	917.951	548.253	743.548	1690.35	1407.35	2035.23	921.296	2905.7	865.501	1270.79	1702.76	565.115
590	BCHE	1358.93	1206.38	180.96	132.728	53.8735	202.853	1900.33	53.4742	614.06	159.201	393.247	3.0944	263.005	1.0449	1.2236	2.5082	8.1967	5.3777	1.7212	0	18.2009	6.0241	9.4937	0.3851	158.476	0	0	7.1721	13.8829	66.7175	37.4204	11.0035	0.7438	8.0615	2.3687	2.2586	1.666	117.345	18.1219	4.6669	2.889	0	4.6296	35.6716	18.9083	37.6219	1.4871	37.7136
595	CCND1	4984.34	2029.52	1379.2	2314.55	1086.42	1466.22	1106.25	928.912	1574.49	977.349	1248.57	2906.77	2097.51	2251.41	3966.78	38015.7	4701.46	2615.91	5129.91	1787.99	310.428	2717.65	211.735	3473.92	5364.44	1507.93	2326.39	6042.04	5738.66	1839.71	261.99	3890.4	11822.9	4688.25	2302.39	8084.47	1799.25	3343.11	1411.67	2759.08	2726.76	2873.52	9961.46	1132.8	3656.23	4968.63	3825.63	272.605
596	BCL2	3007.45	2615.85	1136.47	996.358	1805.76	2774.41	1832.01	400.066	2311.81	1529.06	2410.01	177.927	1718.27	157.785	803.916	126.128	1545.99	1911.3	874.355	142.141	786.373	53.8998	214.327	124.386	163.446	221.369	316.717	216.85	232.538	236.371	386.545	937.94	954.258	226.729	722.858	623.377	142.024	342.417	557.386	490.958	590.178	200.542	719.729	713.873	321.085	208.082	626.081	25.9281
598	BCL2L1	1875.14	2005.54	1313.06	1849.97	2271.17	2306.73	1399.16	1210.1	2125.3	1495.16	1615.25	2957.19	2007.07	2462.9	2012.85	2785.56	2825.59	2554.72	3531.84	3247.49	3122.62	3693.09	1630.61	6291.71	8402.54	2477.93	2144.87	2035.19	2506.29	1496.38	1798.96	2122.36	2713.65	2364.53	2106.99	1993.45	1984.59	1837.13	3597.47	2557.93	1710.28	2674.8	2283.48	3240.39	1757.4	3937.3	2043.68	2753.68
607	BCL9	1572.13	1297.64	1774.64	1700.78	1340.35	1421.31	1716.42	860.208	1390.72	1402.54	1608.36	1220.73	1754.06	528.736	2102.17	1200.72	3630.24	2418.07	838.21	983.278	1155.06	1987	2624.28	1191.1	1618.44	433.141	1167.13	1209.55	1659.87	987.038	692.675	3418.13	2560.06	1796.2	2005.92	2034.11	2070.8	3696.38	1534.87	1370.67	3032.19	1757	2400.28	987.796	1461.65	934.51	561.019	1009.43
617	BCS1L	482.636	571.278	778.917	572.414	410.082	401.694	486.663	1025.91	446.198	545.399	394.63	682.311	443.196	1044.41	385.284	504.153	338.647	530.811	927.711	620.401	639.832	351.141	455.59	465.967	412.021	678.183	947.499	473.78	724.078	688.143	796.975	422.535	334.37	503.842	350.253	345.116	406.331	567.179	468.094	476.024	603.867	740.741	584.088	485.31	615.769	815.606	1173.95	680.024
632	BGLAP	56.1158	73.4538	75.4046	69.373	83.5687	56.5671	65.7557	243.605	42.9412	79.4492	105.341	116.581	132.122	430.24	56.0946	10.8893	36.0018	69.0592	163.511	208.852	95.7928	23.5479	65.8803	42.0179	27.1728	262.316	86.4739	25.1403	130.82	81.5936	97.3726	53.9393	33.5218	64.4565	73.6518	27.8667	31.3494	31.026	55.464	53.1607	100.033	121.048	54.5192	190.183	27.1067	66.5769	73.8879	145.304
637	BID	224.107	213.768	464.749	509.981	495.366	424.601	272.265	479.234	254.548	573.747	369.748	460.536	347.407	443.386	375.728	1316.58	474.736	801.752	441.807	707.464	1413.6	549.093	364.157	459.663	488.868	497.191	934.294	738.155	401.397	681.62	351.632	680.59	746.928	872.745	719.609	1143.47	319.954	1041.47	451.291	831.217	443.88	1119.64	555.349	632.497	704.445	611.928	1004.6	413.217
648	BMI1	1631.06	918.149	1884.26	1404.08	1581.48	1706.75	2217.19	1112.33	1391.76	1703	1271.44	861.336	1248.16	431.27	1527.57	1551.26	1435.15	2216.35	611.446	271.644	558.829	990.529	1255.14	1131.6	737.659	449.456	504.938	1028.17	1431.72	1470.56	935.374	2839.64	986.259	759.849	1640.49	780.237	1465.11	1045.24	1357.29	793.098	2080.81	535.799	1872.28	826.142	3547.59	703.437	1000.47	529.14
657	BMPR1A	1168.82	1042.33	705.484	730.186	714.821	737.851	1190.92	336.689	914.395	788.136	879.752	266.632	718.685	468.652	934.027	765.009	1285.52	1767.37	502.582	151.059	546.961	911.858	817.031	475.98	640.53	208.573	395.233	494.874	585.683	367.518	651.672	1307.22	1122.72	818.239	850.77	811.745	936.693	808.272	377.814	476.49	854.726	662.15	2883.19	449.639	1183.73	497.91	307.092	825.574
661	POLR3D	278.67	274.298	300.289	302.306	221.48	243.87	242.864	233.702	281.683	361.986	266.452	430.634	359.551	200.105	271.235	190.625	504.554	183.791	418.244	498.885	508.225	374.445	447.641	392.799	441.193	775.432	769.777	354.807	622.126	720.549	397.691	491.637	487.17	342.612	559.416	323.885	330.279	681.308	275.673	411.621	472.142	154.471	511.752	548.286	974.313	400.836	377.73	248.674
673	BRAF	86.8744	63.827	78.6785	105.897	81.8079	71.333	85.1661	60.7361	92.3003	80.5085	91.4207	191.336	143.154	459.77	196.186	323.561	190.346	194.23	118.761	54.6265	68.1367	187.064	174.338	173.293	100.497	199.616	157.563	130.363	88.5033	174.99	236.863	153.609	184.827	205.567	204.501	175.72	251.978	168.964	80.1757	167.075	93.2728	197.832	137.108	72.224	116.304	96.1449	181.801	290.513
699	BUB1	13.0102	26.9023	124.574	414.642	44.3957	13.8208	22.9293	87.1431	16.2602	175.545	16.5384	568.85	142.322	920.063	382.584	610.932	510.929	1731.62	180.723	300.446	885.311	1419.15	1144.99	809.859	709.001	429.303	811.687	1339.07	1163.99	1355.32	1427.15	265.845	963.183	681.698	908.014	770.638	1207	1490.86	143.328	614.631	637.227	543.812	972.934	1183.33	1192.29	604.273	2290.55	724.808
701	BUB1B	21.4038	21.6273	283.072	623.026	37.4121	18.3905	20.5896	53.4742	10.5213	212.524	21.431	759.783	144.369	190.637	303.856	872.802	467.646	2401.34	243.752	342.77	1069.25	1313.77	1208.29	660.514	431.215	114.344	433.69	1098.82	1092.48	1373.42	1240.25	361.805	1079.4	720.368	671.338	762.516	1271.7	464.748	96.425	608.9	858.056	515.501	587.126	1216.83	1718.13	691.115	925.971	1368.76
705	BYSL	409.191	390.874	605.824	606.043	365.641	407.044	524.567	624.525	349.115	515.133	398.3	883.961	350.395	727.273	412.358	528.161	535.519	1068.26	444.062	1329.99	998.25	495.244	558.688	659.286	604.086	962.892	1021.77	604.987	864.208	948.151	791.003	472.711	709.929	666.583	504.145	514.06	522.282	726.836	267.985	642.165	973.999	621.5	629.986	646.053	1082.41	616.814	611.209	540.365
741	ZNHIT2	395.761	455.229	334.821	407.487	360.653	378.6	260.646	481.135	353.893	378.329	371.655	1049.98	357.054	1905.17	260.752	244.731	81.1248	191.993	710.843	1181.16	630.004	426.126	364.499	605.557	234.677	891.715	1098.78	198.287	372.668	275.475	663.209	330.986	287.096	539.111	303.198	481.387	214.077	0	1486.55	901.766	457.284	1256.55	285.93	496.003	250.803	549.001	256.158	481.438
811	CALR	11464.5	13200.1	26053.5	21767.5	17095.8	13226.5	14970.1	16328.8	16357.2	21269.4	11193.3	123003	21191	126542	36011.8	29883.7	38856.1	45417.2	25199.7	54022.3	38604.6	37427.1	33778.5	28046.6	20489.8	176455	60541.8	22169.3	47165.7	35647.4	50515.5	27853	32550.4	32092.7	24184.4	25745.5	37957.1	28917.9	25090.1	34217.7	34501	49177.1	27150.4	29148.6	33826.6	26787.7	46661.2	32802
821	CANX	15557.7	15167.6	15490.9	14382.3	13313.7	14123.9	15445	8323.49	16176.5	15208.8	14284.6	17370.3	14542.2	10783.2	20636.3	13003.4	25004.1	20833.5	9342.51	8433.11	11012	10207.7	16920.9	16544.1	16079	10281.5	10891.5	16666.7	20631.2	8297.37	20802.9	21698.9	21339.5	15900.7	12561.8	20029.4	27386.1	36738.1	15126.3	13844.4	11692.1	15729	14563	11606.5	17191.6	12241.5	13713.9	14932.2
826	CAPNS1	5299.34	5989.71	8450.07	9673.44	7846.07	7691.04	8167.99	11680.5	7563.37	9409.81	6616.29	13570.9	7398.67	10372	7888.24	6371.61	6284.61	9177.52	11815.8	21241.9	11930	6815.79	8586.31	18820.4	11385.4	16332.1	13241.6	8621.69	9991.76	11517	9751.59	7270.25	7686.87	12288.7	5559.02	7556.86	7879.22	9633.54	10381.7	12474.2	8988.86	19826.6	7036.68	9724.7	6275.42	16289.8	8374.76	8929.88
835	CASP2	848.18	722.142	1047.73	1279.35	977.205	862.684	659.803	793.53	811.573	994.552	1076.83	1282.62	1198.5	1077.85	1773.02	1812.01	1381.6	1073.01	1024.1	1134.34	1282.46	1364.93	1729	1136.04	1784.1	950.096	713.011	1301.94	1567.9	1017.54	1293.39	1295.77	1230.2	1391.11	2084.48	946.81	1571.43	1150.37	725.426	952.048	1233.59	1209.58	1655.27	1870.34	1813.06	1277.75	1906.87	1279.91
836	CASP3	398.279	425.689	397.326	531.272	638.001	512.26	354.703	404.687	408.895	478.814	461.697	1152.14	558.052	550.679	1011.52	820.906	988.616	774.072	514.63	754.181	913.312	1196.89	1103.86	1413.69	1067.37	394.754	763.941	1204.07	1023.86	1138.01	858.28	894.806	1254.74	1026.83	1168.18	1298.7	1325.28	831.997	665.019	1157.39	805.2	686.54	1004.99	1096.57	823.047	898.282	1415	730.112
839	CASP6	243.836	291.705	411.313	404.625	370.131	337.494	251.287	228.421	284.075	358.959	287.585	846.312	512.692	571.578	380.545	888.629	760.474	1053.71	533.563	808.25	1175.13	437.223	750.288	607.298	583.655	833.013	1267.93	1091.84	1416.92	847.503	1068.47	1066.9	616.214	975.438	947.493	1103.56	1253.23	802.821	448.655	1427.14	894.759	900.632	622.863	502.486	426.329	643.288	1049.54	837.949
841	CASP8	394.082	396.149	410.876	547.013	461.416	409.719	286.851	337.349	545.672	445.521	339.038	981.949	602.164	229.885	654.227	821.623	1038.25	1215.04	574.871	195.095	751.838	1013.63	896.72	568.403	1314.19	81.254	908.241	1394.34	1158.79	501.334	722.93	988.556	966.158	796.07	677.458	949.52	689.713	1191.73	757.825	844.242	752.786	1360.43	345.798	277.886	763.111	891.779	900.455	944.019
842	CASP9	569.09	553.343	471.634	507.66	448.945	508.694	402.901	593.497	353.898	587.772	510.853	753.997	461.507	309.822	409.503	259.064	551.457	472.921	683.305	336.12	269.28	304.692	378.021	510.638	267.808	374.92	445.632	438.763	415.184	534.884	404.857	511.444	325.028	461.015	323.332	403.388	335.277	315.806	636.463	497.491	387.536	361.337	460.826	366.405	279.344	456.108	1333.21	586.329
843	CASP10	253.069	263.22	398.2	411.78	437.971	262.595	242.864	504.374	470.11	404.964	334.444	441.98	361.631	98.2236	84.0216	108.212	243.625	190.434	259.897	43.4783	49.4691	467.026	84.8677	66.6217	106.019	64.6193	44.0327	401.215	102.82	280.595	126.99	437.5	130.532	403.577	40.6632	166.685	87.0471	1142.03	459.088	100.805	146.513	214.092	179.843	101.73	44.9518	324.663	231.992	123.159
867	CBL	684.083	506.396	721.219	582.431	1005.64	939.813	1028.08	430.434	728.838	687.651	838.865	358.948	765.293	225.705	482.512	517.411	861.111	558.015	512.909	219.064	316.882	762.524	557.825	425.917	1066.81	100.448	247.22	548.454	420.39	470.835	378.185	696.303	700.26	446.404	532.965	388.481	627.239	874.319	468.973	344.417	506.81	495.935	587.963	683.926	1144.84	725.964	995.632	493.223
875	CBS	271.115	281.683	268.381	120.565	176.086	98.9746	93.5891	209.936	492.109	77.4818	265.993	3461.58	77.4032	2023.51	32.6298	2321.18	107.013	1809.12	60.241	55.7414	1116.32	1125.24	17.5489	219.505	1194.37	1039.67	2824.99	41.345	3392.62	1892.11	3844.75	147.007	184.083	288.197	1902.09	79.5031	698.043	313.883	41.1862	305.682	7.0161	623.306	107.55	499.843	2139.49	868.556	4967.75	1001.77
894	CCND2	5897.81	2180.67	3702.7	4842.62	2846.81	2623.72	5494.15	2319.19	2375.42	4261.5	2662.69	226.405	1647.11	34.4828	302.233	157.66	597.905	160.066	549.053	301.003	109.206	167.406	120.829	231.828	835.45	353.167	239.793	2470.15	1873.75	309.95	141.72	345.511	224.991	413.654	86.4587	130.999	376.51	1904.78	866.557	440.089	1193.56	186.992	107.906	850.394	14066	1251.28	48.3316	131.998
896	CCND3	1830.24	1249.64	623.308	765.961	1123.36	1192.15	874.123	1218.68	1870.4	738.499	1276.67	1631.25	1037.04	1620.17	718.67	711.978	657.559	913.576	1215.15	1483.28	1464.47	2134.12	1015.25	1017.04	490.337	1811.26	1101.35	785.133	876.356	974.076	809.315	691.901	716.251	552.714	710.225	822.586	453.978	756.653	1863.26	947.381	892.282	2219.51	600.784	1910.85	873.35	1287.97	1721.72	482.616
901	CCNG2	1588.92	1360.41	872.02	918.009	1973.86	2292.02	1016.38	753.26	1824.49	1098.67	1747.56	718.927	833.125	353.709	977.261	1221.86	1445.81	960.078	705.68	297.659	747.171	773.621	1166.57	1219.99	1075.65	291.747	616.988	1234.44	841.215	1267.25	812.102	1417.69	605.801	1881.85	2298.07	862.338	1944.61	1634.5	767.161	865.71	832.026	596.206	1026.71	702.423	1012.84	1243.85	405.986	868.002
923	CD6	70.9265	64.882	38.9021	51.1595	209.508	59.2956	21.9934	100.347	88.9527	95.0363	58.8033	99.5358	203.496	247.649	81.5744	77.3967	215.847	24.0415	72.2892	180.045	35.9351	73.8744	30.4948	53.1434	191.055	421.625	275.337	243.429	276.79	12.581	46.5764	47.5352	138.713	107.318	3.1583	42.4619	52.4781	243.988	627.128	159.141	115.559	56.9106	3.9174	129.475	34.249	548.537	247.607	52.4455
940	CD28	17.6267	16.8799	13.5502	13.9526	40.9039	17.3874	8.423	24.4265	4.3042	32.6877	11.485	23.2078	54.9313	60.0836	33.8534	26.5155	60.1093	5.694	6.8847	11.1483	6.5337	10.1458	9.4937	14.6337	28.1612	39.0275	30.2393	52.3141	30.3688	1.525	42.9936	23.3275	31.2384	45.3458	4.7375	34.7826	29.571	60.5963	97.7485	20.5344	23.9373	33.4237	4.2735	19.8176	20.3354	71.0636	7.8074	14.1426
947	CD34	2041.76	2283.53	2720.09	4565.36	2655.26	1914.4	3613.48	1078.07	4871.83	3524.82	2713.68	719.443	2737.83	276.907	939.329	435.356	552.823	536.505	833.047	666.109	640.765	491.757	598.101	494.464	432.91	1057.58	383.562	773.32	484.599	677.087	832.404	1027.29	426.181	623.252	1121.2	659.514	642.232	1459.12	931.905	671.567	375.567	334.237	491.453	1825.86	531.93	570.367	440.933	281.084
950	SCARB2	5564.16	4922.59	4262.62	4575.38	5413.29	5778.42	6423.02	2508	5440.94	5429.78	5042.84	6033.01	6493.55	2105.54	6050.37	2976.91	7013.21	4056.05	5067.13	2436.45	3233.23	3132.85	4401.04	4367.77	4635.56	2223.93	3127.91	5424.21	3454.66	2043.08	2654.06	5965.23	6791.37	4594.53	3073.04	4576.85	5504.37	7075.34	2839.1	3282.23	3501.03	4518.52	6334.4	5034.98	4439.89	3298.65	1604.24	2661.17
960	CD44	4556.92	1517.08	7775.18	3576.87	8864.68	7597.86	13393.1	11414.4	4178.38	5612.59	4049.62	967.509	5573.87	527.691	6713.16	1843.9	4505.46	1372.9	4483.65	2008.92	8141.41	9900.44	5561.56	5459.52	31380.5	5493.92	3910.95	6006.41	6212.58	1186.05	2674.76	7710.39	11031.6	4384.43	1353.34	7759.68	15082.5	6019.88	3685.34	2578	4494.43	2910.57	11359.3	1835.55	7004.64	18096.6	5784.92	1614.61
988	CDC5L	957.297	888.83	926.22	864.703	855.99	962.55	1009.83	602.74	943.089	925.545	973.47	1123.26	935.081	644.201	865.096	610.216	1217.21	1840.76	662.651	520.067	930.113	1458.15	1322.78	1002.02	1114.3	493.922	764.471	1250.9	1239.91	971.025	1167.99	1139.96	1282.26	1180.5	1481.64	1069.23	1335.69	1129.53	725.426	952.048	1503.92	614.273	1193.02	1071.03	1501.96	1058.99	1613.16	1199.76
990	CDC6	24.3416	19.5173	236.472	441.474	58.8617	14.2666	58.0253	73.9396	21.0426	230.024	19.7542	1551.32	202.663	411.703	192.108	531.027	595.628	922.75	209.983	482.163	867.11	955.612	990.506	619.621	713.418	451.695	819.645	1399.4	1377.01	916.508	674.363	294.454	1156.94	694.798	701.54	757.538	857.143	604.04	117.518	493.291	699.546	663.053	790.242	719.158	1425.97	566.187	1142.11	333.53
995	CDC25C	1.259	1.055	46.77	182.815	10.4754	3.1208	7.0192	18.4849	1.4347	59.9274	4.1346	350.696	25.8011	1358.41	92.1791	134.727	77.4135	304.954	130.809	348.384	406.954	190.552	225.259	117.069	108.228	542.546	243.506	277.188	354.013	567.724	443.073	64.7007	163.63	192.468	228.188	83.1169	258.226	169.929	37.8913	169.875	212.546	231.256	120.014	385.342	291.473	170.924	766.614	279.906
999	CDH1	2254.96	2846.37	1710.82	3327.16	1235.6	1863.58	248.479	963.855	2140.12	2215.5	1277.13	5441.98	2585.52	2448.8	7866.63	8139.91	12244.5	6463.68	3266.78	3902.45	5096.25	8661.7	12111.9	16312.3	9035.34	4001.28	8812.38	12858.3	5426.03	5555.85	6291.8	6339.79	9278.17	18589.2	8701.54	8627.89	11025.8	10332.8	6644.15	7263.56	9974.41	9174.35	8789.53	4284.56	591.866	3265.68	5029.09	3038.3
1000	CDH2	702.55	1014.9	823.938	771.686	475.882	758.359	1294.34	96.3855	315.16	943.099	370.277	3116.55	1421.56	1111.29	633.833	42.6398	2494.08	2941.92	363.167	46.2653	101.272	1674.38	755.466	21.5654	70.127	48.6244	7.4272	118.972	1760.52	377.049	296.576	342.43	320.193	302.305	87.6431	20.3275	3201.58	295.608	201.538	108.739	1742.88	9.9368	1913.82	4102.24	176.596	148.165	6347.43	17.089
1019	CDK4	2718.29	3300.54	3703.57	4067.72	2995.96	3217.57	3095.93	3003.8	2296.99	3300.85	2762.83	4057.25	1918.85	4401.78	1901.09	4741.98	2460.84	3095.66	2456.11	5646.6	5716.49	4064.68	2567.32	2308.27	2365.54	5224.57	5101.96	3513.48	4912.8	8631.34	6658.04	2720.51	2973.97	3588.87	4926.57	2606.89	3336.94	2228.6	1110.93	2707.27	3112.67	2551.04	3519.94	6699.66	7313.59	3117.05	6081.61	3420.74
1021	CDK6	683.244	654.622	493.489	808.535	443.458	327.24	719.701	415.25	733.62	671.913	667.968	280.557	578.86	61.651	76.6799	801.199	1018.67	217.639	402.754	195.095	40.1353	1106.85	51.2083	586.888	438.432	181.062	127.854	569.126	278.525	54.5177	89.9682	393.926	401.636	94.7223	430.32	300.395	219.075	511.061	321.801	185.276	268.675	80.3975	154.202	880.781	2897.61	402.229	1866.34	19.4461
1027	CDKN1B	3320.11	3876.57	970.368	1163.43	1831.7	1785.11	2271.41	902.459	2653.75	1403.15	3237.85	2214.03	1404.91	1620.69	1126.13	4415.19	200.82	1072.69	636.833	304.348	2825.81	1897.91	46.0299	1229.23	496.963	770.953	506.641	1533.98	2256.4	1429.66	2130.18	145.246	728.152	561.784	3249.9	865.951	1237.82	1165.44	946.183	976.782	991.746	131.888	1113.25	2173.77	3414.91	1180.68	1360.72	1730.7
1029	CDKN2A	99.8846	24.7923	30.5972	108.759	63.85	54.3914	9.3589	106.948	94.2133	49.6368	73.5041	2937.08	248.44	2573.67	67.2989	129.711	332.878	1935.66	287.435	369.008	175.475	1525.05	361.91	154.424	37.5483	1533.59	119.366	29.5321	223.861	633.244	1344.35	364.877	49.8327	260.486	135.018	203.727	24.1566	1456.88	665.568	430.755	217.912	1666.67	91.1681	3914.19	186.943	696.702	2215.82	4157.34
1031	CDKN2C	1092.85	770.671	344	819.625	406.046	501.115	328.03	395.445	293.639	765.739	362.008	85.6111	187.682	1553.81	140.308	220.724	109.745	47.7666	134.251	304.905	800.84	350.983	752.589	401.271	106.019	584.133	190.455	346.37	221.258	1042.7	326.831	71.743	60.9892	134.526	660.087	78.1479	130.779	243.027	175.179	150.274	245.976	85.8175	44.5157	3849.01	1564.04	312.123	254.671	2029.46
1032	CDKN2D	87.7138	108.137	82.1753	210.362	187.56	122.604	87.9738	182.869	109.995	132.567	94.6365	1520.89	98.2106	683.908	245.131	217.141	88.3424	171.77	142.857	270.346	168.475	134.115	155.063	335.034	129.21	667.307	175.6	173.818	217.354	563.858	304.538	106.954	73.6333	106.814	228.188	189.272	90.379	82.7188	294.893	463.89	100.289	165.312	76.567	1618.43	149.483	223.874	2230.32	191.514
1048	CEACAM5	0	0.5275	0	0	0.4988	4.9041	0	0	6.6954	1.2107	7.3504	0	102.788	6.7921	759.865	4.2998	40.9836	0	6.8847	6.1315	4.2002	2781.23	1105.87	2349.86	267.808	192.578	15.9154	2306.46	1.3015	73.5799	134.952	37.8521	776.125	2.0154	0	67.3066	15.4102	24.3668	119.165	92.8713	132.068	744.354	1.0684	188.047	9.2758	0.4645	1.1153	5.8928
1054	CEBPG	960.655	775.946	889.941	679.384	728.788	846.188	930.276	989.602	753.706	692.494	780.062	3101.08	621.723	1515.15	900.581	2145.25	872.951	2319.37	552.496	1010.59	1248.86	690.552	987.63	1385.96	1024.3	805.502	1177.21	1095.22	2721.04	2172.32	1412.02	792.694	909.26	976.445	1558.23	961.265	1178.68	2674.25	1079.08	1168.13	925.299	1300.81	685.897	1479.71	878.701	954.947	1574.5	1344.14
1062	CENPE	21.4038	20.0448	153.423	457.573	42.8992	17.8333	23.3973	42.9114	18.1731	210.048	15.6196	340.897	91.1361	332.288	245.539	231.473	229.508	959.129	158.348	312.152	356.084	618.897	628.308	267.257	267.256	154.831	272.685	725.225	582.213	989.706	531.847	257.482	597.62	232.271	490.328	340.147	490.212	656.3	73.0368	233.345	351.217	254.743	499.288	908.085	1039.96	725.964	1024.63	642.899
1073	CFL2	1845.77	1737.04	1529.86	640.746	2214.8	1676.77	4685.54	1365.9	1710.66	1400.73	1892.27	466.735	902.206	972.309	362.598	198.867	223.133	504.871	132.53	135.452	298.215	337.983	393.268	118.61	222.529	247.601	276.398	488.968	384.382	1331.68	982.484	246.479	248.419	504.849	334.386	267.42	575.177	214.812	326.194	355.151	565.827	182.475	97.5783	532.432	561.184	523.456	494.098	630.524
1107	CHD3	5346.34	7101.67	8010.34	7667.13	5318.01	5243.42	9127.28	3850.8	7305.12	6116.83	7309.52	2186.18	6629.63	1706.9	3834	4636.99	7732.7	5409.65	4438.9	7910.26	6709.6	3312.62	4604.43	998.556	5077.86	3301.98	8985.86	6110.2	4783.51	9304.23	2898.89	7127.2	5378.21	7098.12	8743.39	7259.18	8794.25	3701.19	4853.93	7776.46	8496.08	6710.03	2232.91	4389.81	5369.25	5756.62	5219.44	2942.84
1108	CHD4	5484.49	5388.65	4965.32	5686.54	6235.49	6412.76	5565.92	4232.86	4923.44	5550.53	5720	11431.7	5266.1	4970.74	5059.28	11250.5	7427.12	8538.47	4881.1	6391.69	6749.48	7030.17	4739.02	7865.03	4591.65	7478.57	4048.82	3966.55	6628.89	5356.21	5379.08	4632.68	7338.87	5322.29	5539.11	5063.78	7212.93	6982.24	4241.96	5118.34	5673.23	3665.3	9075.45	5286.41	6264.48	5055.66	9909.06	5352.15
1130	LYST	634.141	501.121	498.734	376.72	642.99	601.427	567.15	470.705	565.758	493.947	555.875	122.744	815.647	72.1003	889.161	253.689	567.851	125.901	254.733	158.863	146.541	498.732	594.074	247.232	754.832	71.6571	100.267	433.279	252.928	105.604	211.783	485.035	476.013	267.54	410.186	379.898	329.446	474.19	445.36	203.01	371.44	154.471	1384.62	461.529	180.878	665.583	336.462	179.729
1136	CHRNA3	154.863	12.1324	34.9682	30.4095	111.239	156.487	39.7754	59.4157	49.2587	220.944	101.987	1.5472	12.9005	179.713	6.9338	10.3912	374.34	5.3777	216.868	12.2631	0.4667	8.8776	5.1784	1.9255	5.5218	3.8388	10.0798	4.6408	19.0889	3.0499	7.9618	555.018	4.4626	2.0154	46.5851	5.4207	11.6618	5.4505	32.9489	12.1339	2.889	4.5167	10.3276	399.875	16.7677	1.8579	33.4641	1.1786
1138	CHRNA5	42.8077	22.6823	21.418	25.7586	32.4238	48.5956	59.8971	25.7468	38.7374	33.293	38.5896	60.8561	56.1798	280.058	136.229	2.8665	53.7113	93.9516	13.7694	122.631	87.7377	188.015	153.625	101.665	33.1309	47.3448	53.0515	90.2839	300.217	143.729	226.115	18.4859	142.432	40.3073	399.132	47.4308	71.6368	149.727	12.0813	43.8689	74.2881	148.148	212.963	227.241	492.686	174.176	621.987	165.586
1161	ERCC8	126.744	122.379	220.3	196.41	119.719	98.5288	191.39	130.054	121.473	185.835	110.716	100.567	139.825	70.0104	161.925	107.854	170.31	93.3189	96.3855	68.0045	138.14	118.58	160.242	150.188	118.719	92.7703	106.633	191.115	231.236	92.2608	246.417	179.577	154.333	144.603	213.976	149.068	224.49	221.545	144.426	124.139	193.974	80.3975	284.544	135.2	437.032	116.582	122.688	248.085
1163	CKS1B	296.716	456.811	306.409	550.948	192.548	235.845	317.735	207.955	285.031	352.906	312.392	2799.9	362.88	2856.84	506.169	1104.69	666.211	1858.15	552.496	2054.63	1485.94	775.523	1384.64	714.74	755.936	7055.66	1221.78	996.92	2241.21	4035.46	2087.58	659.331	1008.18	788.009	839.321	704.687	838.817	1311.64	192.751	696.768	1098.23	467.028	846.866	1920.54	1389.94	474.687	3071.29	740.13
1164	CKS2	111.636	102.862	554.683	941.979	247.918	181.899	118.39	284.535	148.733	615.617	182.382	1832.39	394.923	1380.36	908.739	1694.84	727.687	1243.51	929.432	2581.38	1564.34	1073.56	1469.79	1295.47	502.485	1554.7	1324.69	1499.39	2211.71	1451.39	1593.55	676.056	895.5	1505.98	863.798	1162.73	1161.18	717.538	338.825	1582.55	933.141	1763.32	1008.55	2100.66	1347.84	1383.19	2619.57	2559.22
1200	TPP1	3314.24	2434.39	2359.92	2254.24	5662.7	5134.2	3156.76	1660.34	3434.24	2524.82	5188.01	1183.08	3737	1061.65	3372.69	3168.96	2356.56	1564.28	2796.9	1799.33	1933.03	2783.77	2560.7	2559.35	2364.99	1238	1445.12	3374.68	1622.56	1398.02	1782.25	2960.83	2560.06	3924.93	1503.36	2873.86	1702.21	3096.51	2734.76	2529.93	2003.3	1870.82	2120.73	3233.79	1699.96	2664.65	1748.12	1731.88
1207	CLNS1A	1603.19	2229.2	1627.77	1805.25	1178.73	1340.17	1571.36	978.379	1604.5	1867.43	1735.16	3843.73	1441.53	4155.69	2182.11	2155.64	2007.29	6266.92	1432.01	2250.28	1998.37	1815.79	1695.34	1375.95	1080.07	1506.08	2215.96	1587.56	1315.84	2107.89	2709.79	2279.93	1753.07	2191.21	2654.56	1704.35	1810.08	2463.61	1210.87	2211.64	2626.08	1675.7	1850.78	2066.31	2656.44	1805.39	1743.66	2975.84
1209	CLPTM1	2929.81	2860.61	2640.54	2549.03	2948.08	2925.1	2538.61	2402.38	2810.62	2947.94	2948.43	1350.18	2566.38	2144.2	1893.75	2268.51	2430.33	3377.83	3363.17	3327.76	2379.65	2156.31	3310.99	3924.91	2943.68	831.734	3006.96	2660	2830.8	2876.48	2956.21	1974.47	2785.05	2331.78	2203.71	1900.4	2763.02	1909.59	2123.56	2790.34	2845.23	3312.56	3471.15	2741.87	1889.05	3057.13	5321.31	1842.66
1237	CCR8	0.4197	1.5825	0.4371	1.431	0.4988	1.3375	0	0	0	0	0.4594	2.0629	4.5776	0	19.5779	0.3583	11.8397	1.898	1.7212	0	0	0.9512	1.7261	5.7765	5.5218	3.199	3.1831	8.0159	0.4338	10.6748	5.9713	0.4401	11.1566	9.0692	0.3948	1.3552	2.9155	10.5803	7.1389	5.6003	5.3652	1.8067	0	2.202	1.0703	2.3223	0.3718	1.7678
1258	CNGB1	0	1.055	3.4968	2.5043	5.9859	4.4583	0.9359	5.2814	4.7824	3.632	2.297	38.164	4.5776	2.0899	4.4866	3.5832	3.1876	3.4797	22.3752	0	9.8005	4.1218	2.8769	31.963	1.1044	0	1.5915	1.2657	2.1692	3.8124	2.7866	3.5211	32.7259	41.315	5.527	31.6206	12.0783	2.5649	6.0406	88.2044	0.8254	176.152	3.5613	12.7713	2.1406	1.8579	27.1401	2.3571
1327	COX4I1	5668.24	8090.73	8194.8	7702.19	6610.97	6734.28	7069.72	11599.9	6791.97	8648.31	7743.2	10721.5	7549.31	15834.4	7039.05	3884.17	3917.12	3227.25	11311.5	24536.2	8434.49	3596.07	7096.09	12674.3	6573.16	43810.6	20302.3	5245.33	8031.67	7291.65	13268.3	6310.3	3897.73	9212.24	6204.5	6370.19	5256.56	2772.68	7015.93	9150.39	5168.8	20603.4	5962.61	10442.5	6555.83	9435.67	8447.63	7648.2
1329	COX5B	1340.05	1520.24	2471.38	2328.29	1653.62	1872.94	1363.59	4026.41	1830.7	2693.7	1716.32	2345.54	1927.59	11337	1836.24	3254.24	1089.25	1658.86	3767.64	7210.7	2955.55	1284.72	2245.68	3535.96	1880.73	11001.3	6761.94	1007.89	2138.83	2712.54	3880.18	2033.01	1487.91	3384.81	2324.52	1773.91	1553.94	1323.18	2326.74	3467.51	2254.64	9378.5	2009.26	3078.33	1680.7	4304.23	3075.75	4229.23
1339	COX6A2	0	1.055	1.3113	0	3.9906	3.5667	0.4679	77.2405	0.9565	0.6053	2.297	0	1.2484	48.5893	23.6566	0	0	0	0	0	0	0	0	0	0	1.9194	0	0	0	0	0.3981	0	0	0	0	0	0	0	0.5491	0	0	0.9033	0	0	0	0	15.2431	0.5893
1355	COX15	1091.57	1186.53	872.583	946.089	794.534	810.107	1111.82	603.644	948.092	973.027	1067.89	661.403	1010.55	1461.5	1281.8	1269.57	927.91	543.296	982.083	1341.09	930.631	1339.43	1222.95	1441.88	826.554	1492.07	1144.86	1521.94	987.501	1322.92	1248.85	1677.45	1004.22	1447.46	1147.68	1006.99	1164.71	1689.81	871.719	1179.19	1163.61	1709.72	1585.12	907.614	1282.88	1012.91	702.374	1003.21
1358	CPA2	2.0984	1.5825	3.0597	2.5043	0.4988	0.4458	3.2756	0.6602	0	4.2373	2.297	3.0944	9.5714	2.0899	2.4472	0.7166	0.9107	0.3163	10.327	2.2297	0	1.5853	0	0	0	0	0	0	0	1.525	0.7962	1.7606	0	0	0.3948	0.4517	0.833	0.6412	0	0	0.8254	0	0	13.6521	7.8487	0.4645	0.3718	0
1445	CSK	1225.47	1396.28	1362.45	1604.91	1933.96	1432.01	1397.75	1746.82	1266.38	1553.27	1562.42	2257.86	1462.34	1143.16	1261.55	3607.9	1731.79	1876.18	1576.59	3070.23	2527.13	2299.62	2258.06	2589.39	2435.67	1804.22	3237.2	1571.11	2854.66	1584.45	1829.22	1772.01	2088.88	1693.92	1369.52	1578.77	1635.98	1309.07	1767.16	2220.98	1936.44	2035.23	3940.53	2103.74	1897.97	2137.48	8876.29	1537.42
1477	CSTF1	620.292	701.569	457.209	552.38	431.985	392.777	470.285	287.836	600.669	384.383	616.975	1129.96	508.115	356.844	402.162	924.819	687.614	788.624	672.978	819.955	679.034	1069.75	829.689	652.739	595.251	735.765	661.552	737.038	769.631	835.684	806.927	586.268	626.627	650.46	759.968	600.79	637.235	697.659	371.774	617.898	600.495	368.564	793.803	672.476	1027.83	509.986	1044.34	535.062
1491	CTH	81.4185	83.8718	41.5247	72.2673	34.918	44.5831	33.6921	90.444	77.9531	35.109	72.5853	126.354	156.887	37.0951	123.993	58.0475	65.5738	173.984	425.129	28.4281	61.1364	76.4109	152.762	222.201	263.39	26.8714	51.4599	226.976	113.232	40.0305	158.838	161.532	175.158	171.306	113.699	248.447	79.9667	104.521	49.4234	357.485	139.084	62.3306	90.812	13.6521	73.1359	207.617	188.122	191.514
1500	CTNND1	4893.09	4127.08	5759.7	5188.57	5189.81	5097.19	6089.85	3803.27	5765.18	4363.2	4842.54	4401.24	5569.7	798.851	5763.64	5431.38	7419.85	3908.01	4027.54	2480.5	3838.53	7958.15	7069.33	6295.95	8288.79	848.369	2257.87	6764.12	4039.48	3650.02	3487.26	5570.86	7754.56	5901.5	5238.85	5972.22	7630.99	10064.8	4484.9	4062.07	4992.57	2894.31	6365.38	2769.63	5470.57	5983.01	2544.1	4544.54
1503	CTPS	1018.99	603.455	1060.85	732.332	714.821	619.26	2745.44	666.116	832.616	587.772	575.169	2048.99	739.908	1025.08	515.142	724.519	846.539	1267.56	598.967	1204.01	1373.47	1333.86	954.833	531.433	1938.16	780.55	705.584	1248.37	1487.64	1752.57	1159.24	677.817	1265.9	818.239	731.544	760.7	1098.71	1802.5	260.296	698.168	1016.1	345.077	941.952	1668.64	2240.46	662.796	2343.34	597.525
1537	CYC1	1627.53	2055.65	1950.79	2062.12	1291.47	1387.43	2164.72	1733.62	1624.58	1947.94	1680.03	6405.88	1628.8	13884.5	3121.85	3859.44	1284.15	2855.24	1814.11	4190.08	3371.37	2814.84	2835.44	4655.05	2776.92	5486.88	6120.02	2357.93	3547.51	4519.25	8462.18	1878.96	2274.82	2400.81	3476.51	1832.19	2761.77	2410.39	1220.21	3225.29	3384.65	1781.39	1581.55	3150.55	1839.46	2549.47	5097.5	2794.34
1602	DACH1	601.406	717.394	306.409	353.466	310.77	427.552	175.012	130.054	484.935	429.782	780.062	420.32	652.101	668.756	553.482	555.034	1857.01	614.323	277.108	493.868	7.467	501.902	48.9068	266.487	107.675	190.019	681.711	52.3141	542.299	669.462	454.22	1441.9	302.343	1194.61	334.386	814.907	1461.06	719.461	266.337	204.877	754.849	133.695	1103.99	416.169	74.9197	27.8681	1.4871	91.9269
1618	DAZL	0	2.11	0.8742	0	0	1.7833	0	0	3.3477	2.4213	0	0	0.4161	0	0.4079	0	0	0	0	0	0	0	0	0	0.5522	0	0	0.8438	0.4338	0.3812	0	0	0	0	0	0	0	1.2825	3.844	0.4667	0	0	0	0	0	0.4645	1.1153	0
1632	DCI	1435.74	1612.03	2831.99	3544.67	1066.5	1483.28	1337.86	2003.63	1494.98	3220.94	1544.5	2553.38	1566.38	9564.79	1353.32	2049.58	862.933	1197.96	2265.06	5658.86	2703.07	717.502	1333.43	2898.24	1207.07	6260.4	6452.65	1462.68	1721.91	3589.02	3243.63	1155.37	937.895	2441.11	1607.97	1193.45	1316.95	883.937	1858.87	2783.81	1685.51	6708.22	899.216	1696.38	917.588	2044.59	743.935	3403.06
1643	DDB2	630.364	787.551	302.038	407.129	249.414	232.278	468.414	328.767	517.456	308.717	466.751	288.293	409.072	498.433	356.888	285.579	435.337	145.514	616.179	798.216	794.773	495.561	558.113	855.3	522.363	303.903	854.659	432.013	479.827	264.582	275.08	376.32	547.043	223.706	575.997	512.705	286.964	268.676	378.913	457.823	410.648	539.295	315.883	770.243	738.495	583.372	509.713	348.851
1662	DDX10	618.613	630.885	754.439	734.836	495.835	523.406	1113.71	499.092	701.578	641.646	574.251	766.374	561.382	862.069	628.938	697.287	556.466	712.703	352.84	834.448	736.904	836.081	558.976	537.21	546.659	331.414	544.838	688.099	669.414	997.712	905.255	698.504	720.714	617.206	647.848	580.915	1001.67	877.204	355.299	543.227	736.277	364.047	630.342	590.123	2067.78	603.344	705.27	940.483
1678	TIMM8A	95.6878	155.084	128.508	150.974	73.8266	69.1039	85.6341	114.21	115.256	113.802	111.634	302.218	91.1361	909.091	152.952	320.695	136.157	263.507	108.434	229.654	216.544	295.498	160.529	145.567	118.719	813.18	236.079	155.677	145.336	300.419	477.309	139.965	192.265	197.002	148.441	135.968	137.859	201.988	90.0604	190.41	172.926	179.765	153.49	134.319	365.323	173.247	536.109	259.87
1723	DHODH	190.956	240.538	218.988	224.315	129.196	112.35	204.024	223.799	196.078	180.387	154.818	394.533	254.682	168.756	219.435	185.25	109.29	207.516	209.983	371.795	295.882	184.845	324.223	205.642	169.52	341.651	316.187	227.397	172.234	262.676	416.401	195.863	182.224	228.24	176.865	191.982	193.253	159.346	180.67	206.277	362.773	236.676	260.328	238.251	251.16	163.493	178.827	114.319
1725	DHPS	1195.66	1289.73	977.405	905.13	968.111	944.173	852.597	1184.35	979.914	891.465	1233.55	3439.31	1160.98	1360.48	984.538	571.875	696.721	624.721	1428.19	1799.63	1407.92	584.654	1088.13	1127.78	980.121	4368.45	1191.01	1090.58	1031.24	2243.23	1405.96	777.729	914.838	1109.38	1041.85	771.993	791.337	783.206	992.861	1206.39	1156.33	1032.44	837.607	2357.85	642.526	1327.91	1796.03	1063.91
1738	DLD	1325.78	1295	1205.09	1269.33	1005.14	1002.23	1623.77	783.628	1290.29	1177.97	1055.24	2405.88	1563.05	1599.27	2487.61	2137.72	1459.02	1260.91	678.141	506.132	1435.07	1854.79	1675.78	2954.85	1223.08	1161.23	1330	1811.59	1818.66	2016.39	2282.25	1584.07	1670.88	1860.69	1459.14	1759.01	2893.79	3170.89	851.73	1458.87	1746.18	792.231	1293.09	950.362	3109.17	914.073	3363.88	1130.23
1761	DMRT1	0	0	0	0.7155	0	0	0	0	0	1.2107	0	4.1258	2.4969	433.124	3.263	9.6746	4.5537	13.2861	0	0.5574	8.8671	10.4629	0.8631	0.3851	1.6565	0	42.4412	1.6876	0.8677	358.368	12.7389	7.4824	4.8345	6.0461	24.8717	19.4241	0.4165	20.5194	0	2.3335	7.4288	8.1301	3.9174	2.202	0.3568	5.1092	5.2049	70.713
1814	DRD3	0	0	0	0	0	0	0	0	0	0	0.4594	0	0	0	0	0	0	0	0	0	0	0	0	0	0	0	0	0	0	0	0	0	0.3719	0	0	0	0	0	0	0	0	0	0	0	0	0	0.3718	0
1848	DUSP6	1525.13	1437.43	1679.79	1733.7	1889.06	1471.69	955.545	1270.18	1687.71	1459.44	1468.24	2130.48	2386.6	505.225	2671.97	9785.66	2609.29	4767.81	1991.39	4471.01	1258.66	5324.03	802.647	3485.51	3137.49	978.247	1113.55	2444.84	4988.72	389.63	980.096	1856.95	2844.55	2369.06	1181.21	1554.83	2456.06	2348.83	962.109	2675.53	2903.01	4757.9	3814.81	1802.96	3625.76	3544.82	158.007	755.451
1877	E4F1	939.251	861.4	1118.98	802.453	817.081	860.901	909.218	1804.26	737.924	990.315	868.267	1019.6	796.088	1819.75	585.704	825.923	523.679	620.65	1103.27	1096.43	1084.12	422.004	660.242	695.1	696.853	926.423	1107.71	579.252	729.284	941.67	918.392	477.553	531.796	584.96	770.233	523.094	473.553	510.099	993.959	784.039	761.453	1037.04	657.764	971.942	526.579	1051.56	823.868	1011.79
1915	EEF1A1	161024	216172	109751	139897	106643	124019	178769	109291	177221	141030	188069	129297	116995	91285.8	135911	127645	118517	45284.7	111962	83974.9	92902.1	40447.7	65550.1	145124	83039.2	136338	130029	97556.8	77727.5	62915	123057	135512	89146.9	134674	75029.6	95088	118519	127902	81415.2	110762	111053	119297	98258.5	52279.6	118323	90576.9	38570.9	273317
1937	EEF1G	29398.4	47094.8	23781.9	34120.9	21568.3	21235.4	26941	29335.5	30576.8	28753.6	35158.8	35420.8	30024.6	64910.1	22366.5	18166.4	21536	22370.6	38638.6	29735.2	37225.1	18112.6	20255.5	23318.8	19833.8	39398	36092	20695.3	23256	17438.4	36304.5	30750	18120.5	31047.2	21603.2	24080.9	23686.8	26102.6	17031.9	24912.8	21778.4	57019.9	20793.1	13827.4	25686.8	26628	20680.7	59010.6
1938	EEF2	66594.1	95379.1	40156.2	66555.3	60308.4	61918.9	92277.5	56479.9	75875.7	73290.6	94543.7	25659.6	76684.1	31102.9	37490	45818.5	69122	27252	76053.4	29817.7	56286.1	21104.3	47214	85704.4	51984.5	29618.7	85456.3	69980.2	36495.4	36203.2	46533	75684.9	48648.6	50085.9	36613.1	47605.2	57333.2	43661.8	31143.3	66171.5	54538.6	78339.7	63072.3	40290.4	50841.2	50311.2	33242.9	85510.9
1950	EGF	8.8133	6.8574	4.8081	5.7241	7.4824	0.4458	9.8269	1.3203	6.6954	7.2639	12.4038	27.3337	48.6891	0	8.5653	73.4552	7.286	117.36	3.4423	0	1.4001	105.58	48.6191	11.1678	7.7305	17.9143	2.6526	68.3458	1.3015	4.1937	92.7548	9.243	19.7099	7.0538	7.1062	55.1101	0	411.35	11.5321	156.808	2.889	186.992	32.0513	8.3674	0.7135	7.4315	4.0896	447.26
1956	EGFR	498.164	458.389	454.565	631.766	253.899	336.157	324.277	195.412	554.735	575	637.175	84.064	582.118	63.7409	625.614	656.435	991.79	162.906	70.568	30.6577	141.407	285.349	761.784	175.604	662.612	54.3826	44.5632	286.884	129.718	9.9123	179.14	268.481	378.576	127.467	571.65	413.773	433.978	1134.61	155.931	142.807	132.877	155.375	192.301	46.6814	809.126	195.541	430.512	196.229
1964	EIF1AX	3051.52	3370.17	2345.06	2050.32	1942.44	2414.62	2843.24	1952.8	2801.05	2176.15	2739.86	2375.45	2000.42	1715.26	3358.01	3575.65	1453.55	2668.6	1717.73	1180.04	2990.55	1916.3	2061.85	1796.86	1951.96	815.739	1652.55	2357.51	2106.72	2092.64	2871.02	2570.86	4433.62	1713.57	1983.81	1772.11	3335.69	1409.43	1320.15	1629.21	1962.44	1176.15	2004.99	2225.29	2527.29	2197.86	2242.96	3272.25
1965	EIF2S1	995.908	966.9	1255.36	1322.28	1049.53	1127.95	1189.05	959.894	1000.96	1185.23	995.98	1494.58	1248.02	1481.71	1190.58	1047.01	1390.26	1048.02	807.229	1588.63	1762.22	2381.74	1239.64	1708.29	1456.65	1023.03	1025.48	1807.79	1914.1	2020.97	2178.74	1261.88	1988.47	1492.88	1810.9	1337.55	2114.54	945.175	709.5	1333.33	1524.56	779.585	1569.44	1626.36	3694.26	1173.71	1819.5	1273.42
1968	EIF2S3	6707.8	9412.11	4319.45	5542.76	4768.8	5912.62	6283.11	3691.04	6592.06	5461.86	9078.67	6049.51	5459.43	8711.08	13400.6	15830.8	4877.05	7983.99	5055.08	2336.68	6515.93	7351.93	6280.49	5039.38	5404.75	7985.28	6384.74	4680.42	3698.92	8523.07	11366.2	8447.62	9535.89	8766.85	4101.86	5936.53	6248.65	8107.09	3596.38	5223.66	3839.46	6897.02	3706.2	6268.96	5857.3	5924.29	6198.72	24661.2
1977	EIF4E	446.962	566.003	628.116	609.979	352.672	411.057	441.741	433.735	415.591	452.179	387.734	675.09	441.531	1068.44	731.722	515.261	704.918	401.746	411.36	413.043	704.235	494.61	593.211	611.149	546.659	761.356	440.327	791.883	763.558	645.825	1095.94	647.887	969.505	1167.4	591.394	952.23	1239.9	732.607	415.706	676.701	560.462	587.173	659.188	584.398	1071.71	566.651	619.017	1064.23
1978	EIF4EBP1	324.835	327.047	1004.02	775.263	650.472	546.144	509.593	1604.23	383.548	700.363	378.546	753.997	696.629	8679.73	1029.47	952.767	439.891	574.781	1318.42	2326.64	1934.9	2185.16	965.765	1416	1108.78	10056.9	3598.48	1042.48	4863.77	3566.15	2817.28	1053.26	1047.97	521.476	1985.79	569.17	556.018	950.305	719.934	943.647	1058.19	3110.21	468.661	2127.09	1435.25	2545.75	3017.01	2677.67
1981	EIF4G1	5139.44	4539.63	5415.7	6385.64	5172.35	5163.62	5735.14	4481.93	5141.08	5456.42	4700.13	15092.3	6404.49	7743.99	6059.35	12649.3	11048.3	18529	4557.66	8595.32	8942.25	12278.4	11221.8	11056.5	8598.56	11681.4	8424.04	11572.4	7435.57	15390.4	8487.26	6236.8	10855.7	6696.06	6743.39	7434.44	12124.1	12766.3	4727.07	8961.85	13017.7	4138.21	9392.81	5586.79	9634.68	4933.12	13982.7	7351.8
1982	EIF4G2	16428.1	12465.3	17292.7	17286.9	20328.8	21782.9	25931.7	8633.77	15825.4	18040.6	16986.8	8517.79	14122.8	9175.55	15144.3	13174.6	26277.3	17963.7	10120.5	7680.04	13069.2	30438.8	17134.9	20536.1	16694.6	5109.4	9860.14	21379.6	22767.5	13273	17669.6	18978.9	21547.8	18025.4	20162.3	17366.9	23097.9	16918.6	11097.2	14650.8	20666.5	9841.92	25469	19833	26426.3	11740.8	12085.5	18841.5
1990	CELA1	0	0	0	0	0	0	0	0	0	0	0	0.5157	0	0	0	0	0.4554	0.3163	0	1.1148	0	0	0.5754	0	0.5522	0	0	0	0	0	0	0.4401	0	0.5038	0	0	0	0.6412	0.5491	0.4667	0	0	0.7123	0	0	0.4645	0	0
1993	ELAVL2	27.2794	23.2098	5.6823	12.1638	4.4895	13.8208	23.3973	0	20.5643	13.9225	14.2414	1.5472	34.5402	0.5225	19.5779	0	17.7596	2.5307	1.7212	3.3445	0.4667	0.9512	207.135	2.6957	34.7874	2.5592	3.1831	2.1094	3.9046	0	0	22.8873	1.4875	1.0077	163.443	0.9034	3.3319	8.336	7.1389	0.9334	6.6034	1.8067	0	66.0586	13.2001	2.7868	1.1153	2.3571
1997	EFTUD1	418.424	539.101	276.249	415.358	397.566	414.623	284.979	186.169	487.805	292.978	436.43	609.077	535.164	183.386	614.255	680.087	785.519	685.182	759.036	855.63	837.709	645.529	696.778	848.368	515.185	258.477	483.299	880.479	141.865	425.467	709.395	591.549	632.577	558.76	787.998	650.932	720.533	383.136	360.242	575.429	588.527	248.419	710.47	558.855	571.174	326.521	431.267	433.117
2021	ENDOG	130.156	117.911	277.066	601.815	195.072	230.49	145.096	452.18	227.193	628.293	92.8816	168.535	176.683	6102.33	473.127	245.817	189.613	84.2433	572.702	2285.01	804.083	212.15	257.842	914.84	87.5428	2255.42	1172.86	255.314	381.666	927.613	674.248	305.841	272.402	293.825	503.644	592.248	242.72	102.709	624.256	1039.17	153.038	1189.47	134.38	370.201	134.545	529.949	563.361	480.13
2022	ENG	5243.52	3523.14	4572.52	4573.59	14907	9696.38	4931.68	6315.23	6018.16	5875.91	7047.2	911.294	8074.06	1041.27	1552.77	2490.67	2409.38	1955.27	2302.93	2141.03	1701.55	1326.57	1754.6	1446.42	2173.38	3187.46	3476.99	1643.67	2157.91	1501.33	827.229	2064.7	1444.4	1955.91	1294.12	1598.19	1175.34	3339.85	2565.07	2492.59	1711.1	2542.01	1220.09	3511.23	1734.21	2323.27	1247.33	776.647
2023	ENO1	7942.08	10501.4	12891.5	17389.2	14136.8	12519.8	12138	13826	9356.77	11768.2	8564.6	69297.6	15120.3	37048.1	29890.9	36819.7	34248.2	71348.5	23991.4	82920.3	58059.5	51638.9	37299.2	89012	41974	87118.4	68372.2	59582.8	47250.8	55362.9	40461.8	24683.5	35174	42041.1	28534.5	50084.2	39875.9	22704.7	12014.3	52698.6	22205.5	43750.7	30432.3	30822.9	41772.4	35193.2	61136.5	28140.2
2056	EPO	54.1391	34.8147	22.7293	16.0991	6.4848	4.9041	124.474	36.3096	32.5203	17.5545	16.079	1.0315	20.3912	56.4263	28.9589	13.9744	0	0	18.9329	1.6722	4.6669	1.5853	1.1507	3.851	0.5522	24.952	3.1831	0.8438	1.7354	2.6687	2.7866	0.8803	0.7438	1.5115	5.1323	0.4517	0.833	0.6412	4.9423	0.4667	0	0.9033	4.2735	3.9635	1.0703	2.7868	2.9743	2.3571
2058	EPRS	2223.48	2522.48	1770.7	2078.22	1532.4	1490.86	2106.69	1029.21	2165.95	1847.46	2264.39	3371.33	3284.64	1466.04	2639.34	6755.37	4690.35	4286.03	2043.03	2368.45	2487.92	2852.25	5559.55	3559.83	2911.1	1857.33	1961.31	4515.88	2958.35	10339.7	3292.6	4571.74	3341.39	2347.4	3763.92	2501.64	3503.12	5194.61	1356.95	2117.37	6479.16	2327.91	2512.82	2933.88	3574.74	1963.77	6070.45	2257.51
2064	ERBB2	2383.8	3761.04	1849.82	2580.16	1881.08	1668.3	2304.63	2770.09	2825.44	1971.55	1970.83	17484.8	2529.75	1998.43	4392.37	4611.55	3861.11	5034.79	3941.48	6112.04	5723.49	4171.53	3174.91	7716.95	5845.94	3059.5	4860.57	2854.91	2214.75	4502.48	1876.19	3426.06	4806.99	5871.27	3200.55	3870.36	3281.97	33244.6	5287.75	5089.25	4119.27	3557.36	9803.06	1055.62	2540.85	4853.23	200.762	1878.61
2069	EREG	0.8394	0	0	0.3578	0.4988	5.35	0	0	3.8259	0.6053	0	0.5157	5.4099	0	18.7621	0.7166	5.4645	7.2757	0	1.6722	7.0004	1022.19	47.1807	8.4721	225.842	5.1184	1.5915	2.1094	463.774	0.7625	1.1943	5.2817	520.268	7.0538	7.501	25.2964	4.5814	4.8092	0	3.7335	41.2712	2.71	71.9373	3.9635	3.9244	494.194	1.4871	1.7678
2077	ERF	2347.71	1656.86	1778.13	1905.07	1774.33	2444.49	1803.93	1773.89	1632.23	2061.74	2271.74	1291.9	1355.39	569.488	1047.01	1796.25	1438.98	1546.25	1507.75	1093.65	1788.36	778.06	1394.42	1341.29	1213.14	220.729	1189.41	946.716	1157.92	2588.64	1186.7	1206.43	1676.83	1475.25	1698.38	930.548	1066.22	747.676	1715.54	1179.33	2479.98	984.643	1336.89	784.335	1881.91	1646.54	736.5	1299.35
2078	ERG	704.228	766.451	816.071	665.073	793.636	918.859	856.809	434.395	1569.58	757.264	1175.15	57.7617	914.69	117.555	369.94	153.002	164.39	130.014	111.876	166.109	63.9365	115.726	178.941	119.38	125.897	151.631	106.633	133.316	73.7527	237.133	208.599	193.222	61.733	77.0878	692.46	109.317	149.938	298.814	409.665	158.208	140.735	124.661	61.6097	365.964	94.1848	113.795	284.041	1431.35
2107	ETF1	2128.21	1823.55	1763.27	2189.13	2075.13	2440.04	2076.74	1800.96	1929.22	1698.55	1920.29	3226.41	1993.76	3791.54	2468.44	2024.85	2488.62	2620.84	1437.18	2112.04	2502.86	2408.37	2393.56	2938.29	3203.2	2113.88	2114.63	2986.54	2623.86	1895.16	4043.79	2152.29	3414.28	2782.72	2322.15	2734.73	3148.27	2604.04	1521.69	2132.31	2650.43	1314.36	2695.16	2219.13	3863.72	1778.45	4210.43	2136.71
2153	F5	5.8756	18.4623	3.0597	1.0733	16.4613	23.6291	11.6986	13.2035	10.5213	4.2373	1.3782	11.8618	196.005	0.5225	285.918	0.7166	28.6885	15.8168	129.088	7.8038	1.4001	10.4629	2844.36	27.727	22.0872	8.3173	41.3801	2595.03	5.6399	6.0999	6.3694	91.1092	10.0409	7.5576	3.5531	31.6206	8.7464	982.687	209.226	12.1339	9.9051	15.3568	0.7123	150.173	10.3461	94.287	0.7436	22.3925
2171	FABP5	209.842	117.632	65.1283	66.9009	102.26	100.312	165.185	443.638	108.561	74.4552	84.9891	363.074	168.539	92.4765	198.226	127.203	103.825	374.857	172.117	45.1505	266.947	49.461	374.856	84.3362	66.8139	59.501	88.5959	41.345	111.063	300.419	592.755	160.211	2118.63	69.5302	3651.8	55.1101	90.379	151.01	71.9385	102.205	493.19	101.174	602.564	347.468	10.7028	243.846	458.407	569.24
2185	PTK2B	571.189	533.298	513.596	391.03	948.772	529.202	526.907	650.933	921.09	372.276	624.325	365.652	1119.85	89.8642	1073.52	66.2888	640.255	124.32	593.804	373.467	798.973	286.62	607.883	348.513	632.8	330.134	578.791	489.389	369.631	169.272	174.761	834.507	505.392	510.392	296.881	578.656	165.348	909.266	1574.96	715.903	411.473	647.697	569.088	255.426	175.526	1531.82	1191.93	317.03
2197	FAU	11387.7	18899.1	12741.5	10141	10228	11995.1	11892.8	21196.2	13364.4	13095.6	17165.5	12393	10173.9	29687	7590.9	5803.68	4540.98	4041.18	15340.8	24317.7	11913.2	7467.66	6567.03	11489	7813.91	31360.8	20845	6317.77	9861.17	7719.41	15634.6	7986.8	6040.16	9829.45	7735.49	7754.26	4575.59	5487.02	9257.55	9812.16	7004.13	23651.3	5230.41	8787.11	10546.2	14016.3	6239.24	16285.8
2241	FER	25.6007	20.5723	40.6505	32.9138	22.9461	25.4124	32.2883	12.5433	32.5203	30.2663	27.1046	5.673	43.2792	42.3197	19.5779	11.4662	33.2423	31.9499	25.8176	13.9353	19.1343	41.8516	54.0852	18.8697	48.0398	21.753	13.2629	28.2665	15.1844	12.9623	28.6624	22.4472	54.2953	150.145	21.3186	28.9102	62.8905	95.2228	17.0236	19.601	18.9847	18.9702	32.4074	14.0925	51.3735	37.6219	51.3059	25.3388
2247	FGF2	1720.58	1366.88	564.907	254.638	950.812	1269.57	1290.88	484.271	879.866	450.944	1034.32	18.0402	569.53	203.924	63.0856	34.2265	58.4791	37.1251	19.9828	5.7915	20.5437	357.058	10.771	19.3088	83.5781	63.3077	24.4567	51.5842	79.6703	72.5238	13.4793	33.0898	25.3812	48.1774	185.752	20.7973	74.5065	155.534	211.087	23.1618	35.4767	19.8555	14.5513	201.338	77.5205	60.1951	120.457	16.8297
2253	FGF8	0.8394	0.5275	0.8742	0.3578	0.4988	0.8917	0	0	0.4782	0.6053	0	0.5157	25.3849	561.651	1.6315	0	51.9126	0.3163	440.62	16.165	0.4667	1.2682	1.1507	1.5404	0.5522	1.2796	12.7323	0	0.8677	2.6687	0.7962	104.313	1.1157	0.5038	5.9218	2.7103	0.4165	0.3206	1.0983	0.4667	1.6508	10.8401	244.658	0.8808	2.1406	1.3934	7.4356	0
2256	FGF11	18.0464	23.7373	148.178	142.746	62.3535	46.3665	195.601	117.511	28.6944	95.6416	28.4828	185.663	68.6642	136.364	135.006	40.859	85.6102	58.522	56.7986	133.222	83.0708	253.995	86.5938	56.2241	45.8918	140.755	57.2956	21.9382	83.731	161.266	16.3217	113.996	48.717	51.8957	167.785	175.268	86.2141	26.2905	55.464	51.8026	22.2864	214.995	27.7778	131.236	296.111	33.0051	408.216	17.089
2260	FGFR1	4488.93	4769.62	2395.32	2527.57	2593.91	3161.39	2535.8	1284.7	3587.28	2272.4	5093.83	1030.94	3853.52	5582.55	7393.9	4486.14	4219.49	825.952	3148.02	7711.82	3073.15	9480.98	1794.88	1186.48	1706.24	5937.3	4950.76	2041.51	6767.03	2764.01	9943.47	2096.83	1390.85	1991.69	13412.9	2227.89	4305.71	1389.87	2943.99	3359.23	5722.25	1308.94	6220.44	4527.65	7057.8	1963.31	337.206	2832.06
2263	FGFR2	4229.57	4773.31	1683.28	1281.49	1371.78	2053.05	3438.47	634.428	3228.12	912.833	2932.35	507.478	914.69	766.98	3641.48	510.961	3149.82	8057.38	249.57	490.524	1793.49	82.7521	1873.13	2101.47	542.794	362.124	1508.25	739.569	619.523	384.674	3178.34	4617.08	1099.67	1138.68	1983.81	3717.67	1463.97	1450.79	1604.06	4128.34	342.551	1637.76	27.0655	202.139	5275.78	458.43	70.6385	5012.37
2280	FKBP1A	3070.92	2927.6	6371.21	5940.73	8290.58	6603.39	6237.81	7638.3	4675.27	5816.02	3968.3	4335.22	3985.02	2905.43	5048.03	3528.73	3971.87	4393.95	4316.7	10097	4979.12	5864.96	3791.16	3623.43	4437.42	11680.1	4881.79	3741.49	7763.72	7003.06	5884.66	5196.8	4385.29	5008.21	4502.65	4786.9	4840.65	4934.64	4176.83	5426.25	4223.48	7054.24	3671.4	5851.47	5446.31	5719.46	4219.35	7216.28
2288	FKBP4	2364.91	2632.2	4622.36	3392.63	1492.49	1567.1	6030.88	2824.89	2348.16	3260.29	2540.03	7197.52	2617.56	13956.1	5277.45	12906.3	2805.56	7163.1	2790.02	7056.3	4077.94	3889.03	4881.47	4391.64	4011.04	19705.1	5624.52	3841.71	5038.18	5174.61	11215.4	3495.16	5111.57	3401.94	3219.9	3369.4	5370.26	4259.7	1627.68	3665.38	4219.98	4082.2	2216.52	4636.87	6337.85	3563.86	16505.6	5748.38
2304	FOXE1	1.6787	1.055	0	0	0	0	0	0	0.9565	0.6053	1.8376	0	0.4161	14.629	0.4079	2.8665	3.1876	1.2653	0	0	0	0	0	0	233.02	0	0	0	0	2.6687	0	0	1.1157	0	18.1603	0.9034	0	3.8474	1.6474	0	0	5.4201	0	53.2872	3.2108	242.917	386.653	0
2321	FLT1	1180.99	698.404	1165.75	845.742	1199.68	1118.59	2264.86	497.112	3293.64	1128.93	1501.78	654.461	3173.53	228.84	804.323	587.283	803.279	1774.64	845.095	463.768	599.23	410.59	1572.21	873.784	1162.34	231.606	233.426	1285.91	391.757	523.065	343.153	1931.78	667.906	1131.12	980.655	1091.36	1158.27	1552.42	404.723	493.291	434.998	323.397	436.966	2081.73	938.28	622.387	412.678	283.441
2335	FN1	5757.21	2355.27	9180.9	14523.9	9300.66	6471.69	31314	6460.47	6138.69	18792.4	9464.57	1543.06	12703.7	490.073	2561.03	2762.27	37540.1	5550.42	9717.73	3875.7	8503.09	8800.89	5957.13	3305.29	47614	1639.16	2375.11	31823.8	2912.36	3678.23	727.707	11559	5445.89	13068.1	6347.02	2947.49	4867.97	6666.88	1788.03	2183.64	2756.91	4205.96	4266.03	69004.8	3719.23	8902.46	2624.04	615.203
2475	MTOR	956.458	915.733	1580.56	1624.94	1352.32	1117.25	1111.84	1176.43	1093.74	1371.67	855.404	1268.7	1873.49	1617.55	1711.43	1308.94	3172.13	2501.58	2306.37	1405.24	1289	3187.06	1985.33	2577.84	1794.04	1185.54	1910.91	1981.18	1013.02	1667.56	1898.89	1935.74	2681.67	1436.45	1669.17	2190.4	4550.19	1684.83	1123.56	1551.74	2496.08	1404.7	1851.5	1463.86	1681.41	1229.91	3379.12	1568.65
2494	NR5A2	169.552	161.941	303.349	247.569	225.47	273.74	269.537	227.76	473.936	317.797	335.362	42.8056	346.65	109.195	72.1933	54.106	91.9854	94.9006	32.7022	25.641	30.3349	31.0717	63.0035	160.2	75.6488	56.9418	183.558	59.0643	23.8612	46.5116	20.3025	108.275	26.7758	53.4072	285.432	87.1824	1710.95	265.79	129.599	69.0701	1887.33	85.8175	28.1339	86.3165	127.72	65.49	10.0381	70.713
2534	FYN	2037.14	1752.34	1220.39	1220.32	1980.85	1539.9	1616.28	1907.25	1980.39	1745.76	2175.26	1486.85	1291.3	735.632	331.6	535.327	479.964	693.723	611.015	314.939	152.608	500.317	204.833	166.362	288.238	220.09	355.445	495.296	1485.03	1005.72	102.309	573.504	1094.46	190.956	487.169	151.327	418.992	1150.05	852.279	361.218	352.456	258.356	2415.24	2161.44	576.882	1016.72	732.41	134.355
2539	G6PD	660.581	788.606	971.679	1229.62	918.842	761.926	890.033	1369.2	654.711	1052.06	746.526	1279.01	778.194	2138.45	539.615	5684.36	1367.03	1342.84	1244.41	2457.08	1043.52	9667.98	1038.84	8981.23	1240.2	2241.84	3260.01	5080.37	2779.18	879.527	1404.46	707.306	986.984	762.313	682.195	2019.65	783.84	1223.47	1408.02	7306.97	675.609	18519.4	1514.96	934.508	1318.59	1081.28	1541.41	1133.77
2551	GABPA	1147.93	1043.92	1093.63	821.579	1016.6	1147.21	1157.68	825.879	1167.04	1030.18	1008.3	625.621	897.42	431.573	657.685	383.257	659.59	578.065	414.991	195.112	438.18	767.188	705.501	596.65	859.398	200.966	339.588	736.384	605.618	695.04	571.457	784.956	680.193	834.745	742.736	754.254	1006.16	820.696	577.298	488.984	794.21	277.362	640.926	378.793	1344.31	799.001	608.86	1032.89
2618	GART	674.851	761.704	883.821	1126.94	638.999	594.739	767.899	849.645	779.531	754.237	604.571	1915.94	899.293	1357.37	1066.18	1255.55	1894.81	2016.32	982.788	842.252	1486.87	2425.17	1565.59	1044	1660.96	1075.5	1428.15	1752.94	1861.61	3702.25	1873.41	1386.44	1862.03	1319.56	1500.99	1440.99	1788.01	2026.93	787.479	1260.06	1404.04	642.276	1343.3	1178.93	3434.89	918.254	2345.57	2104.3
2668	GDNF	0.8394	0.5275	4.371	0.7155	2.4941	3.5667	9.3589	0	4.3042	3.0266	1.3782	1.0315	20.8073	0	0	0	11.3843	0.3163	25.8176	0	0	7.6094	0.2877	0.7702	0	0	1.061	0.4219	0	0	0	24.6479	1.1157	0	0	0.4517	0.833	0.6412	1.6474	0	0	0	0.7123	1.3212	0	0	0.3718	0
2677	GGCX	523.345	432.546	549.438	535.923	496.334	410.165	440.805	293.778	516.977	531.477	422.189	605.982	564.295	888.715	500.051	722.369	796.448	883.841	516.351	546.823	448.956	724.794	622.267	519.11	1103.81	769.034	882.776	384.339	519.306	720.93	622.611	636.444	782.447	720.998	486.38	546.584	719.7	1937.16	345.415	497.958	603.384	468.835	1003.92	481.347	496.254	698.56	1023.14	658.22
2717	GLA	365.124	352.367	2390.08	2782.29	504.315	495.319	466.074	541.343	387.375	1233.66	381.762	769.469	345.818	789.446	626.083	915.861	528.688	687.713	953.528	1647.16	802.707	1121.12	724.683	660.441	443.401	1623.8	1073.23	1123.49	966.16	618.376	754.777	503.961	616.586	433.304	396.763	693.845	629.738	504.008	387.699	994.983	421.791	1878.95	426.282	658.824	663.218	684.162	1005.3	295.816
2729	GCLC	1102.51	858.236	3996.43	5616.81	662.943	742.309	718.765	594.158	1076.52	3779.66	985.873	798.865	736.995	569.488	595.085	551.81	1215.39	1297.29	438.899	194.537	327.616	702.917	564.154	5204.2	363.887	234.805	326.797	2433.87	355.748	619.138	940.685	907.13	624.024	352.689	889.064	3609.71	3414.41	1083.68	913.235	1822.42	1016.51	1975.61	500.712	392.828	642.526	307.014	1872.66	473.188
2796	GNRH1	31.4762	48.0021	52.0152	51.875	47.8875	35.2207	23.8652	69.9785	25.3467	36.3196	30.3204	9.2831	38.2855	18.8088	51.3919	7.883	9.5628	6.9594	61.9621	28.9855	17.7342	35.1934	16.9735	6.1615	14.3567	49.2642	22.2816	12.2347	21.2581	15.2497	21.8949	25.5282	9.669	11.0845	39.8737	22.5861	17.0762	18.9163	74.1351	33.6017	47.8745	9.9368	26.3533	62.5354	18.9083	112.401	42.0113	38.3029
2797	GNRH2	0.4197	0	0	0.7155	0.9977	0	0.9359	0	0	0.6053	0	0	0.4161	0	0.4079	0	0.9107	0	0	0	0.4667	0.9512	0.8631	0	0	0.6398	0	0	0	0	0	0.4401	0.3719	0.5038	0.7896	0	1.2495	0.3206	0	0.4667	0.4127	0	0.3561	96.4455	0	0	0.3718	0.5893
2800	GOLGA1	554.401	537.518	584.843	546.298	581.634	466.786	588.208	442.977	516.021	486.683	522.798	246.003	629.213	253.396	503.722	357.243	615.21	291.029	531.842	375.697	404.62	433.735	615.65	750.554	332.965	188.74	326.797	639.16	407.809	293.938	260.748	614.877	497.583	552.714	587.446	529.418	426.906	402.373	520.593	440.089	367.313	290.876	651.709	613.464	211.202	473.757	245.004	341.78
2810	SFN	95.3142	93.7202	255.705	367.025	692.374	1033.88	30.8844	971.117	168.603	162.833	118.525	677.793	4570.67	9053.81	1445.75	1074.21	2815.84	2140.57	28635.2	7677.81	4346.04	6050.1	2672.31	9191.72	3200.32	2785.03	3555.69	3219.42	1877.38	4285.31	1106.29	6882.04	24228	1239.95	3105.01	2044.49	991.349	1523.51	1199.61	3392.98	1455.49	23252	24853.1	3980.98	7548.7	11612.2	1830.24	737.773
2885	GRB2	2453.47	2486.09	1800.43	1959.09	2484.17	2225.14	3111.84	1366.56	2526.54	1951.57	2434.82	2422.9	2270.5	1219.96	2415.01	1965.37	2512.3	2081.17	1967.3	3369.01	2744.6	1927.39	2498.56	3206.7	2984.54	1563.66	2888.65	3213.94	2469.85	1952.73	1564.89	2378.08	2509.48	3259.86	1791.95	2715.3	2443.15	3028.86	2548.05	3019.95	2724.72	2196.93	2939.46	3068.2	2976.81	2667.91	1488.99	2733.06
2889	RAPGEF1	1695.52	1481.74	1054.29	1181.32	2049.69	1710.66	2044.92	880.673	2020.09	1151.94	1866.08	739.041	1723.68	658.83	859.386	1468.75	1877.05	1194.8	1012.05	792.085	1246.53	797.083	1096.09	1583.52	2156.27	282.789	1056.78	2060.5	942.733	1239.42	609.475	1070.86	1255.11	913.969	1614.69	1318.58	1171.6	1689.32	1787.48	1544.28	1421.79	929.539	1118.59	1403.52	1761.33	951.695	1087.46	797.289
2896	GRN	7201.76	7296.32	3506.87	8536.12	7762.77	8134.64	5550.3	3339.16	7299.86	7104.72	5619.85	5147.5	9143.99	11271.2	10165.4	14667	7247.72	4123.11	8898.45	14604.8	14008.6	5433.42	8997.7	8897.66	14428.5	20794	21828	14574.5	8082.86	5589.02	5337.58	5683.98	9783.19	8129.49	5534.15	12257	7296.54	15892.9	5771.55	8719.17	10967.8	8000.9	8830.48	7761.44	5508.38	5575.94	5332.84	3636.42
2911	GRM1	0.4197	1.055	1.7484	3.2198	0.9977	1.3375	2.8077	0	2.3912	0	2.297	9.7989	2.0807	0	4.8945	0.3583	5.4645	2.5307	0	0	0.4667	0.3171	0.8631	2.3106	2.2087	0	0.5305	5.4845	0.8677	11.8185	0.3981	3.5211	0.7438	24.6882	4.3427	14.4551	0.4165	9.2979	3.2949	12.1339	2.0636	18.0668	1.0684	7.0462	2.1406	0	0.3718	1.1786
2923	PDIA3	8116.94	7551.5	16393	15242.5	10533.7	9147.54	9133.25	8488.5	9930.09	17445.5	7034.72	37257.4	16723.1	16659.4	29143.5	19646.6	25656.6	31973.2	18039.5	30981.6	17535.8	19540.7	20103.7	15084.9	9845.17	23445.3	35078	15807.6	28663.7	10558.1	28729.2	19192.6	18715.8	20962.2	14856.4	23599.7	28731.5	11445.8	15780.7	18064.5	17738.6	31884.2	13009.2	12825.4	13785.2	12220.5	6469.94	24518.5
2932	GSK3B	874.2	627.72	906.114	939.832	883.425	968.346	985.494	517.577	889.048	887.409	837.487	1082	1162.71	641.066	996.839	1333.66	1424.41	1659.18	944.923	678.372	636.098	1372.23	1417.43	1405.99	1653.23	460.013	545.369	1180.02	881.128	1960.35	1151.27	1284.33	1398.66	1232.4	1151.2	1140.6	1386.51	1853.16	727.622	836.775	1082.13	902.439	1242.88	1024.79	2280.06	958.198	1612.79	1763.7
2938	GSTA1	0.4197	25.3198	38.9021	62.25	1.4965	8.4708	0.9359	0	0.4782	42.9782	0	92.8314	0	137.409	2.4472	0.7166	9.5628	78.4512	1.7212	21.7391	2.3335	99.2391	21.5765	568.403	6.074	7.6775	4.2441	758.554	59.8698	5.3374	40.207	26.8486	8.5534	2.0154	1.5792	14.0034	12.4948	2.8855	673.256	3.2668	487	1215	21.3675	7.0462	4.9946	11.1472	0	6.482
2944	GSTM1	568.671	2338.39	1128.16	1.0733	0	1.7833	979.878	303.68	2.3912	3.632	0	0	1446.53	339.603	2.8551	64.4972	1177.14	655.447	1144.58	10.0334	4.2002	0.6341	813.004	1.1553	527.885	1429.94	3.7136	0	0.8677	1.9062	1471.74	0	787.282	6.0461	1.5792	2877.92	2.9155	117.666	2383.86	874.577	873.298	0.9033	5.698	607.739	189.44	689.271	1711.31	1888.04
2960	GTF2E1	213.199	222.076	341.814	333.789	321.245	279.982	302.293	169.005	280.249	377.119	219.593	378.03	235.539	263.845	312.022	485.163	390.71	445.716	203.098	191.75	375.219	420.101	441.887	445.557	535.063	120.921	197.351	422.309	373.102	524.59	328.026	310.299	508.367	600.579	392.42	397.515	453.144	369.99	291.049	354.218	349.979	378.5	427.35	266.436	697.824	360.427	616.414	457.277
2961	GTF2E2	485.573	469.999	697.616	583.147	674.416	634.418	700.515	899.158	489.24	642.857	429.539	982.465	537.245	605.016	1140.82	395.941	636.157	337.53	951.807	1392.42	897.912	1161.7	548.331	1006.64	760.906	1297.5	1343.26	823.524	1085.9	1063.67	1296.18	836.708	987.356	1040.43	1067.9	952.23	725.115	760.179	742.449	1004.32	882.79	1157.18	696.581	868.01	1212.99	1336.28	572.172	1062.46
2962	GTF2F1	3544.22	4717.39	2276.87	2556.19	2095.58	2329.47	3411.32	2034.66	2907.7	2954	4016.08	1353.27	1955.06	3016.72	1843.17	1267.37	1954.46	1993.55	2540.45	4634.34	3108.62	1854.47	1871.4	3974.2	2284.37	3542.55	3482.3	2192.97	2552.71	1694.62	2131.77	1960.83	2271.85	2479.41	2358.86	2141.16	2151.19	1983.33	2471.72	3005.02	2350.8	2768.74	2368.59	2366.66	2417.41	2460.29	1522.45	2272.83
2963	GTF2F2	490.19	555.981	789.844	569.552	523.271	593.847	649.977	549.266	489.24	659.201	502.125	386.282	527.258	911.703	674.62	428.548	454.007	818.043	607.573	821.07	653.366	558.339	391.542	549.148	466.041	677.543	684.894	624.394	778.308	348.456	801.354	865.317	878.394	814.208	639.163	650.932	710.954	329.272	358.594	722.436	619.48	882.566	654.914	675.559	1093.47	738.504	305.605	707.13
2966	GTF2H2	43.647	80.1793	275.812	138.81	14.9649	59.7414	259.71	16.5044	31.5638	71.4286	24.3482	365.652	19.5589	33.4378	73.8248	81.6965	200.364	237.251	192.771	97.5474	227.278	299.62	204.546	151.343	71.7835	3.8388	104.511	378.433	202.169	310.713	191.083	226.232	365.563	209.094	155.942	608.47	219.492	369.029	198.792	252.013	366.075	72.2674	327.279	107.896	206.921	175.569	224.928	182.675
2967	GTF2H3	179.624	184.624	109.713	167.073	95.2762	69.5497	176.416	38.9503	135.342	102.906	140.117	215.575	162.297	65.3083	191.7	254.764	275.046	195.179	34.4234	47.3802	122.273	248.256	240.506	245.692	335.174	39.6673	59.4176	321.056	180.477	290.888	244.029	202.905	353.291	213.125	176.076	266.064	396.502	374.479	92.257	126.473	269.501	37.9404	251.781	104.813	392.437	95.6804	312.297	100.766
2968	GTF2H4	402.615	482.453	521.957	609.721	499.148	361.418	461.394	508.024	442.927	529.994	347.091	740.588	491.744	1165.17	450.641	402.18	454.094	625.923	955.043	805.463	805.974	486.471	653.524	492.034	731.22	905.733	676.629	442.522	514.967	1295.23	767.942	605.788	488.308	580.93	573.912	538.001	500.362	636.05	384.113	586.793	1187.07	582.267	611.93	648.255	665.83	856.479	933.384	682.451
3008	HIST1H1E	0.4197	5.8025	6.5565	3.9353	2.993	2.675	0.9359	3.961	1.913	22.3971	1.8376	23.7236	23.7203	36.5726	20.3936	8.5996	0.4554	4.1124	5.1635	41.806	19.1343	2.2194	5.7537	29.2674	7.1784	35.1887	6.8967	9.2815	26.898	5.7186	4.379	14.0845	6.6939	16.1229	13.028	1.8069	72.4698	18.2751	3.844	14.0007	9.9051	18.0668	8.547	16.2944	7.8487	11.6117	18.9609	11.7855
3010	HIST1H1T	0	0	0	0	0	0	0	0	0	0	0	0	0.4161	0	0.4079	0	0	0.3163	0	0.5574	0	0	0.5754	1.1553	1.1044	0	0	0.4219	0	0.3812	0.3981	0	0	0	0.3948	0	2.0825	0.6412	0.5491	0	0	0	0	0	0.3568	0	0	0
3013	HIST1H2AD	0	0	0.6731	1.0554	0	0	0	0	0	2.5484	0	7.148	1.6355	0	9.0548	2.7985	1.6075	3.5904	0	10.0223	0	0.8465	2.382	7.467	6.6869	4.7665	0	1.523	1.0065	3.0004	0	5.0484	3.0495	0	1.1212	1.9921	12.9696	2.7733	4.6897	10.1132	1.6054	4.6251	0	2.1579	1.1737	1.0497	6.1493	0.9841
3015	H2AFZ	2436.26	3020.97	2980.17	4835.82	2635.31	2478.82	3438.93	1747.48	2243.42	3108.35	2038.36	11144.4	2463.59	13054.9	3440.81	4842.31	3631.6	6064.78	3388.98	12451.5	14577.5	6714.01	11169.7	9574.66	3218.11	12324.4	9674.46	11426.4	10179.2	14406	13917.6	4177.38	7228.34	7567.7	7584.29	7001.69	6596.42	4256.17	2043.93	7970.13	8191.91	4495.94	5154.56	11938.1	9594.01	6150.95	12058	10956.4
3017	HIST1H2BD	118.77	114.467	96.1626	109.832	116.726	193.045	52.8779	114.87	158.776	261.501	260.021	495.101	504.37	168.234	637.912	681.879	290.984	488.105	827.883	923.634	91.0046	301.839	312.14	1042.84	425.732	182.342	176.131	221.069	339.262	476.935	162.42	844.63	95.9464	491.246	183.577	339.695	298.626	511.702	1447.01	589.896	114.734	728.094	235.399	155.898	110.953	211.798	413.421	373.601
3021	H3F3B	26611.7	29384.1	16403.1	16715.2	16116.6	18891.2	13971.5	13641.2	20517	19503	22810.6	21611.1	12585.9	7706.37	14782.5	10731.3	8655.28	17782.8	10046.5	15791.5	21146.7	8529.49	9462.31	17218.1	11432.9	13655.8	20775.5	10777.5	22076.8	16963.8	9396.89	10110	16255.5	16621.7	13730.4	12707.4	19140.8	13374.8	10419	16409.3	12996.7	11895.2	27726.1	15251.6	13558	11365.1	4601.54	28110.2
3069	HDLBP	9917.53	10149	10832.7	14117.9	10018	9326.79	11250.4	10484.9	11013.4	14243.3	12365.2	15716.9	15533.9	14749.2	12865.9	16971.7	17426.7	11507.3	16691.9	17034.6	13783.7	14201.6	16286.8	22384.5	20695.7	9342.29	25567.6	20880.5	10922.8	12013.3	6996.02	13974	7307.92	11456.9	9974.34	14269.9	16802.2	18276.7	14469	14199	12915.8	18379.4	17178.4	9604.47	13585.1	7834.65	3673.58	12233.4
3073	HEXA	1886.45	1816.9	1739.18	2937.03	1870.03	1854	2032.82	1343.71	1825.51	2943.99	1991.47	2565.92	2862	1148.71	2582.29	4845.35	2371.74	2092.27	3608.4	2926.15	2415.71	1936.51	1913.52	1814.16	1684.52	2922.75	3544.44	2613.29	1817.6	868.746	1686.8	2312.03	2187.72	2071.52	1693.23	2984.68	2477.62	1271.48	2083.16	2698.16	1749.73	4001.2	1455.32	1752.85	1107.18	1957.49	799.914	1615.18
3082	HGF	163.257	128.709	84.7979	69.7629	116.726	115.916	58.9612	125.433	119.082	71.4286	99.2305	2.0629	52.4345	1.5674	9.3811	6.4497	12.2951	1.5817	6.8847	2.7871	0	19.3405	0.5754	2.3106	8.2827	8.9571	8.4882	12.6566	8.243	180.328	13.535	3.081	5.5783	5.5423	3.5531	9.0344	13.3278	26.9317	10.983	10.7339	11.5559	7.2267	0	64.7374	4.2811	6.0381	0.7436	2.9464
3099	HK2	78.0611	79.6519	583.095	1086.16	423.007	585.377	145.531	182.208	121.473	513.317	198.002	2924.19	741.573	666.144	2227.8	1705.95	2810.11	1808.49	729.776	740.245	651.499	4406.47	2955.41	6889.38	3280.51	808.061	1587.3	1800.62	1231.67	3244	1571.26	2582.31	3347.71	2461.77	1921.44	2055.34	3527.7	2298.49	285.557	1751.02	1345.44	2365.85	1914.53	1049.89	2237.25	2134.23	1040.25	2405.42
3164	NR4A1	8743.26	1416.33	2273.37	901.194	13982.2	16243	1920.92	28647	5387.85	4493.95	1685.54	487.88	3999.58	1001.57	5563.78	1144.47	580.601	650.385	981.067	928.651	8064.87	644.261	831.703	2769.23	587.521	521.433	450.407	646.332	3461.61	861.228	365.446	349.032	4361.47	452.45	4501.78	817.617	2650.56	664.316	239.978	271.614	604.21	2040.65	393.875	4539.54	753.478	659.545	1735.11	1819.68
3169	FOXA1	2.0984	3.6925	0	1.0733	1.9953	11.1458	0	3.3009	0.9565	2.4213	327.093	15.9876	20.3912	323.929	13.8676	5.7331	8.1967	898.709	15.4905	63.5452	3.7335	1782.5	2082.28	234.524	3.3131	695.457	0.5305	615.112	13.449	56.4239	3380.18	33.0106	4.0907	5.0384	968.022	24.8447	19.9917	217.698	1115.32	63.0032	257.945	408.311	92.5926	678.201	46.7356	50.627	172.507	2262.23
3182	HNRNPAB	2116.62	1754.69	4976.13	5048.75	4209.35	4878.12	3086.16	4882.15	1890.6	4630.4	2107.43	7266.5	2909.86	5957.28	3520.49	4543.07	3656.91	4945.17	3600.46	8753.48	7778.82	3786.72	5683.47	4652.21	3722.58	5675.43	6065.4	4903.8	6242.04	4269.41	7491.93	4330.57	4972.66	5598.17	5266.75	4555.37	4520.97	5583.43	2614.37	5254.01	5375.73	6770.85	3911.41	7188.72	5990.35	6104.26	7171.63	8192.85
3185	HNRNPF	3587.16	3608.94	3759.45	4678.73	3771.83	4586.39	3249.12	3525.33	3990.78	4212.06	3989.44	7114.49	3685.34	4634.8	6019.53	5480.01	4766.9	4209.82	2995.87	2659.98	5018.74	7016.08	7334.28	7309.86	5480.15	2477.29	5344.33	7508.82	5350.54	6139.83	7407.64	9579.19	5922.23	6828.57	6577.9	7587.49	5698.95	5381.05	6195.43	7682.46	4600.97	6235.77	7659.64	5880.33	4994.52	6369.74	7399.78	9509.13
3187	HNRNPH1	6056.45	7015.69	7932.1	6495.47	4521.88	4243.87	4595.69	7452.05	4863.7	4892.25	4750.66	5594.64	6533.5	4280.04	5496.07	3350.63	5802.37	5781.98	6063.68	1926.98	5898.96	3387.13	7280.49	2147.68	3366.65	2836.21	3803.26	4657.22	6615.62	4013.34	5662.02	4654.05	4703.98	3956.67	7563.76	5796.95	7920.45	5366.78	4002.2	4762.1	7632.69	1411.92	5433.05	6165.91	9195.15	5362.75	3869.88	5326.46
3188	HNRNPH2	2447.17	2421.21	2891	3005.53	2333.02	2563.53	2402.43	1218.02	2482.07	2308.11	2260.25	1679.22	1916.77	893.417	1744.06	2566.99	2678.51	3292.42	1240.96	1050.72	1995.57	3586.87	2456.56	2541.64	1839.32	1050.54	1630.8	2101	631.236	2513.53	1930.73	2644.37	2603.2	3040.18	2059.61	2446.08	2968.35	1764.67	1502.47	2383.39	1900.12	1735.32	2347.93	1546.21	2667.5	1809.57	2454.5	2453.15
3191	HNRNPL	4525.86	4933.14	7462.22	7321.53	4822.67	4846.19	6128.22	5220.66	4910.09	6631.96	4255.43	8982.98	5157.3	4705.85	6007.95	5821.95	6234.52	9116.35	4777.97	7553.44	10812.7	6642.68	8372.84	5533.46	5675.46	4936.02	7930.66	6668.78	10900.7	8249.6	8308.34	6648.77	6907.77	6615.95	8076.19	6386	6821.11	4412.95	4281.16	8076.54	10171.7	8357.72	7392.45	8690.66	8686.76	7116.12	10616.4	9617.56
3265	HRAS	375.616	451.536	716.848	657.918	648.976	567.098	546.093	1670.9	374.94	565.981	429.539	604.951	531.003	4016.72	678.291	463.663	387.523	526.382	1141.14	2343.92	1471.94	1184.53	525.317	925.388	955.273	4555.34	1788.89	862.76	1139.26	1279.45	1068.87	426.937	667.534	650.964	877.615	594.918	407.33	364.54	890.17	936.18	687.99	1450.77	493.234	2648.95	1283.27	1251.28	1338.79	662.935
3297	HSF1	2144.85	2454.89	1659.4	1613.8	1947.35	2207.69	2702.25	2415.4	2245.17	2014.72	2442.55	4767.29	1803.57	5415.46	2059.19	3823.44	1180.65	2791.46	1911.1	2289.76	2281.41	2528.9	1681.37	2611.38	3590.73	2679.76	3480.53	2029.95	2165.53	2910.95	3402.41	1456.47	1678.49	1501.49	2031.65	1317.14	1573.05	2504.17	1609.97	2284.25	1494.68	2317.06	1706.72	1752.09	1679.8	3058.23	2651.37	2421.79
3304	HSPA1B	2923.09	2459.18	1132.97	787.427	1121.37	1764.6	2343.47	843.704	2263.51	818.402	2331.46	6971.63	1501.46	1897.6	8047.72	2244.5	1555.1	2933.38	2000	3098.1	2393.19	1795.18	1168.87	12888	2052.46	4991.68	2978.31	3281.86	28729.3	1919.56	5103.9	2220.07	2891.78	3075.95	2995.66	2334.05	11666	788.714	2629.32	3757.79	3062.73	2907.86	1676.99	1360.37	2988.58	3534.6	21223.5	2657.04
3306	HSPA2	252.23	494.791	2307.9	1067.19	2436.28	1518.5	1540.48	2104.64	1432.33	2027.24	634.891	477.566	5030.79	66.8757	521.26	376.592	558.288	555.801	1507.75	230.769	369.152	220.989	277.33	332.339	352.292	66.5387	218.572	249.757	531.453	1519.25	1705.41	1535.65	1132.02	769.366	720.49	482.891	389.421	408.785	1241.08	545.561	443.665	677.507	1050.21	1539.16	112.023	382.257	4304.49	680.024
3309	HSPA5	9701.82	10698.1	15752.3	13557.6	10719.8	10330.4	12943.4	6421.52	12154.5	14848.1	8670.72	27959.8	14538.9	43371	34192.7	19693.2	33846.5	34427.1	12543.9	20057.4	24440.6	20096.7	25113.9	22835.9	17377.1	37278.3	35299.9	19444.8	45011.3	9223.79	21316.5	23002.2	24590.6	19893.2	19611.9	25471.3	38713.5	21334.4	14700.2	21630.6	23664.9	19848.2	26459.8	17039.1	14401.7	16430.1	26871.3	22879.8
3312	HSPA8	8693.32	12382.4	7314.04	9135.73	7014.52	6165.85	11636.9	3920.12	11676.7	6713.08	9573.45	32837	9946.32	14228.3	13639.2	20243.2	24803.7	14781.7	5094.66	20783.2	22558.9	30734.3	19980.1	27076.9	25702.4	27691.6	21953.8	35136.1	31349.7	27669.5	34256	16558.5	20201.9	19224.1	15513.6	22422.6	33622.7	30215.5	14756.7	21387.5	13033	3307.14	20377.8	26704.4	51215.1	9981.42	34580.2	7548.62
3313	HSPA9	3997.48	4070.68	4391.57	3992.59	3447.4	3851.54	3730.46	3119.33	3863.22	3521.19	3581.95	8111.91	4162.71	4259.67	6705.41	6369.1	4762.3	8591.03	2583.48	4958.75	4577.3	4317.69	6376.01	8985.46	5135.28	2999.36	4112.55	8024.3	5218.66	6035.46	10702.6	4645.25	5987.36	5213.25	5641.53	4666.74	7532.28	7484.13	3040.09	4744.37	5096.99	3951.22	4189.81	5311.55	10993.9	5643.29	10921.8	8082.5
3336	HSPE1	1038.72	1226.43	2781.28	1792.01	1252.56	1260.81	1118.39	2026.74	1221.43	1627.12	951.391	7894.27	1850.6	5468.65	4238.61	4733.01	1559.2	3968.42	2091.22	5162.21	2140.24	2694.99	3279.91	4057.37	3617.34	4923.22	6119.46	2933.81	2710.2	3578.71	9569.27	2690.14	2919.67	3873.03	2418.48	3039.19	2868.8	2558.51	2141.64	4654.75	3368.96	6942.19	2327.28	2818.49	3930.43	4832.79	5149.52	6128.46
3339	HSPG2	6168.05	5117.57	7537.83	8322.14	11250.6	8625.86	28955.1	7943.72	8527.42	7862.17	7806.04	3681.2	11526.5	2532.05	3801.44	6620.27	13719.8	7778.96	5050.77	1759.64	4423.95	4366.49	4610.72	6925.08	9387.12	2283.67	6535.08	13453.8	2315.05	3043.32	2606.33	5806.4	7139.26	6311.64	6063.88	3864.25	4033.84	13841.5	4838.87	5868.72	5612.33	3944.49	4711.18	5665.46	3024.02	6407.67	1839.2	4882.39
3376	IARS	1819.75	1976	2695.61	2334.73	1318.9	1156.04	2686.48	1610.17	1766.62	1878.93	1785.69	2407.43	1874.74	769.592	2356.28	2483.5	3237.25	2378.84	1413.08	1146.6	2509.39	1775.21	2989.64	2695.68	2615.68	822.777	2087.04	3623.17	4079.39	3515.82	1910.43	2236.8	3391.97	2175.59	1961.71	2432.52	4322.37	3598.59	1534.32	1139.19	3419.31	822.945	2678.42	2118.28	2251.52	2099.86	3644.2	2267.53
3383	ICAM1	365.964	461.031	231.227	308.388	2608.87	2396.34	504.445	336.029	971.784	383.172	696.451	2445.07	954.64	1243.47	1521.36	586.208	2532.33	2424.08	802.065	521.182	1118.19	644.578	857.307	365.072	705.135	1369.16	1386.77	1264.82	1592.62	204.727	159.634	1066.46	1401.26	903.892	474.536	2337.66	686.381	4571.98	703.46	1015.52	1107.72	701.897	128.561	926.141	576.882	938.69	448.369	254.567
3397	ID1	5254.43	4293.82	4028.77	6437.15	4536.35	6225.59	667.759	4775.05	8140.6	5672.52	3816.24	399.175	3446.11	2199.58	2461.1	2146.32	2362.93	87.3085	2690.19	3357.86	6726.87	847.812	300.058	3442.38	1856.43	9691.62	5325.3	156.098	2064.21	108.273	1027.87	1255.72	3984.38	5256.58	2038.29	1193	2320.28	635.46	2776.5	3264.03	1554.68	11213.2	1752.49	2503.62	4156.62	4850.91	114.137	3623.45
3418	IDH2	685.343	593.433	1884.79	2569.42	1894.05	1502.45	1977.07	1458.33	925.394	1891.65	908.235	6634.86	2724.51	2305.64	3741.82	9424.48	6102.91	6110.97	4371.77	6025.08	6855.68	8683.89	6089.47	8434.39	1218.11	4799.74	12515.9	7451.38	5680.26	7170.03	6879.78	3079.67	4727.41	4476.13	4596.92	8112.93	4516.03	2542.8	4453.05	8502.63	2867.52	6352.3	3198.01	7205.23	2038.17	2934.51	3917.84	3547.44
3421	IDH3G	1095.37	1307.66	1575.32	1578.43	1163.77	1248.33	1510.06	2098.04	1117.17	1380.75	1132.88	1259.41	1221.39	1689.66	965.841	1629.63	902.095	1133.75	1612.74	3274.8	1781.36	1582.43	506.904	1782.61	2151.3	4989.12	1710.38	1168.21	1519.31	788.029	1417.6	863.556	877.278	1133.14	822.74	1163.64	1009.16	1733.25	1295.99	1775.76	1068.92	2196.03	983.974	1368.29	860.863	1424.52	1909.1	1061.28
3428	IFI16	3218.55	2760.91	2159.29	1872.15	5024.7	3910.39	2681.8	3262.58	3206.6	2770.58	3160.68	3420.32	1870.99	32.3929	612.216	737.418	4360.66	4627.35	1024.1	231.327	1891.03	3128.73	3695.05	286.512	778.575	88.9315	1789.96	877.526	1383.08	234.083	203.025	3811.62	1826.7	1252.55	3265.69	1684.02	544.773	10744.5	1982.98	1611.95	1861.74	1397.47	185.185	1525.07	1998.57	2860.2	1049.91	1487.92
3458	IFNG	1.6787	1.055	0.4371	0.3578	1.4965	1.3375	0	10.5628	0.9565	5.4479	1.3782	12.3775	3.3292	0.5225	6.9338	0.7166	34.153	1.2653	3.4423	6.689	0.4667	1.5853	0.5754	7.3168	18.7742	19.1939	23.3426	29.954	133.189	0	0	1.3204	20.4537	24.1844	0	1.8069	8.7464	3.2062	8.7864	14.9341	9.9051	0.9033	0	16.7348	12.1299	276.359	1.4871	0.5893
3459	IFNGR1	1507.08	1330.87	1292.08	923.018	2022.75	2094.52	1231.17	1559.99	1854.62	1391.65	1601.47	905.621	1761.55	329.154	1394.92	983.224	1128.42	1282.74	2206.54	495.541	883.911	1084.02	803.222	646.577	1381.56	316.059	824.42	874.573	1342.73	792.223	674.761	1172.54	1811.83	1412.77	675.878	1797.4	1364.02	2087.53	1924.77	1218.53	1248.87	1117.43	938.034	675.119	896.896	1863.45	263.965	826.164
3479	IGF1	440.667	321.772	13513.9	9195.47	2219.79	1545.7	2913.43	9240.47	681.014	11612	1416.79	179.474	1409.07	519.854	145.61	180.951	491.803	152.157	425.129	176.7	49.0025	364.933	79.1139	402.426	198.785	85.0928	830.786	199.553	714.967	109.798	191.083	366.197	274.823	146.618	114.883	201.468	3793.42	595.383	403.075	298.215	1011.14	151.762	7.1225	119.346	501.962	33.9062	10.0381	91.9269
3480	IGF1R	3755.32	4370.83	1952.54	2403.07	3240.39	3167.63	1429.11	1136.16	3539.93	1968.52	3721.6	1076.84	1975.03	1046.5	644.846	17785.1	2917.58	2347.84	1679.86	462.653	364.485	3530.75	313.866	1351.69	1731.09	404.99	541.125	1899.76	798.698	134.96	972.93	1092.87	1663.82	1218.79	453.217	2925.35	1849.65	1586.09	2509.06	2020.3	1137.43	1581.75	1205.13	466.373	1235.82	98.9317	375.5	598.114
3484	IGFBP1	104.501	27.4298	0.4371	0	4910.47	1524.3	0.9359	39.6105	38.7374	1.816	12.4038	2.5786	2.913	0.5225	1.2236	0	1.8215	0	0	5.5741	1.8668	0	1.4384	0.3851	22.6394	0	0	0	0.8677	1.525	0	1.3204	1.1157	0.5038	1.1844	5.4207	0	6.7329	14.827	0.4667	0	3.6134	0.7123	1.3212	2.1406	23.2234	1.8589	2.9464
3485	IGFBP2	1703.91	1386.79	3495.95	3133.97	4524.87	3275.97	4953.21	17148	3241.99	4016.95	2290.57	11184.1	1588.02	7225.71	3169.16	1817.39	9068.31	19888.3	915.663	2657.19	18347.9	13295.8	2512.95	9283.53	1321.92	4708.89	38556.7	459.014	19834.3	6357.61	1316.48	2356.07	3628.49	7029.6	6822.74	6732.92	11494.4	3295.93	6599.67	11644.8	418.49	34329.7	15221.5	11548.8	13867.3	2074.31	2505.07	1265.76
3486	IGFBP3	58746.8	56637.7	9782.36	4528.87	62110.6	58100.3	11537.7	9712.49	20813.5	15816	27806.6	5474.47	16698.3	4477.53	8241.46	1874.36	3865.21	4948.43	9729.78	4836.12	9786.96	1409.96	7749.42	3368.06	3473.22	5213.69	5253.15	4952.96	4622.99	4166.98	2360.67	9320.86	3944.22	15630.7	13412.9	6993.56	6047.9	5397.88	13260.3	7379.3	2514.24	17427.3	3873.58	13723.4	6453.8	12556.4	738.73	2714.79
3487	IGFBP4	19526.2	18471.8	47915.2	44510.6	48889.2	33348.6	48160.5	44567.1	32879.5	51109.6	24748.8	989.685	23173.9	10981.2	5588.66	2247.73	4362.48	1426.67	12767.6	3209.03	3410.57	2470.2	564.154	3323.39	4135.84	7156.75	2962.39	2825.8	3980.48	3188.72	1235.67	5585.83	8658.98	10553.5	1410.58	7968.38	1680.97	4054.5	19714.4	7970.13	4796.53	23544.7	3207.26	6216.99	15546.2	2544.36	2438.14	2258.69
3488	IGFBP5	15056.6	9390.48	68863.3	48088.5	18140.4	30504.7	152351	18179.2	21786.7	84912.8	14842.3	3984.53	27965	595.089	3571.73	400.241	9217.21	4228.14	5826.16	4948.72	8466.69	7647.43	1300.92	20731.8	5394.26	3988.48	2343.81	5074.89	9621.26	17435	5989.25	1376.76	1219.04	7766.22	9100.84	2851.72	2586.42	2233.09	10872	2901.88	2647.96	25813	557.692	69084	2303.25	3495.12	409.704	2098.41
3516	RBPJ	652.188	807.596	773.235	692.621	1047.54	1018.72	843.238	1660.34	732.186	635.593	946.365	628.675	666.667	3301.99	257.775	704.095	719.035	325.193	1036.14	1798.22	425.621	445.783	658.228	479.831	433.462	2667.95	710.359	518.922	890.673	572.627	731.688	663.732	859.427	488.223	521.121	575.494	712.62	619.429	625.481	493.291	413.95	2066.85	1092.24	448.758	554.406	616.814	224.928	614.025
3551	IKBKB	1083.62	1138.86	999.654	917.293	1153.79	1082.03	903.603	1116.36	1173.12	819.007	1238.08	550.799	1223.89	238.767	1189.76	2268.15	917.122	314.121	1065.4	473.244	651.499	862.714	1049.48	413.594	885.146	788.868	1096.57	590.643	621.258	660.694	751.99	831.866	735.961	607.129	1144.1	902.089	602.666	1322.54	1062.6	871.31	958.316	683.83	628.917	628.878	372.458	1668.37	358.769	769.004
3553	IL1B	25.181	36.3972	28.8488	11.4483	81.8079	139.099	14.5063	60.0759	36.3462	7.8692	23.4294	40.7427	44.9438	7.3145	87.6925	41.9232	428.051	54.726	6.8847	16.165	303.815	86.5568	68.4695	62.3857	16.5654	8.3173	89.657	116.441	36.4425	4.9562	7.1656	217.87	84.418	273.586	46.9799	295.878	30.404	189.484	22.5151	120.873	70.9864	222.222	37.037	61.6547	60.6493	60.3809	41.2678	27.6959
3558	IL2	0	0	0	0.3578	0	0	0.4679	0	0	9.6852	0	0	1.2484	0	1.2236	0	0.4554	0	0	0	0	0.6341	0	0.3851	0	13.4357	0	0.4219	0.4338	0	11.1465	0.4401	0	0.5038	0	0	0	0	18.1219	13.534	2.0636	2.71	0	0	0.3568	1.3934	0	0.5893
3559	IL2RA	3.3575	3.6925	5.6823	11.0905	45.3934	29.8707	0.9359	9.9026	3.3477	13.3172	5.0534	15.9876	26.2172	22.9885	33.8534	9.6746	113.388	26.2558	29.2599	27.8707	13.0673	8.5606	10.3567	26.5717	81.1706	90.8509	40.3191	61.5956	42.9501	0.3812	22.293	14.0845	68.4269	36.7805	1.5792	25.7482	74.1358	42.0006	38.9896	92.4046	60.2559	3.6134	0.7123	85.8761	15.6975	32.5128	27.1401	5.8928
3560	IL2RB	193.474	259.528	736.955	670.44	5001.75	896.567	71.1277	3187.32	162.123	416.465	476.398	176.38	342.072	70.5329	268.788	56.6142	885.246	128.116	129.088	91.4158	63.4698	51.9975	69.9079	167.902	528.437	282.15	300.271	746.741	443.818	34.3119	57.3248	210.827	348.829	350.17	25.2665	132.806	198.667	317.73	724.327	546.027	317.375	263.776	180.556	265.115	94.1848	1491.87	28.2554	31.2316
3561	IL2RG	196.831	181.986	218.551	196.767	1150.8	335.711	58.9612	792.87	171.21	282.082	198.461	364.105	454.016	50.6792	359.743	46.5813	402.095	142.351	154.905	585.842	157.741	152.505	68.7572	290.748	494.754	947.537	819.645	731.131	910.195	18.2997	114.252	248.68	402.008	488.726	10.2645	433.653	199.5	571.016	1293.25	603.897	330.582	1140.92	5.3419	380.497	214.056	3052.48	355.052	231.585
3569	IL6	12.1708	3.165	2.6226	1.0733	139.173	75.7914	5.1474	96.3987	13.3907	8.4746	1.3782	6.7045	25.3849	1.0449	310.39	23.2907	6.8306	18.9801	0	9.476	1164.21	38.364	3.4522	13.4861	55.7703	2.5592	2.1221	8.8596	32.538	5.3374	3.9809	9.6831	28.2633	10.5807	19.1157	9.0344	12.0783	20.1988	8.8413	7.0004	7.0161	9.9368	4.6296	89.3993	16.7677	57.5941	4.4614	11.1962
3570	IL6R	355.472	448.899	147.304	199.629	185.065	210.878	154.422	87.1431	396.939	99.2736	214.081	93.8628	212.651	15.674	225.961	127.919	469.035	39.8583	86.0585	42.3634	6.5337	36.7787	75.0863	157.119	117.062	9.5969	15.9154	360.714	114.1	77.7735	18.7102	109.155	279.658	76.0801	97.118	239.864	483.548	762.424	228.446	83.0708	374.329	77.6874	56.2678	12.3309	52.087	39.0153	97.035	16.4997
3574	IL7	37.3518	37.9797	10.4905	30.4095	25.9391	24.5207	21.5255	23.1061	49.2587	33.293	37.6708	19.5977	25.8011	3.1348	152.952	3.9415	66.0291	16.1331	10.327	1.1148	7.9337	1.9023	56.099	10.3976	13.2523	10.2367	14.3239	15.6098	23.4273	1.525	29.8567	88.0282	55.039	12.596	22.8977	95.3134	8.3299	133.376	428.336	106.405	16.5085	35.2304	1.4245	7.927	82.7685	26.9392	4.0896	32.4101
3576	IL8	12.5905	1.055	17.9212	15.0259	1041.05	1269.73	11.6986	13.8637	12.9125	18.7651	3.2158	226.405	69.4965	45.4545	907.107	281.28	598.816	96.7986	82.6162	32.8874	410.221	4136.33	150.173	516.03	30.9221	149.072	190.455	595.705	36.8764	33.5494	9.9522	1408.45	507.995	396.02	228.188	1315.41	146.606	678.743	64.7996	247.346	128.353	506.775	370.014	326.77	27.8273	99.8607	28.2554	158.515
3600	IL15	63.7918	82.8168	134.628	84.4311	245.424	152.474	50.5381	1612.15	109.995	109.564	101.528	138.216	54.099	36.5726	99.1129	7.5247	70.5829	27.8375	39.5869	13.3779	61.1364	34.8763	34.5224	12.3231	57.979	56.9418	82.7603	30.3759	54.6638	28.9745	37.8185	67.7817	98.9215	52.3995	24.8717	71.3721	42.4823	129.208	112.576	92.4046	30.1279	102.078	3.5613	38.314	14.9839	129.122	5.9485	61.8739
3614	IMPDH1	580.841	499.538	925.346	1146.62	803.114	544.36	626.579	1510.48	796.27	920.702	542.552	1973.18	1174.78	2888.19	1987.56	2489.59	610.2	2083.38	1113.6	1780.38	1200.79	1813.57	1787.69	2739.58	1053.01	2158.67	2142.22	1540.31	576.139	3443	1701.04	923.415	651.171	851.996	1420.06	902.089	660.975	1537.03	892.367	1654.42	1721.01	3002.71	393.519	850.394	1808.42	1172.78	7128.92	1741.9
3615	IMPDH2	4306.37	8514.84	4089.53	5168.9	2753.03	2716.01	3951.8	5484.07	5038.74	4169.49	5145.29	5887.06	4560.13	12285.3	2250.23	5211.02	3444.44	3875.74	6051.64	4269.79	6216.78	2517.76	2549.48	3302.59	1428.49	11735.1	7108.36	5147.87	3086.33	5000	6397.29	6061.18	3502.05	5248.52	2161.47	3269.11	2555.19	2830.07	2159.8	4072.34	2913.74	5376.69	3942.31	3956.03	7130.57	5863.91	2001.3	6139.07
3622	ING2	149.827	182.513	181.398	259.375	182.072	176.995	100.608	112.23	146.341	221.55	182.841	460.031	157.303	521.421	262.67	87.4296	211.293	163.545	184.165	380.714	273.014	272.987	286.536	308.077	215.903	375.56	236.609	241.742	436.009	367.899	434.713	248.239	304.574	334.047	332.412	260.192	304.04	160.949	249.314	258.08	231.118	189.702	262.108	420.573	266.857	215.978	220.838	471.42
3643	INSR	2803.48	2025.06	1203.78	1091.52	3073.78	3275.08	1548.9	3153.66	3436.63	1371.67	3067.42	602.888	1959.22	1119.64	876.925	1156.65	481.33	627.926	1197.93	600.334	452.689	744.134	524.166	742.081	1405.85	950.736	238.732	634.097	358.351	434.998	547.373	1489	207.884	981.484	893.012	375.833	278.217	2007.37	1738.06	638.899	1721.83	463.415	945.869	1465.62	590.082	995.355	368.064	515.027
3646	EIF3E	10593.2	13759.7	7143.57	6356.66	6442.37	8477.49	9351.43	7287.01	9954.09	9207.63	14898.4	10147.5	7216.4	2528.74	9407.57	8415.81	5352.91	9512.52	5924.27	2633.78	6393.19	5098.29	4019.28	4670.45	8362.78	3699.3	9350.32	6540.52	2927.98	6971.79	10440.7	10029	6119.38	8550.2	4226.61	6938.9	7528.95	6751.84	3317.41	5770.62	5668.18	9544.72	4753.21	2626.49	4793.79	16277.3	5603.12	11978.2
3658	IREB2	1185.19	1158.38	953.321	990.992	953.76	900.58	868.039	644.331	1048.78	1008.47	1097.05	1170.71	955.472	264.89	1097.18	1531.81	1451.73	1112.87	502.582	492.196	909.579	980.659	1508.92	837.2	1227.5	213.692	480.116	1538.2	951.844	724.361	1233.28	1101.23	1486.43	1517.07	1128.31	1485.71	2222.41	956.717	677.65	960.915	952.951	439.024	934.829	828.815	1682.13	683.233	643.926	1143.78
3667	IRS1	3511.07	3121.19	2338.5	1885.03	3229.41	3864.47	3924.19	747.978	3404.59	2571.43	5287.7	638.989	1498.54	1489.55	296.523	3060.39	1591.53	774.389	838.21	19.5095	318.749	654.09	86.3061	244.151	1141.36	74.856	319.37	118.972	530.152	401.449	138.535	1451.58	1465.23	558.76	210.817	970.299	1431.9	607.567	1129.05	521.759	410.648	429.088	1703.7	594.527	1465.57	358.105	8.9228	51.8562
3692	EIF6	1930.54	2125.28	2463.95	3009.82	2495.64	2582.7	2837.62	2927.88	2435.68	2372.28	2105.89	4818.46	2019.97	6123.82	2488.83	3667.03	2051.91	3333.23	3240.96	6188.41	3962.2	4633.48	2266.69	4556.46	3179.46	20587.3	5665.9	2378.18	3601.3	4357.22	4796.18	2347.27	3938.27	2469.33	2128.7	2994.92	1936.28	2638.03	2471.17	3539.38	3290.55	3670.28	2002.14	2956.34	3590.8	3231.31	4336.09	3051.86
3707	ITPKB	4169.55	3287.35	1462.11	1606.34	3033.87	3291.13	4546.56	823.238	4754.66	1782.08	4433.67	583.29	2937.58	1303.55	845.926	1990.1	1891.17	1303.3	1492.25	1105.91	798.507	1336.08	1455.12	774.43	940.364	870.122	784.101	706.24	852.061	1516.58	931.529	1874.12	664.931	588.991	2442.56	678.938	723.449	734.53	742.449	861.51	1850.19	754.291	1675.21	580.875	1000	549.001	1877.5	390.69
3708	ITPR1	1659.43	1106.16	869.834	306.599	778.172	934.909	2445.48	413.269	1831.66	473.366	1813.25	74.2651	1308.78	58.5162	467.013	227.532	632.058	89.5229	104.991	21.1817	290.748	249.524	261.22	156.734	217.007	23.6724	106.103	189.428	104.121	146.779	161.226	306.778	240.982	111.349	247.533	200.565	164.931	753.447	368.479	275.347	288.485	44.2638	512.821	212.709	1070.64	138.876	113.393	131.998
3791	KDR	2693.53	2315.71	1114.17	785.28	1912.01	3454.75	1762.75	595.478	5261.6	1033.29	2615.83	179.99	2632.13	33.9603	172.938	237.565	516.393	517.841	385.542	60.7581	217.011	220.355	534.235	255.319	247.929	78.055	118.305	526.094	84.5987	318.338	160.828	554.137	191.149	288.197	388.867	216.375	323.615	798.333	444.81	253.413	215.023	92.1409	283.832	693.615	249.019	230.376	152.43	141.426
3815	KIT	435.211	313.86	159.98	218.233	222.976	177.887	140.384	83.8422	373.027	182.809	513.61	9.2831	1083.65	21.4211	124.809	38.34	428.051	27.2048	939.759	22.2965	18.2009	37.7299	146.433	16.9443	35.8918	0	19.629	22.36	30.3688	166.603	8.3599	320.423	232.428	55.9264	170.154	18.9723	34.9854	242.706	65.8979	52.736	20.2229	15.3568	137.464	1469.14	15.3407	113.33	2350.78	4.7142
3832	KIF11	47.8439	58.0245	231.227	978.828	93.2809	47.2581	63.1727	110.249	65.0407	412.228	79.9357	983.497	260.092	2060.61	440.094	943.809	559.198	1767.05	418.244	397.993	1704.35	2368.74	1739.07	993.55	586.968	1207.29	817.523	1777.83	1540.13	2115.52	1358.68	707.306	1089.25	907.419	1212.4	923.772	1427.32	1182.43	163.097	646.832	772.183	906.052	1766.03	1636.05	2175.88	1152.35	2013.57	1343.55
3836	KPNA1	1109.22	994.329	1483.09	1117.64	1221.13	1205.08	1293.4	1172.47	929.699	1192.49	1053.86	1416.19	1081.98	932.079	1276.23	1230.82	1151.64	1566.18	967.298	832.776	942.714	1571.97	1341.77	1777.22	994.478	706.974	700.279	1468.17	963.991	1715.97	1334	1041.37	1218.3	1225.34	987.761	1226.43	1820.08	1900.93	1576.06	1101.86	1229.88	1146.34	1184.83	1200.5	1525.15	1057.13	2173.44	2264.58
3842	TNPO1	2346.87	1981.27	1744.04	1617.07	1670.08	1790.46	2081.89	948.011	1946.44	1506.05	2025.5	2469.83	1960.47	1415.36	2694.81	1878.66	3074.68	2884.98	1096.39	1099.78	1638.08	2265.38	2991.94	2785.4	2315.3	621.241	1515.15	3083.58	1761.82	1809	2590.37	2564.26	2764.6	2694.04	2495.85	2597.4	3577.68	2787.43	1825.92	1877.96	1928.19	1618.79	2423.79	1640.01	3740.99	1755.23	2065.25	2702.42
3845	KRAS	683.664	613.477	791.593	782.776	709.833	705.305	661.207	520.218	587.757	853.511	555.415	2189.79	848.939	761.233	928.724	1692.34	1149.82	1184.99	554.217	399.666	672.5	1491.12	1235.33	1170.31	1128.11	369.162	503.989	1384.21	1022.99	693.862	1084.39	1095.51	1286.72	1269.68	949.072	946.81	1930.86	1692.85	582.647	830.241	762.691	635.05	1289.53	645.172	1211.92	734.324	1722.46	981.143
3852	KRT5	83.5169	61.1895	18.3583	96.9526	2.993	12.0374	7.4871	1.9805	242.946	133.172	12.4038	66.0134	3037.87	2.6123	106.862	294.537	424.863	23.7251	11392.4	3856.74	1089.25	1161.38	382.911	337.73	82.8272	56.9418	734.763	1.2657	13.449	66067.5	0.7962	1011.88	4748.61	2.5192	10701.9	95.7651	84.1316	647.644	1047.78	150.741	323.153	4361.34	22010.7	18.9368	19416.7	10.6828	7974.35	11.7855
3875	KRT18	2939.73	3670.08	4803.31	5152.59	4405.08	5329.84	856.313	4544.64	4612.03	4643.43	2977.9	28223.4	9172.06	32494.7	7404.58	18805.5	6815.1	11712.1	39746.3	88072.4	21438.1	31870.1	11996.5	46849.8	41706.7	49841.3	26104.5	14885.8	15944.8	23091	11639.6	10494.5	19059	16353.1	5352.44	9895.33	8647.15	5696.36	11078.8	12759.9	11362.1	35099.3	14923.1	9005.5	408.491	60666.3	20474.3	28615.6
3880	KRT19	2354	2710.8	9010	11263	3287.78	5151.14	3791.3	3722.73	3855.57	9319.61	4324.34	19026.3	3485.23	4261.76	8127.26	8593.54	4075.14	4524.54	7158.35	17070.8	13198	33550.4	4687.86	35863.3	34029.8	22170.2	12555.2	5468.51	7788.29	7574.91	698.248	5602.99	38502.4	17881.8	8592.18	5682.21	3570.6	13487.7	9757.28	17441.1	3929.01	20386.6	22380	880.34	5083.84	36167.2	150.2	3734.24
3959	LGALS3BP	13513	11706.2	14486.9	16569.2	8811.3	7438.25	12703.8	14391.2	9727.88	17807.5	8605.49	37275.4	12852.3	12422.7	16080.4	22939.9	27825.6	22787.5	5237.52	5446.49	26758.1	32471.5	16661.7	14661	24646.6	27531.7	62745.5	8293.89	36907.2	11720.5	19230.1	11652.3	21293	15792.4	3684.96	22671	11479	42986.9	16957.2	21616.6	13393.3	55048.8	27871.4	24638.1	8098.11	15961.4	6734.08	35373
3987	LIMS1	337.425	299.09	388.147	1048.23	544.721	482.39	308.376	153.821	396.461	477.603	309.176	144.92	468.581	45.4545	659.121	313.528	1710.84	659.559	364.888	80.825	114.806	371.275	444.476	428.613	605.743	5.7582	833.438	766.991	314.967	143.729	443.471	603.873	434.362	206.575	435.057	514.512	1276.55	797.371	181.768	399.953	566.24	199.639	394.587	149.292	337.139	89.1779	145.738	505.598
3996	LLGL1	1350.96	1396.81	922.286	1229.62	1067.49	953.634	1618.62	500.413	1037.78	1321.43	1204.55	436.307	598.419	205.329	347.507	902.603	821.038	895.545	419.966	428.651	996.383	828.789	765.247	704.342	669.244	250.16	484.89	579.673	735.358	1208.16	330.414	460.827	880.997	522.988	999.605	277.357	923.782	588.009	366.282	688.368	1027.65	234.869	414.886	938.912	1361.4	587.088	929.826	136.712
4000	LMNA	8582.52	7674.01	6615.55	6321.24	14548.3	10737.9	15891.9	12690.5	8846.01	6273.61	7642.13	4678.18	7531	7798.33	4240.24	4056.88	3869.76	5514.99	4487.09	11811.6	7725.59	6686.11	8204.26	9468.37	10834.9	12941.8	8529.08	5591.28	8158.79	3098.36	1631.37	3673.42	9252.51	4378.89	4609.16	3204.07	3601	5718.18	3900.6	5309.53	4602.15	13519.4	7616.81	6606.3	5882.98	7766.84	4221.58	3339.42
4072	EPCAM	2770.33	3137.02	3342.09	4649.07	3111.69	4149.8	390.735	909.721	3564.32	3443.7	1845.41	21863.8	9049.11	7990.07	6470.89	16120	9336.07	14642.2	15013.8	12806	8241.28	14228	12967.8	20823	28782.4	7116.44	19872.5	8339.45	13439.5	8812.81	13754.4	13364.9	6902.94	10087.9	8611.13	18991.8	8490.21	11053.9	9056.01	12595	9150.23	26742.5	20703.7	7977.67	513.022	19403.2	5302.72	17149.7
4085	MAD2L1	87.7138	109.192	124.574	468.306	42.4004	43.2457	51.942	38.9503	82.7355	208.838	78.5575	1453.33	128.173	794.148	506.985	361.543	348.816	1079.97	158.348	278.149	1055.65	563.095	937.86	719.361	458.863	444.018	710.889	1112.1	1023.43	1939.76	2053.34	406.25	912.979	789.016	699.566	834.331	1035.4	793.203	152.663	762.572	920.759	171.635	589.031	938.472	1452.73	571.296	1674.88	1024.16
4087	SMAD2	1526.81	1487.54	1497.51	1627.44	1616.7	1728.49	1810.95	1160.59	1574.84	1539.35	1606.52	2137.18	1378.69	475.444	1530.34	601.258	1882.51	3004.55	1309.81	917.503	1396.34	1162.33	1687.86	2006.74	1836	834.933	921.504	1793.44	1425.16	2375.52	2381.37	1744.28	2811.83	2129.74	1780.1	1682.21	1888.38	1922.09	1623.28	1495.74	1587.7	1328.82	1918.09	1464.74	2197.29	1520.2	1062.92	1981.14
4093	SMAD9	172.91	160.359	171.344	313.754	79.8125	76.683	61.7688	29.0477	199.426	108.353	110.716	1.5472	231.794	17.2414	46.0895	5.0165	168.488	43.3379	151.463	1.6722	8.8671	45.9734	88.0322	37.7395	7.7305	0	8.4882	75.5179	5.6399	29.7369	41.7994	60.7394	24.5444	10.0768	68.6932	9.0344	397.334	69.5736	69.1928	16.8008	65.6211	28.907	8.1909	76.6279	106.315	2.3223	128.637	1.1786
4105	MAGEA6	0.8394	0	3.9339	0.7155	4.4895	0.8917	2.3397	0	0	0	0	0.5157	0	1.5674	0.4079	5514.51	0	4.4287	1.7212	153.846	0	0	0	0	0	0	0	0	0	0	0	0	630.718	0.5038	0	0	0	1.2825	0	0	0	0.9033	0	44.4794	390.296	0	4284.04	0
4137	MAPT	59.595	48.0021	96.1626	92.6595	101.262	60.6331	110.903	80.5413	55.4758	58.7167	222.35	6.1888	99.8752	40.7524	156.623	10.3912	21.4026	7.592	49.9139	11.7057	11.2006	5.39	35.3855	10.7827	12.7002	0	4.2441	7.1721	9.9783	27.0682	10.7484	24.6479	9.2971	7.5576	49.7434	5.4207	7.0804	50.016	23.6134	12.1339	11.9686	6.3234	23.8604	1315.89	29.9679	23.2234	317.873	4.1249
4141	MARS	956	970.328	1769.8	1394.43	1246.49	1066.13	1390.27	1804.04	857.58	1074.72	690.539	3872.74	1401.73	3083.11	1518.29	2859.2	2414.07	2051.7	1570.05	2611.88	2668.5	2575.59	2568.07	2818.57	1691.53	3787.2	2337.95	3453.83	3105.05	5411.96	3942.28	1650.12	2174.3	1934.54	1900.52	1792.66	2820.27	2879.17	1581.71	2309.56	2429.68	2157.99	1832.64	2228.07	2237.55	1849.45	3354.78	2652.5
4162	MCAM	2382.96	1483.32	3130.09	2570.85	4767.3	3613.46	9346.75	2449.25	4235.29	2106.54	3336.63	873.13	3198.5	1043.89	874.885	1179.94	885.246	3050.11	1848.54	793.2	1895.69	1280.6	1083.14	880.716	877.416	538.708	583.035	1783.32	805.64	3568.43	383.758	1283.45	722.573	847.462	2531.78	626.99	1344.44	2266.43	697.419	785.906	819.232	449.865	1293.09	7040.52	3659.65	1205.29	1444	223.925
4193	MDM2	1378.24	1217.46	2627.86	2501.45	1105.9	1087.83	992.513	1130.22	1206.12	2383.78	1136.1	2085.61	1270.5	1434.69	2754.77	1179.22	2145.26	832.595	1065.4	1119.84	1081.79	1750.48	1690.16	4363.53	2075.1	1048.62	1573.51	1365.65	1640.35	1753.34	2943.87	2245.6	2706.95	1814.33	1705.88	3838.28	2633.9	1379.61	2729.82	4478.82	2302.93	4265.58	1230.41	2068.51	2664.64	1847.65	1329.49	3465.53
4194	MDM4	1014.79	1003.82	1182.36	1128.37	1029.58	1023.18	649.041	1396.93	908.178	1057.51	914.666	1307.37	1793.59	251.306	920.159	685.462	1089.25	643.742	1759.04	342.252	462.957	465.758	1920.31	299.99	551.077	198.976	467.383	566.595	649.024	727.411	432.723	1622.8	396.802	495.78	893.802	612.535	768.846	952.87	1068.64	635.165	2006.19	831.978	751.424	1053.41	691.759	832.327	721.257	853.27
4209	MEF2D	2650.72	1748.12	1380.37	1177.74	2762.51	3291.57	2600.84	1569.24	2421.81	1483.66	2772.94	533.265	2282.15	529.781	1109	636.014	1118.85	676.009	1283.99	565.775	686.968	581.801	1685.27	1223.07	1362.78	520.154	449.876	888.917	640.347	958.826	550.557	1495.16	895.5	669.606	922.621	552.005	510.621	1598.27	908.292	567.028	1082.54	947.606	953.704	910.287	692.829	830.934	1351.43	571.008
4223	MEOX2	47.8439	47.4746	39.7763	18.6035	56.8664	32.9915	107.16	23.7663	12.9125	20.5811	18.8354	2.0629	66.9996	0.5225	0.8157	0	5.0091	0	1.7212	0	0.9334	772.67	0	0	1.1044	0	1.061	3.3751	5.6399	50.7053	0.7962	1.3204	0.3719	1.0077	0	0	0.4165	19.5576	6.5898	2.3335	0.8254	0	2.4929	889.148	8.2055	1.3934	2.2307	0.5893
4234	METTL1	297.555	356.587	754.002	543.793	338.704	366.474	423.959	679.32	327.116	475.182	294.476	936.565	385.352	902.299	391.557	573.309	335.155	467.86	592.083	439.242	593.163	403.615	354.43	337.73	242.96	1158.03	436.083	420.2	509.327	953.107	940.685	407.13	483.079	452.45	352.546	346.471	269.055	541.199	231.192	395.286	417.251	502.258	323.362	367.286	506.6	705.992	490.38	620.507
4254	KITLG	1844.09	995.912	561.24	315.185	965.732	956.754	989.237	383.562	1053.08	501.211	659.24	173.801	814.399	180.773	180.279	511.678	883.424	261.926	1030.98	23.9688	218.878	501.268	597.238	70.4727	202.098	8.3173	73.211	131.207	42.5163	563.858	158.44	2654.05	324.656	532.057	232.925	248.447	596.418	4493.75	139.484	112.939	117.623	231.256	297.365	539.919	278.273	6858.34	15.6148	271.067
4255	MGMT	550.624	526.441	458.958	841.448	447.948	499.777	441.273	633.768	507.413	700.968	782.818	637.958	406.159	3086.21	428.673	482.654	213.115	158.168	1156.63	2613.16	805.974	424.223	292.002	596.9	418.553	3916.83	1233.45	461.967	560.521	638.582	865.048	796.215	261.064	576.395	407.817	734.952	207.414	420.327	819.879	1528.41	298.803	2130.08	935.541	661.466	626.828	596.377	411.934	1371.24
4301	MLLT4	2343.51	2621.13	3319.36	2806.26	2726.6	2780.21	1471.69	2671.73	3036.82	2367.43	2034.68	2600.83	4497.3	775.862	4820.64	2640.09	5119.31	2690.75	3938.04	852.843	2344.18	2751.11	4189.01	2530.86	2800.11	763.276	1449.9	2218.28	1581.34	2421.65	1275.48	3706.87	4996.65	3776.8	2741.02	5269.34	3761.35	3881.69	6192.75	3262.63	3295.5	1587.17	3474.72	1030.95	733.5	2127.26	1830.65	4121.98
4332	MNDA	50.362	33.2322	21.418	19.6767	54.8711	37.004	18.2499	33.6689	43.0416	39.3462	62.4785	84.5797	69.4965	5.2247	49.3525	38.34	120.219	36.6949	30.9811	50.7246	66.7367	43.754	2.8769	50.4477	91.6621	40.3071	96.5536	241.742	81.9957	4.5749	23.8854	102.553	76.6084	113.364	16.5811	195.144	65.8059	232.126	151.016	147.941	80.8915	169.828	6.4103	122.869	80.2711	182.071	9.6663	7.6606
4354	MPP1	497.744	672.029	395.578	351.319	299.796	271.957	640.618	318.865	557.628	365.012	508.097	148.53	657.511	118.6	234.119	85.2797	406.193	171.454	829.604	243.032	443.356	42.8028	413.982	98.1997	448.923	168.266	294.966	297.853	140.13	89.9733	176.752	586.708	201.19	346.139	340.703	196.951	136.193	543.764	266.886	224.945	225.34	233.966	165.598	446.556	129.861	353.46	846.175	121.98
4356	MPP3	61.2737	86.5093	86.9834	57.9569	28.932	29.8707	91.7174	134.016	36.8245	46.0048	56.9657	127.901	68.6642	81.5047	125.217	3.2249	29.5993	28.4702	1.7212	46.2653	3.7335	13.9505	30.7825	4.2361	23.7438	42.8663	6.8967	84.3775	16.9197	16.7747	20.7006	8.8028	14.1316	12.0922	36.7154	2.7103	14.5773	92.3373	23.0643	20.5344	0.8254	63.234	3.9174	176.597	72.0656	69.6702	98.1504	43.0171
4507	MTAP	651.768	650.93	585.28	575.974	546.716	560.41	599.438	413.93	622.669	493.341	633.973	800.928	590.512	394.655	586.52	775.4	722.678	885.423	425.129	436.455	548.361	811.335	780.495	484.067	824.959	186.18	560.223	833.65	664.642	720.549	355.454	1121.48	828.189	971.407	696.407	791.869	679.3	1349.79	328.94	634.698	485.762	481.481	821.937	639.887	1237.24	1415.23	1445.79	1278.14
4522	MTHFD1	793.856	1031.39	1300.67	1750.01	760.943	675.64	1113.16	907.457	1020.2	980.097	1127.63	1778.76	1584.43	1052.04	1056.25	1352.38	1455.55	3973.55	1329.85	1567.87	2331.89	2889.19	2863.08	2037.43	2558.69	983.103	1728.78	3422.28	2280.66	4166.42	2315.7	1849.68	2981.48	2282.32	2367.81	1670.21	1670.41	1300.3	658.583	1890.17	1725.2	1806.44	1901.17	2561.19	3601.94	3297.97	5729.15	2352.26
4528	MTIF2	412.968	532.771	542.881	623.573	415.025	413.286	363.126	446.278	486.37	536.925	272.884	1557.5	563.046	2051.72	767.615	1387.05	525.045	987.915	709.122	889.075	606.23	902.029	624.281	763.262	1110.99	1195.78	1015.4	791.883	914.967	1624.48	1347.13	911.972	726.664	841.92	601.263	770.638	823.823	935.877	655.684	835.375	758.976	1065.94	682.336	580.875	997.503	808.175	783.716	1284.62
4544	MTNR1B	0	0	0	0	0	0	0	0	0	0.6053	0	0	0	0	0	0	0.4554	0.949	0	0	0	0	0	0	0	0	0	0	3.4707	2.2875	1.9904	0	0.3719	0.5038	0	0.4517	0.4165	0	0.5491	0	0.4127	0	0	0	0	0	0	0
4548	MTR	1869.69	1763.95	1710.38	1634.6	1519.43	1704.41	1241.46	2302.69	1631.76	2287.53	1849.55	449.201	1636.29	258.098	1250.94	694.779	1538.25	942.047	1115.32	268.673	557.228	447.685	1718.93	760.181	1023.74	192.578	380.909	883.011	474.187	1034.69	593.551	1469.63	738.564	719.99	1147.65	813.552	1114.54	1907.66	822.625	572.629	1635.16	350.497	1258.55	797.547	1552.98	853.692	1524.68	979.965
4582	MUC1	2325.88	3323.22	1400.48	2921.82	3265.33	3609.01	563.875	1890.08	3725.01	1702.18	1944.64	15144.4	19556.4	1457.68	12476	3915.7	15979.5	11591.2	16418.2	4750.28	9765.49	7698.48	28527	13580.4	7778.02	16955.9	5821.87	2704.72	1010.41	7143.73	6354.7	25552.8	20863.1	27240.7	4400.71	15308.4	3422.74	34250.1	8166.94	10387.1	5474.62	21696.5	6288.11	940.674	191.937	7360.43	1557.77	10237.5
4608	MYBPH	0	0.5275	1.3113	0.3578	7.9813	3.5667	3.2756	6.6017	1.4347	0	0.4594	45.8999	1.2484	0	4.0787	0.3583	10.4736	0	6.8847	4.4593	3.2668	0.3171	0.2877	2.6957	3.3131	18.5541	2.1221	0.8438	0.4338	0.3812	0	3.5211	0.3719	3.0231	0	0.9034	0.4165	0.6412	3.844	1.4001	0.4127	0.9033	0.3561	5.2847	0	0.9289	0	4.7142
4633	MYL2	0	0	0.4371	0	0.9977	0	0	0	0	0.6053	0.4594	0	0	0	0.4079	0.3583	0.4554	0	0	0	0	0	0	0	0.5522	0	0	0	0	0	0.3981	0	0	0	0	0.4517	0	0	1.0983	0	0	0.9033	78.3476	0	0	0	0	1.1786
4677	NARS	2056.03	2247.13	3144.08	2420.95	2605.38	2675.43	2810.01	2496.12	2353.9	2429.18	2057.2	2345.54	2556.8	821.317	5187.32	1874	3204.92	6047.38	1855.42	1408.03	2508.46	2524.73	4056.67	5655.15	5053.01	1035.83	2306.15	4769.02	3457.7	5047.66	5363.85	3637.32	3773.89	5132.13	3127.91	5085.49	4790.09	4722.35	3387.15	4064.87	3066.03	3845.53	2421.65	2119.16	5361.4	4107.76	3166.84	5329.4
4704	NDUFA9	789.424	946.855	1293.82	1271.12	1046.04	1034.33	1226.95	1151.35	887.614	1260.29	722.637	1728.21	1116.94	3700.63	1507.09	2259.55	1371.58	2023.28	1239.24	2882.39	1921.36	1958.47	1526.47	2426.11	1033.68	4219.45	2218.61	1615.83	2715.84	1109.04	2387.34	1097.27	1421.35	1809.8	1514.8	1407.57	1519.78	1227.64	1046.13	1840.16	1527.03	2177.06	1382.83	2064.55	2245.81	1300.05	4584.07	1628.76
4731	NDUFV3	639.597	766.451	621.997	769.539	684.891	456.531	810.482	872.751	669.058	512.712	717.584	1065.5	823.554	2207.42	759.865	555.393	679.872	783.879	1151.46	2034	1061.25	895.688	1013.52	1110.62	593.043	1438.26	1539.02	761.929	1022.56	1621.04	1376.59	703.785	722.945	808.666	805.764	701.976	633.903	567.169	847.337	666.9	912.918	2073.17	820.513	937.591	628.969	570.831	1008.64	2246.32
4733	DRG1	1046.27	1233.29	1010.14	1040	898.39	918.859	1158.17	1225.94	1060.26	1033.29	1144.37	971.635	981.273	1498.43	1024.57	1152.35	1087.89	1632.92	1339.07	2503.9	1801.42	1146.16	1254.89	1743.72	1754.28	2351.89	1574.04	1368.6	1832.1	2034.69	1173.17	1258.8	1327.26	1670.24	1485.2	1227.78	1112.04	1130.49	934.102	1400.07	1152.7	1251.13	1410.97	1387.23	1701.03	1180.21	1935.5	718.916
4734	NEDD4	506.138	403.007	348.371	264.384	327.73	443.602	371.549	248.226	785.748	394.068	628.46	12.3775	339.575	17.2414	95.0342	56.2559	121.129	44.6033	72.2892	20.0669	60.6697	193.722	319.908	110.523	92.7664	9.5969	14.8544	184.787	37.3102	52.9928	64.8885	124.12	79.9554	138.556	162.258	120.61	39.1504	234.049	101.593	52.2693	104.003	9.9368	99.359	290.217	451.302	172.782	58.7415	87.802
4738	NEDD8	1614.1	2097.32	2560.55	2433.12	1970.37	1790.9	2114.18	2021.46	1928.74	2148.31	1911.57	3623.52	2330	8792.06	1882.33	3219.85	1520.04	2591.74	2192.77	4953.18	2804.34	2553.9	1983.6	2522	1877.42	5190.66	2487.58	1666.46	2826.9	3678.99	3311.31	1784.33	2183.71	2734.85	1994.87	1962.73	1891.71	962.167	1845.14	2613.46	1950.47	2943.09	2414.89	3061.15	3004.99	2299.58	3422.99	2586.33
4771	NF2	975.763	937.36	1120.73	1338.02	1111.39	880.963	1114.65	1218.68	905.787	1503.03	1041.46	452.295	1038.7	740.334	554.298	1130.49	909.836	992.977	1383.82	1498.89	1383.27	641.091	1082.57	1240.78	2839.32	834.293	1154.4	907.058	865.944	1296.99	632.166	1147.89	976.943	667.087	875.247	760.7	562.682	949.022	725.975	1098.12	1227.4	1380.31	1152.78	1544.89	1811.63	1481.19	2203.18	448.438
4792	NFKBIA	2416.96	2091.52	1629.96	2059.26	7811.15	5662.95	1870.85	1703.25	3236.73	2156.17	2161.94	3181.02	3664.59	2171.89	5622.92	3092.64	2296.9	2839.11	1853.7	1108.7	5049.12	2029.17	2278.77	1161.45	1831.58	1338.45	3083.35	2131.38	1287.2	2047.27	1831.61	2123.68	2415.77	2943.95	2405.84	3736.19	1062.47	1991.66	2412.41	2093.1	1639.29	3148.15	1049.5	1415.41	1276.13	2936.37	1236.55	3152.62
4809	NHP2L1	2965.48	3766.85	3539.22	3367.94	2753.53	2953.63	2917.17	4298.4	3124.82	3257.87	3106.01	1738.53	2670	3730.93	2753.14	2788.07	2058.74	2777.11	3719.45	7192.87	3633.65	1686.11	2441.89	4281.89	3951.41	5104.29	4409.64	2830.02	3594.79	4737.7	3165.21	2788.73	2979.92	3495.15	2726.41	2966.46	2725.95	2658.54	2731.47	3600.98	2921.17	6733.51	2697.65	4026.93	4664.29	4860.66	2144.81	3560.4
4830	NME1	666.276	888.187	3210.58	2437.72	1357.16	907.762	1192.54	3063.83	960.842	1837.19	572.257	5169.84	1626.3	3224.92	1915.88	1997.74	1829.76	4285.71	2634.04	9010.72	4245.93	1672.43	2953.57	2960.4	1942.57	5026.4	5639.59	2703.38	2982.89	3180.14	2933.16	2395.49	3302.74	3389.05	1859.16	2302.11	2044.79	2352.36	1506.87	3605.55	3789.82	7426.31	3105.34	3394.04	5227.79	4536.5	4728.42	5448.99
4831	NME2	5113.11	8129.65	10093.1	9339.73	6009.24	5994.77	7887.81	10301	6504.41	10240.2	5441.61	22825.4	7342.31	16431.8	8561.04	4421.7	7146.14	12314.4	10869.9	18444.8	11669.1	4114.9	8782.57	11413.1	10875.2	21031.4	24117.9	8667.58	9256.83	11280.1	8500.79	9064.39	6424.57	10763.3	6639.37	8301.73	8204.31	9137.75	5880.15	13173.6	15053.2	17173.3	8340.64	6900.04	12544.2	15369.2	15558.4	23014.3
4839	NOP2	579.163	560.728	1449.87	1021.04	782.163	664.289	599.906	1689.39	531.325	748.789	527.392	1748.32	977.112	1071.06	1095.54	2367.41	1010.47	2669.24	1432.01	2993.87	1661.88	1227.96	1470.66	1164.15	1093.87	883.557	1357.59	1221.36	1051.19	1882.2	1644.11	1186.62	1380.07	927.573	881.563	997.854	1153.27	1331.52	922.57	1233.93	1438.3	2188.8	699.786	905.443	2011.77	1659.08	2919.23	2441.37
4851	NOTCH1	1569.2	1403.67	1262.35	1571.99	1773.83	1493.54	1410.39	1058.26	2133.43	1735.47	1926.73	623.517	2210.99	1304.08	1037.63	1855.01	2122.5	3384.16	1149.74	1066.89	2013.3	577.362	5368.81	999.711	2194.92	247.601	929.992	1678.27	895.011	754.48	301.353	1154.93	1674.97	1590.12	1896.57	899.831	1095.79	1291.76	750.686	1149.46	1096.57	708.22	2795.58	1423.34	1434.89	1117.51	1517.61	1433.12
4863	NPAT	547.687	475.274	324.33	349.173	343.693	374.944	357.978	172.966	443.329	296.005	459.401	249.613	380.358	187.565	274.498	469.755	456.74	306.529	218.589	74.6934	257.146	638.554	464.902	314.624	458.863	69.7377	113.53	468.717	232.538	313.763	326.035	389.965	468.204	368.308	555.468	380.35	474.386	493.427	222.954	193.21	356.995	154.471	309.829	305.191	648.234	314.445	497.444	340.601
4867	NPHP1	215.298	236.318	229.479	271.181	133.686	161.391	245.204	259.449	218.077	228.208	169.978	500.258	188.514	346.918	559.192	33.6819	263.206	115.146	647.16	219.621	173.142	121.116	149.885	233.754	111.541	297.505	431.308	188.162	220.391	69.3862	551.752	433.979	124.21	280.136	270.036	755.731	199.084	154.857	1366.28	672.034	146.1	584.462	219.373	81.9126	109.525	230.376	87.7405	431.939
4893	NRAS	623.23	578.663	959.44	1197.42	912.856	787.338	564.342	606.701	676.231	891.646	657.861	1706.55	808.989	1281.09	1240.75	1789.8	1609.74	2968.81	836.489	518.952	1094.85	2051.36	1222.38	859.536	2039.76	883.557	814.34	1932.24	1609.11	1706.82	1241.24	1365.76	1752.32	1716.59	1050.53	1571.99	1685.96	1869.19	741.351	1143.86	1394.96	1039.75	882.479	1319.41	231.181	1288.9	1686.4	1309.96
4940	OAS3	465.009	410.919	506.165	843.953	524.269	389.657	558.259	336.689	585.366	625.303	545.308	4512.64	817.728	216.301	579.994	577.967	4949	2209.6	567.986	226.31	2279.31	13436.3	3466.34	713.584	1028.16	339.731	1745.92	345.948	2796.1	2892.49	638.535	900.528	4167.72	1154.3	2408.21	1494.3	675.968	10507.2	1549.7	1503.21	1012.38	2850.05	845.086	1273.17	4583.3	1096.61	1535.83	1610.49
4946	OAZ1	8726.47	9166.29	7481.45	7890.37	9182.43	8583.59	9566.68	8446.28	8092.3	8082.32	8469.97	17812.3	7405.33	39021.4	8379.32	10484.4	6072.4	6106.54	10564.5	29136	14093.1	8169.31	10233	10897.9	12362.2	56144	17311.2	11347.9	15664.2	9926.04	18740	8012.76	7710.67	10110.6	7584.29	7857.26	8109.95	5283.42	11969.8	13081.8	10780.9	16269.2	8714.03	17167.3	6337.5	10208.1	10041.5	14231
4953	ODC1	2866.44	3163.39	2342.87	3118.94	1997.81	2403.03	3045.86	1424	2301.29	1891.04	1824.28	4160.39	1540.57	2666.67	1888.04	4286.2	2906.19	8537.57	2638.55	5336.12	5637.62	2512.68	2218.64	2871.67	2136.39	3863.08	3276.99	3711.34	7963.56	2897.83	3774.68	2353.87	2411.31	4021.16	3105.01	2950.65	4663.89	2602.76	1630.42	4879.71	4619.48	1826.56	3219.73	3853.86	4750.98	1771.48	2842.27	3723.04
5042	PABPC3	334.907	272.715	134.19	238.983	217.988	227.374	285.915	124.113	241.033	243.341	433.215	322.847	258.011	35.0052	388.702	1101.11	346.539	928.128	259.897	107.581	185.276	317.375	286.536	233.369	295.417	7.0377	211.675	205.881	95.0108	354.175	466.162	402.289	312.012	214.637	437.821	246.189	309.454	486.695	121.911	203.944	570.367	87.6242	415.598	59.4527	200.856	342.313	899.34	341.19
5046	PCSK6	62.1131	30.5948	129.382	226.819	236.944	167.633	251.755	620.564	118.125	186.441	319.743	188.757	299.625	158.307	566.942	10557.5	516.849	21.8271	452.668	10.0334	45.7356	6.9753	156.789	21.1803	158.476	42.2265	260.483	276.758	67.2451	21.3496	373.408	84.0669	284.12	661.04	187.919	453.529	77.0512	411.35	187.26	115.739	94.5109	83.1075	192.308	27.7446	4.6379	161.635	363.974	134.944
5073	PARN	1086.14	899.908	1025.01	1174.88	973.214	962.104	1366.4	848.325	988.522	1041.77	1072.7	1227.95	1025.38	943.574	1071.48	1708.1	938.98	1427.62	987.952	1211.26	1150.86	887.444	1039.13	1100.22	1393.15	1488.16	1432.92	1169.47	864.642	1587.5	1175.56	965.669	1201.56	1624.89	1082.12	1124.79	1253.64	1242.39	825.371	950.181	988.857	1302.62	1103.28	1205.35	1071.35	995.82	1015.34	1203.89
5094	PCBP2	12418.9	15074	9462.26	10476	9980.37	11777.3	9931.29	10142.7	11621.1	10976.8	15764	16058.6	9394.95	7420.7	8647.6	15744.5	8674.44	9592.83	8191.24	8058.33	10630.8	10830.9	10388	10440.9	8991.6	8453.7	8219.81	11104.2	11878.9	14552.6	14434.7	11452.5	8589.55	12272.7	9463.41	10348	10345	9206.41	7469.03	10970.8	8847.27	10674.3	12203.1	10649.5	6322.11	10064.5	7812.05	24092.2
5130	PCYT1A	197.251	177.766	237.347	230.039	206.016	160.945	199.345	178.247	207.078	199.758	187.895	209.386	246.775	77.8474	195.371	325.711	428.506	411.552	179.002	191.193	182.476	553.9	257.48	513.334	210.381	371.721	296.027	472.092	256.399	230.652	273.885	183.979	247.676	164.252	156.731	437.719	360.683	442.77	239.978	278.147	215.435	422.764	244.302	180.12	356.047	237.808	273.26	170.89
5155	PDGFB	527.961	366.61	515.344	554.168	697.861	672.76	503.978	582.274	694.883	592.01	611.921	98.5044	628.381	146.813	416.029	558.259	374.772	717.132	235.8	371.795	461.556	466.392	262.658	991.239	3575.92	208.573	654.655	309.665	689.371	223.027	68.0732	359.155	343.994	345.635	817.608	177.075	312.37	512.023	219.11	145.607	253.818	233.966	273.86	572.067	104.888	764.515	236.825	88.9806
5159	PDGFRB	5745.88	5009.1	4603.56	6987.03	11390.2	8781.1	4253.16	6281.56	4962.22	7813.56	10151.8	235.689	4985.43	207.419	590.599	1785.5	1856.56	913.576	1746.99	642.14	888.111	754.914	823.36	1161.45	3201.55	374.92	594.176	1770.24	2242.08	946.245	912.42	1385.56	1792.86	1293.87	593.762	472.05	1433.99	2227	1900.05	962.782	1343.79	632.34	436.61	6061.53	551.552	1790.52	373.269	299.941
5170	PDPK1	1313	1110.1	870.271	757.733	979.699	843.513	857.745	623.205	1084.46	831.41	1102.35	451.779	972.651	140.198	666.989	1133.16	1095.04	789.064	511.188	161.449	314.577	548.437	1019.82	899.913	1388.74	91.4907	231.835	926.326	321.909	550.133	612.874	862.236	697.285	353.193	607.462	730.886	678.813	1335.49	735.31	553.028	726.785	316.17	915.954	651.778	1157.69	697.631	662.679	586.329
5198	PFAS	607.701	816.563	1153.95	1097.25	612.062	534.998	692.56	777.026	651.841	823.245	512.691	338.319	654.182	228.318	573.876	876.087	900.273	736.112	722.892	403.567	908.645	370.957	1350.98	709.733	566.538	214.331	905.588	1072.44	589.154	1605.03	601.513	825.704	935.664	403.073	669.562	1094.07	1086.63	934.594	569.467	514.759	1534.05	810.298	365.385	774.647	2046.38	751.974	759.922	774.897
5204	PFDN5	8709.68	14529.9	7198.21	6793.84	6750.64	7673.65	6883.01	8940.09	8979.91	8536.32	12514.1	7985.56	6664.17	13967.1	4166.41	4610.84	3493.17	3507.21	9297.76	14809.9	5264.26	3240.65	3864.5	4959.28	3700.17	17579	10261.7	3753.11	6841.65	4839.88	6931.13	5844.19	3029.38	8159.72	5051.32	5005.99	3504.37	3559.15	6918.18	6188.78	3679.32	14367.7	3708.33	5816.68	5882.98	8459.36	3466.49	21788.5
5216	PFN1	8351.69	7955.16	15250.5	14596.9	13950.7	9397.24	22092.2	19807.2	9714.01	12716.1	9378.2	13116	10610.1	13956.6	11959.2	13572	10454	9532.13	14638.6	41040.1	20918	16124.9	15603	19966.9	19146.9	39051.8	24880.6	17828.1	20970.1	33335.9	12897.3	13594.2	17012.6	21565.4	14570.1	15062.7	12845.5	7255.53	10780.9	18753.9	15063.1	28842.8	6817.31	20051.4	21708.9	23580.6	25839.9	9213.32
5217	PFN2	2398.49	2363.71	2093.28	1546.23	1466.56	1545.25	3345.81	931.507	2033	2180.99	2106.35	5731.3	1477.32	2041.27	3054.55	882.895	2383.42	3987.09	1623.06	3352.29	1826.16	10078.9	1897.01	4289.59	433.462	2012.16	2159.19	4667.76	5382.21	6522.3	6443.07	2133.8	805.876	2011.84	4291.35	4585.43	1507.71	2447.9	3037.34	4594.1	148.163	3450.77	3501.42	3751.25	4790.58	1208.55	5846.27	3063.64
5230	PGK1	3463.64	3844.92	3638.44	4263.41	3458.88	3474.36	3860.55	2093.41	3898.13	3224.58	2811.07	14393	4705.78	3482.76	9503.42	14736.5	14312.8	8805.83	3015.49	11032.9	10514.5	25266	15553.8	25152.2	9711.76	9974.41	6934.89	10970.3	9840.78	7188.33	8087.98	8932.22	12432.5	12903.4	10127.5	17936.1	14955.9	10320.3	3231.19	9957.3	6425.09	4032.52	6980.06	8692.43	16281.1	3868.09	18070.5	4697.7
5245	PHB	2130.31	3118.55	2656.71	2872.09	2349.48	1961.66	2976.13	2591.19	2639.89	2469.13	2214.77	5179.47	3031.63	7404.91	2428.47	2934.98	2044.17	1258.7	4719.45	6911.93	4769.11	2219.4	3121.98	4757.87	4124.79	6661.55	5940.7	3295.36	3667.25	5746.47	3805.33	2464.35	3500.93	4557.75	2441.37	3073.52	2780.09	3587.69	1835.26	3699.45	3187.37	4507.68	4846.15	3373.83	6366.04	4244.31	3550.52	2355.33
5295	PIK3R1	6236.91	4964.79	2910.23	3000.52	3753.68	4172.98	3248.95	4153.16	4515.06	3446.73	4421.73	420.32	4094.47	448.798	18800.9	1079.25	16416.2	1981.21	1091.22	2348.38	971.182	1918.52	2862.77	1860.4	812.811	4035.19	8073.9	2401.81	6642.08	1559.28	13619.8	4180.46	1164	1008.19	3807.74	7477.81	13086.2	3120.23	4224.05	4974.45	4658.27	2344.17	499.288	606.858	3117.02	358.105	1277.44	14974.7
5303	PIN4	346.658	458.394	566.922	420.366	432.983	560.856	460.459	528.14	342.42	541.768	478.695	829.809	321.681	1756.53	405.017	372.651	258.652	322.978	495.697	1260.87	455.956	844.642	266.398	479.445	242.96	1326.94	935.297	409.231	747.072	349.219	779.459	403.609	306.805	734.097	876.826	323.885	230.737	268.997	415.156	621.631	323.566	1134.6	670.584	674.678	509.454	745.936	759.178	598.114
5339	PLEC	7352.85	4731.11	6099.77	5419.69	6282.24	6082.48	9409.92	13935.6	7683.88	7582.93	6509.25	3979.37	8587.6	7468.13	3467.32	11714.1	5332.42	5938.88	8445.78	4131.55	3416.17	7828.47	4217.2	6783.09	30574.3	4415.23	4066.39	3486.48	2213.88	2584.45	2527.47	4668.13	5112.68	2415.42	3142.91	2962.39	2290.3	9780.38	6898.41	4186.68	5142.39	8640.47	4928.06	3291.92	2347.84	17380.9	4501.53	3944.61
5356	PLRG1	1007.66	1051.83	954.632	870.785	856.488	904.592	987.833	761.182	911.526	817.191	929.827	1386.8	847.69	602.926	793.311	1386.33	868.397	721.245	678.141	895.764	992.65	781.864	1013.23	950.419	897.846	665.387	1323.63	872.042	862.907	1111.7	1139.73	1108.71	1063.22	863.081	899.329	776.962	914.619	564.283	584.294	946.447	1642.18	756.098	932.336	617.427	964.324	820.251	1013.48	1015.91
5393	EXOSC9	491.499	512.626	676.508	555.378	445.474	443.183	439.041	605.176	500.894	472.651	400.574	853.208	460.599	1034.76	378.15	184.656	347.805	451.369	572.324	1094.36	900.226	624.769	656.113	480.531	416.477	651.369	591.524	431.241	991.054	805.612	728.002	461.175	757.043	718.826	836.02	601.649	600.521	557.163	337.913	539.074	573.223	848.076	665.709	1143.45	827.974	931.356	677.115	685.445
5394	EXOSC10	1434.48	1480.68	1535.98	1340.88	1149.3	1094.96	1419.75	1760.69	1231.47	1272.4	1292.29	1883.96	1310.03	1301.99	1047.42	1040.56	1133.42	2078.64	1359.72	1521.74	1525.61	2021.56	1598.68	1340.91	1499.72	1513.76	1455.73	1698.94	1403.47	2092.64	1716.16	1082.75	1333.21	1194.11	1523.49	1463.13	1270.3	1034.95	1262.49	1339.4	1386.3	961.156	1424.86	1659.39	1990.01	1531.35	1961.15	1443.13
5430	POLR2A	4943.03	4075.43	7056.58	6583.48	3428.95	4117.25	6931.21	1906.59	4655.67	7390.44	5786.61	1795.77	5123.18	2541.27	4356.48	2382.1	7775.05	3182.33	3271.94	4745.26	3874.46	5848.45	6997.99	6185.42	6099.94	1296.23	2713.05	6429.14	4098.92	7954.25	2850.72	4659.33	6127.18	3793.93	8003.16	3925.92	8835.07	4002.56	3121.36	3744.25	4222.86	1646.79	4552.71	4773.83	4666.43	3765.91	4372.9	3043.02
5432	POLR2C	2121.5	2394.3	1620.34	1726.19	1387.24	1493.09	1574.17	1035.81	1808.7	1758.47	1974.04	1732.34	1320.85	722.571	1315.79	2482.43	1320.58	1261.86	1308.09	1282.05	1432.27	1189.92	1221.81	1513.05	1405.85	888.676	1315.68	1291.82	2007.81	2390.01	1951.83	1202.02	1251.39	1246	1370.71	1209.71	1712.2	766.592	1034.6	1513.94	1589.35	1164.41	2644.59	1820.57	1959.33	1373.43	1180.78	1128.46
5435	POLR2F	923.475	1167.89	1179.12	1089.16	960.744	896.433	1068.79	1661.09	943.788	1106.29	940.664	870.036	851.02	2356.32	934.027	865.338	601.434	1456.09	1667.81	2925.31	1446.27	450.222	702.244	1549.24	952.269	3716.46	1884.92	705.818	1440.78	4009.53	1037.26	651.659	1007.37	1314.02	922.227	710.107	685.964	714.011	811.093	1486.87	1065.62	2243	923.077	1225.61	1357.47	1367.9	1339.82	762.834
5437	POLR2H	778.932	905.71	1364.63	1252.51	918.343	900.134	593.823	1802.28	760.88	1107.14	819.571	2588.45	1026.63	8606.58	1178.34	1854.3	860.2	1619.64	1876.08	3289.86	1717.89	1632.21	1560.99	1188.79	962.452	9412.03	1762.37	1011.26	1292.41	1899.35	2178.74	1200.7	1264.41	1883.36	1227	1265.73	1035.82	926.579	1210.32	1474.74	1412.71	1717.25	1058.4	1830.26	1379.59	1816.07	2731.48	3435.47
5439	POLR2J	1025.29	1176.32	1275.03	1064.33	1155.79	1179.67	941.975	2469.71	929.221	1164.04	1139.77	2033.01	1521.43	5394.46	1688.59	1347.99	718.124	1364.99	1764.2	4234.67	1709.49	1053.58	903.337	1554.64	937.604	6836.21	1913.04	863.604	2016.05	2017.16	2027.07	996.039	955.746	1420.83	1116.86	899.831	890.879	672.331	1423.94	1540.54	1054.07	5531.17	1057.69	2082.17	1037.82	2113.79	2240.73	2479.67
5440	POLR2K	782.709	853.488	966.434	832.147	765.702	783.772	861.02	716.95	806.313	801.453	684.507	1628.16	698.294	2068.44	1080.04	1058.83	644.353	2542.07	743.546	1080.27	936.647	1405.83	710.011	768.268	787.41	960.333	852.537	792.305	1274.19	1602.36	2225.72	870.159	1032.35	1094.34	1430.71	916.996	891.295	702.469	754.53	1030.92	1107.31	1206.87	713.319	1224.29	849.447	1289.36	2411	1606.36
5441	POLR2L	853.635	1283.92	1110.24	1533.35	1282.49	1026.75	1165.18	1966	1131.04	1240.92	999.196	1976.79	1538.49	32016.7	1752.63	1547.58	1350.64	1200.49	2337.35	8670.57	3407.3	2161.7	1754.89	2939.44	1656.54	9323.1	4051.01	1379.99	2167.9	2203.58	4103.5	1022.89	1258.83	2949.99	1579.16	1192.55	1187.01	1206.8	1718.29	2519.19	1835.33	2281.84	1678.06	3208.24	2168.03	1823.5	3301.42	1782.56
5442	POLRMT	1223.8	1324.01	1000.96	1097.6	910.861	1039.23	956.949	1216.7	1039.22	880.145	893.993	875.193	933.417	2558.52	958.091	962.442	811.02	611.16	1497.42	2560.2	1422.47	629.994	922.037	1245.02	1197.68	2495.84	1506.66	895.667	810.412	1436.9	1433.52	876.761	845.296	1037.41	970.786	740.373	767.597	829.753	886.875	1134.52	1984.73	1406.5	1031.7	996.604	1593.65	1086.86	956.223	1351.8
5471	PPAT	257.266	248.978	284.554	309.461	165.112	166.295	196.069	139.957	207.556	242.131	255.427	587.932	252.601	450.366	462.527	687.971	423.042	519.106	220.31	158.305	322.483	311.034	492.52	355.829	693.539	126.04	229.713	560.267	556.182	667.556	580.414	463.468	655.634	507.873	459.139	329.305	572.678	869.189	120.813	254.813	436.236	169.828	579.772	378.295	1366.39	633.07	630.17	703.005
5478	PPIA	2369.11	2854.81	5073.89	5158.52	3585.58	3736.96	3693.5	5206.14	2999.04	4206.42	3124.38	6518.31	4538.08	5361.55	4785.56	6156.62	3220.4	6182.14	5774.53	13680.6	6948.08	6505.71	4718.07	5949.74	3889.01	13505.4	7452.67	5875.63	5897.18	7593.98	7159.63	4600.35	4225.36	6476.38	5273.59	4454.43	4112.87	4665.28	3366.28	5611.48	4338.42	11117.4	5652.42	7378.74	6907.24	8864.84	10178.3	7649.38
5481	PPID	673.591	663.59	792.03	736.267	632.514	544.36	771.643	648.952	739.837	771.792	623.407	1346.05	679.983	741.379	1219.13	1804.13	915.756	840.503	652.324	1277.59	856.376	700.063	1028.77	1478.39	894.533	892.514	1170.32	1160.61	1278.09	1121.62	1892.91	1118.4	913.723	1083.26	854.718	1201.13	933.778	563.642	1140.58	1339.87	575.733	1261.07	991.809	625.354	1678.92	866.233	891.533	1330.58
5506	PPP1R3A	0	0	0	0	0	1.7833	4.2115	0	0	0	0	0	0	0	0	0	0	0	0	0	0	0	0	0	0	0	0	0	0	0	0	0	0	0	0	0	0	0	0	0	0	0	0	0	0	0	0	0
5528	PPP2R5D	1322	1240.14	1466.06	1531.37	1139.45	1033.49	1757.69	1531.12	1283.2	1630.25	1403.98	1424.04	1203.21	2331.42	1405.58	968.558	1166.73	1695.95	1162.08	2432	1792.57	1308.54	1425.86	1937.13	1493.1	2279.07	1502.95	1742.42	1877.74	2731.72	1740.51	1059.93	1160.29	1217.3	1478.12	1090.91	1493.99	1306.54	963.344	1234.49	1737.55	1123.78	1614.34	2019.19	2931.17	1101.73	2432.63	1227.02
5529	PPP2R5E	575.386	440.986	545.067	598.888	551.704	560.856	505.381	264.07	495.457	532.688	537.499	679.732	672.909	359.979	583.257	582.983	766.393	1120.14	358.003	311.594	556.294	1128.41	701.669	762.106	692.987	199.616	387.806	804.539	550.976	785.741	614.65	702.905	743.771	744.174	904.461	715.076	1039.98	536.711	428.885	467.157	576.145	444.444	587.251	574.71	1021.05	477.473	889.674	817.914
5534	PPP3R1	1363.97	1293.95	1328.35	1287.93	1286.98	1395.45	1978.94	862.188	1483.5	1446.13	1558.29	1818.98	1370.79	591.954	1402.26	2669.11	1564.66	1433.32	1098.11	470.457	980.049	1635.38	1280.78	1381.34	1951.41	428.663	893.386	1632.7	1467.25	1745.33	1431.93	1501.32	1685.01	1500.44	1422.42	1076	1517.28	1728.76	864.909	1096.25	1215.85	1502.26	2412.39	1659.83	1922.58	1098	1934.01	1350.03
5562	PRKAA1	1228.41	976.922	1383.43	931.961	1225.12	1329.47	1301.83	1528.97	1271.16	1059.32	1170.55	528.623	1151.89	504.702	1559.29	951.334	981.33	1381.75	755.594	210.702	513.359	768.865	1924.34	857.996	1722.81	129.878	261.544	2264.27	535.358	597.408	825.239	1358.27	1313.13	1585.59	1005.92	1244.49	1164.51	1787.11	1183.42	801.307	822.947	428.184	883.191	496.32	1211.2	1440.32	717.539	1117.86
5564	PRKAB1	1337.11	1468.55	1011.02	1435.33	1296.45	1529.2	742.162	1210.1	1399.81	1056.3	1000.57	1119.65	1168.54	1248.69	981.748	1723.15	1464.94	818.676	1488.81	1015.61	1276.86	931.515	1510.64	1307.79	1994.48	2062.7	1140.61	1500.23	1025.6	709.112	1223.33	1495.6	1127.18	1889.41	970.391	1805.53	1325.28	1727.8	1412.96	1233.46	1347.92	1180.67	595.442	649.576	842.669	1183	515.661	1045.37
5578	PRKCA	1740.01	2170.64	916.604	759.522	1332.87	1251	1384.18	986.301	2288.86	677.361	1749.4	305.828	1755.72	146.813	278.577	94.5959	525.501	24.6742	721.17	251.951	313.616	25.3646	659.379	266.487	1785.75	65.2591	287.539	1741.55	102.82	115.898	72.0541	1188.38	669.394	267.036	330.043	619.763	242.399	1517.15	443.712	158.675	398.679	316.17	616.809	427.179	438.102	741.291	163.584	193.871
5597	MAPK6	970.727	787.551	800.335	793.509	1411.68	1623.27	788.489	758.541	1051.65	748.184	886.643	984.012	1128.59	273.772	1753.03	1376.66	1590.16	1798.68	858.864	216.276	646.832	1816.11	1648.73	1749.11	935.947	339.091	418.576	2084.97	974.837	897.827	1153.66	1407.57	1842.69	1307.47	1404.26	1429.25	1816.33	948.06	1025.81	1028.12	1231.53	551.039	1201.57	839.824	1437.03	615.42	501.162	1669.42
5604	MAP2K1	1104.51	959.546	817.303	697.798	1106.03	1140.75	1180.93	617.231	930.12	706.876	998.939	1299.74	1059.97	286.688	1258.28	675.902	990.51	1627.09	1413.08	516.918	645.283	1435.71	1474.38	1202.23	1312.55	188.1	534.462	1545.38	1134.34	834.178	1565.87	1245.58	1155.79	1306	1107.42	1115.24	1526.41	685.656	599.682	759.552	742.472	462.322	978.875	1506.68	1236.72	991.728	2405.29	729.894
5607	MAP2K5	446.543	519.583	168.722	304.81	245.424	266.607	386.055	162.403	385.462	249.395	563.684	472.409	308.781	473.354	226.369	164.826	267.304	166.076	225.473	290.413	298.682	184.528	210.587	296.91	358.365	458.093	359.689	207.147	284.599	272.207	403.662	245.599	302.343	266.532	428.346	193.337	249.479	196.858	191.653	260.88	250.929	82.2042	351.14	249.701	312.166	145.843	175.481	126.105
5610	EIF2AK2	141.433	101.279	202.379	201.418	195.042	166.741	152.082	124.773	139.168	177.966	141.495	781.846	269.663	170.324	257.775	562.201	624.317	1405.79	180.723	162.765	474.624	1457.83	984.465	238.76	784.649	103.007	510.885	282.665	700.651	368.662	351.911	352.553	381.926	547.676	535.728	437.719	453.561	1133.06	303.679	371.485	304.994	972.9	561.966	346.147	1014.63	320.947	473.278	515.027
5621	PRNP	5706.85	6499.27	2858.65	1922.95	4111.84	4415.96	4391.67	2532.43	4450.5	3404.96	6821.18	978.855	2594.67	967.085	1326.81	1344.77	1146.17	1246.68	156.626	135.452	418.621	546.29	68.1818	197.94	1471.56	150.992	426.534	538.328	963.558	609.226	1139.73	701.144	274.823	887.265	1314.65	196.499	1188.25	2328.63	1168.59	286.081	210.07	196.929	45.2279	2057.5	5008.92	1521.13	356.167	842.663
5684	PSMA3	873.361	991.692	1868.18	1439.98	1274.51	1323.23	1370.61	1444.46	934.481	1404.36	913.288	3813.82	1627.96	2762.28	1625.78	1784.78	1695.81	3660.95	1540.45	3457.64	2032.43	3669.94	1651.61	2281.31	1139.15	3561.74	2979.37	2635.53	3304.12	2147.92	3382.56	1700.7	2309.04	2638.12	1718.91	2648.45	1685.13	965.694	1685.89	3550.58	1728.44	4579.04	1680.2	2108.59	2252.23	2647.47	2935.96	2288.74
5685	PSMA4	1547.79	1628.91	3249.86	2626.66	2517.59	2349.09	2293.87	2503.38	1613.1	2658.6	1529.8	6342.44	1705.37	4886.1	2835.93	3711.82	2587.89	4145.89	2249.57	7788.74	4295.41	3792.01	2767.84	2798.88	2039.76	7971.85	4390.54	3516.01	6578.31	2828.44	5775.08	2707.75	3665.3	4837.39	3740.62	3470.13	3267.81	1618.79	2308.62	4637.5	2921.17	4196.93	2183.05	3899.66	4134.86	4041.8	3547.54	4977.02
5686	PSMA5	961.074	1142.56	1374.25	1476.83	1304.93	1198.39	1658.87	1046.38	1102.34	1349.27	951.418	4570.4	1229.71	4991.12	1855.41	1651.49	1949.45	3295.26	1585.2	4348.38	2648.47	3517.12	1968.64	2933.67	1667.03	6932.18	3554.45	2447.37	3807.81	1843.31	3669.59	2017.61	2770.17	2515.18	1846.82	3194.13	1745.11	2092.66	1958.81	4049.47	1967.81	2358.63	1738.6	1922.3	2711.74	1845.33	3083.93	4062.46
5687	PSMA6	1310.75	1555.64	1724.17	2190.18	1523.63	1417.45	1513.44	1381.78	1384.77	1735.47	1227.77	4392.99	1890.84	11097.4	2100	3415.18	2472.77	4111	2000.17	4235.33	3701.51	4502.49	2412.34	2869.38	1965.32	9632.12	3370.46	2829.52	4883.05	3340.13	4645.47	2103.78	3313.44	3891.64	2343.71	3037.61	2143.71	1652.95	2258.01	3884.53	2704.05	3029.88	2164.74	2398.04	2525.65	2230.78	4233.98	2385.43
5689	PSMB1	2587.35	3210.34	3336.84	3131.46	3150.6	3168.52	3123.07	3630.96	2567.19	3290.56	2606.18	7311.5	2722.43	12925.8	2870.6	3817.52	2449.45	3656.2	4110.15	10786.5	5104.66	5180.72	3350.4	3851.74	2347.87	26616.8	5614.97	3934.94	5045.12	5097.22	6009.16	2449.38	3223.13	4422.72	3000.79	3246.08	2308.62	2761.46	3057.11	4676.7	4183.66	4532.07	3448.01	4157.29	3474.85	4071.53	5452.55	5563.35
5690	PSMB2	1240.58	1374.32	1422.77	1858.91	1493.99	1433.35	1768.83	1200.31	1325.68	1592.62	1177.9	4367.2	1509.36	4846.92	1878.66	1944.65	1910.29	3348.47	1889.85	4756.41	3255.16	4538.05	2174.91	2323.74	2176.15	8762	3285.48	3133.78	4050.1	2796.04	3916.8	1580.55	2896.99	2874.42	1934.07	2442.15	2018.33	1526.9	1500.8	2764.8	1870.41	2373.32	1978.63	4067.01	2723.51	1715.28	5835.42	1979.96
5691	PSMB3	1298.08	1413.16	2561.86	2264.97	2640.8	2388.32	1842.77	3716.12	1368.24	2389.23	1127.83	8763.28	1823.14	7407.52	1854.59	2322.98	1553.73	1823.36	3624.78	10588.1	3775.99	2799.94	2697.35	3114.66	2006.07	14316.1	5439.9	2638.48	4515.84	2696.15	2469.35	2090.67	2313.87	3503.72	2033.56	2280.75	1637.65	1912.15	2204.83	3450.71	2087.49	7344.17	3325.14	3925.64	2899.04	3954.02	2851.57	3883.91
5692	PSMB4	4069.25	5087.7	4497.79	4518.85	4562.28	4589.39	4854.47	5303.85	3960.78	4540.56	4290.8	6991.75	6180.61	11507.3	5578.06	4471.81	4453.1	6194.16	7869.19	10445.4	6391.32	6144.58	7583.43	5184.94	3940.92	16083.8	8980.55	4905.71	7381.34	13674.4	7058.92	6927.38	4528.82	6126.21	6067.51	2381.03	3450.23	8627.77	4310.82	6308.72	7191.09	11574.5	5331.55	8564.71	4455.23	6748.26	6161.91	5741.31
5695	PSMB7	1624.06	2233.82	2552.73	2306.87	2034.8	2350.69	2423.6	2940.35	1778.1	2525.06	2103.4	2626.45	1725.48	11416.2	1681.6	2143.83	1742.22	2132.09	3478.88	5687.3	3215.48	2139.21	1805.81	3532.79	2200.8	10101.8	4134.04	2669.93	4199.16	2323.55	2320.1	1787.1	2462.55	3160.05	2636.41	2097.35	1890.2	1758.78	2004.87	3290.25	2036.69	4693.28	2397.36	3042.22	1912.57	3548.78	2718.02	3679.63
5698	PSMB9	396.601	544.376	266.195	393.892	700.854	503.344	306.972	825.219	653.276	604.721	454.347	3190.82	607.574	1213.69	672.173	108.929	2040.07	488.105	734.94	471.014	1079.45	1346.54	547.756	204.486	290.999	11140.8	2624.46	403.746	6613.45	150.591	613.455	458.627	1670.14	395.516	393.604	557.425	209.08	999.038	2606.81	2928.48	1413.95	1501.36	74.0741	2507.58	661.077	1603.81	207.826	694.166
5699	PSMB10	814.185	1060.27	1251.86	1238.2	1906.02	1687.92	675.714	3693.02	1188.9	1634.38	1108.07	2993.81	1294.22	2619.12	1168.96	489.104	1755.92	376.123	2239.24	2510.59	2277.91	1012.37	1310.13	1162.61	1310.88	18335.9	6390.58	878.37	2504.56	367.899	1717.75	1621.04	2325.03	1494.9	750.888	2165.1	600.167	943.892	3458.54	3530.51	1519.19	6380.31	433.405	1618.43	511.238	3536	589.274	1277.55
5700	PSMC1	495.226	606.62	639.918	720.526	673.418	677.664	668.694	806.734	496.413	595.642	588.033	1494.07	683.729	3991.64	524.115	801.916	520.036	1000.25	888.124	2344.48	969.315	1349.71	619.966	799.461	422.419	4689.06	1011.69	679.239	1088.5	1132.29	1075.64	483.275	606.545	785.993	633.241	609.825	514.369	577.108	680.395	821.841	623.194	1138.21	757.122	866.248	776.311	781.7	975.184	652.328
5701	PSMC2	1084.46	1020.18	1569.64	1358.77	1438.62	1310.3	1452.04	1293.94	1019.61	1288.74	915.126	3925.22	1550.98	1564.79	1631.9	2959.71	1566.48	2685.69	1234.08	1723.52	1839.23	4755.55	1784.52	1762.2	1167.31	2225.21	1823.91	2291.27	1900.22	1865.8	2200.64	1253.96	1685.38	1807.28	1627.71	1450.48	1336.11	1667.2	1226.8	1947.03	1430.87	2498.64	1642.09	1724.57	2048.52	1725.96	3611.86	1713.61
5705	PSMC5	2324.08	2635.32	3129.16	3422.68	3179.49	2767.28	2949.46	3771.93	2238.51	2960.56	2098.51	4617.19	2761.6	4281.09	2481.1	2557.32	2548.11	3416.41	3987.5	8501.11	4414.42	2836.59	2737.14	3342.37	2547.76	8596.29	5368.28	3140.95	3895.01	1934.61	2208.98	2542	2683.81	3799.47	2603.48	2588.95	2177.59	2353.14	3209.1	4214.66	2460.45	4803.04	4184.06	4411.82	3549.77	4292.38	1229.45	4318.74
5706	PSMC6	1141.96	1317.68	1327.48	1080.79	1185.22	1196.17	1289.66	1082.69	1148.25	1190.68	1176.52	1818.98	1315.44	1690.7	1348.42	1244.44	1210.38	3328.48	1206.54	652.731	1378.6	2571.02	1290.85	1380.19	1380.45	898.912	1259.44	1855.04	1742.3	1602.36	2257.56	1471.83	1640.76	2161.48	1749.31	1511.46	1486.05	886.182	1152.66	1874.23	1591.83	925.926	1468.3	1127.4	1794.86	1602.88	2141.09	1770.77
5707	PSMD1	1298.92	1263.35	1595.86	1753.02	1609.72	1514.04	2156.29	881.334	1305.12	1368.04	1115.42	2911.81	1361.22	2895.51	1761.6	2901.66	2086.07	3633.43	1139.41	2711.26	2313.85	5055.49	2133.49	2769.62	1639.98	3426.1	2450.98	2717.8	1464.21	1985.13	1747.61	1522.45	2809.22	2063.23	2064.75	2355.28	2764.26	2689.64	1425.04	1889.16	1517.95	1515.81	3501.07	2281.66	3061.72	1156.06	4404.87	1447.26
5708	PSMD2	2609.59	2585.78	2684.25	3200.87	3213.45	3164.51	3548.9	2154.15	2526.54	2634.99	2234.06	8241.36	2828.96	10581	2443.97	8092.97	4598.82	9275.27	2772.81	8757.53	6217.71	7619.85	5115.36	6811.21	4364.99	20784.4	4458.97	5862.55	5365.29	12139.5	5589.57	2277.73	5566.75	4530.55	3972.76	3874.87	5346.11	5419.04	2460.19	4238.48	4441.6	2747.97	4329.42	5021.77	5787.01	2788.2	8882.24	3742.49
5709	PSMD3	2315.81	2386.39	2926.84	3158.65	2332.02	2381.19	2596.16	1769.27	2074.13	3314.16	2314	12915.4	2052.85	2232.5	1957.38	3311.93	2566.03	3626.78	2619.62	4770.9	3544.04	3508.56	3269.56	3414.65	2106.57	2857.97	3144.36	3316.46	3960.52	3200.91	2197.05	2134.24	2926.74	2562.04	2881.96	2568.49	2943.77	3392.75	1929.16	3624.78	2401.57	2196.03	5341.88	2700.47	3260.44	2328.38	3705.92	2637.6
5710	PSMD4	2437.1	3151.79	3165.5	2986.93	2993.47	2817.21	3208.7	3392.64	2596.37	2911.02	2599.29	4740.07	3831.46	8696.97	3766.7	2643.31	3087.43	4959.82	6648.88	12199.6	4895.58	5066.27	4751.15	3765.86	2605.74	13655.2	5689.77	3264.99	4407.38	10183	5475.32	5134.24	2680.92	3799.97	4636	3212.65	2192.42	5452.39	3534.32	4482.56	4638.05	8136.4	5095.09	5534.83	3294.33	3444.03	5378.57	3704.18
5713	PSMD7	1016.05	1067.12	1701.64	1662.5	1473.04	1343.29	1463.27	1590.36	1001.91	1265.74	959.228	3509.54	1390.35	1933.12	2638.52	2259.19	1955.83	1612.99	1798.62	3376.81	2508.46	2742.55	1814.15	2415.33	1050.25	4940.5	3011.73	2754.5	2751.84	1648.88	4766.72	1523.77	2487.17	1951.88	1923.41	2680.97	2754.69	1271.24	1461.29	2485.12	1873.71	2053.3	3390.31	2075.12	2436.68	1379.01	1852.22	987.625
5725	PTBP1	5502.47	4711.06	5697.63	7243.54	6240.34	5933.13	4984.09	6542.33	4782.4	5898.91	5653.84	5162.97	4961.71	8121.73	4533.9	7558.36	6061.93	7666.39	5628.23	6801.56	8160.07	5919.47	9573.36	7531.72	6632.25	8478.57	7391.66	7211.32	7665.94	6603.89	6457.01	6028.61	7061.36	6254.19	8474.54	5752.68	6864.64	5045.85	5076.88	7121.22	9026	7860.89	7374.64	9393.53	9080.63	6901.07	7466.12	8249.85
5727	PTCH1	2380.86	1553.47	6334.49	8273.53	933.807	749.443	1096.4	870.771	2370.64	11671.9	3439.53	112.945	1137.33	216.823	530.234	472.263	960.383	219.22	1070.57	186.176	318.283	132.847	392.405	308.077	344.009	83.1734	325.205	382.652	218.221	159.359	184.713	1079.67	629.23	254.44	706.672	349.633	785.923	835.524	1579.9	297.748	571.605	201.445	578.704	273.042	206.208	322.805	245.004	183.854
5728	PTEN	1810.93	1652.64	2304.84	2489.64	2235.75	2074.45	3247.54	2170.66	1873.27	2753.03	2425.18	980.402	2306.28	2366.77	740.695	2151.7	976.321	2039.1	1667.81	584.169	1436.94	766.328	1458.86	2090.69	1546.11	1416.51	855.189	1231.49	1477.66	468.166	2212.18	3506.6	1413.16	1120.04	865.772	1490.23	1783.01	2022.76	1507.41	1671.68	1275.69	674.797	1623.58	1677.45	2161.61	1541.57	74.7281	1431.35
5743	PTGS2	121.708	25.3198	50.7039	39.7112	528.259	466.34	122.602	37.63	129.603	109.564	18.376	10.3146	560.549	6.7921	158.254	183.817	562.386	370.429	537.005	0	876.91	33.9252	136.651	35.0438	19.8785	0	14.3239	17.2974	107.592	80.8235	2.7866	915.493	9114.17	527.522	127.122	1269.79	281.966	81.1157	13.1796	32.2016	21.8737	125.565	340.812	58.5719	19.2651	19.9721	72.8692	27.6959
5770	PTPN1	1133.98	1051.3	668.767	827.854	966.231	976.371	890.033	565.77	964.132	702.179	1045.14	899.433	962.963	76.28	825.125	1292.45	1005.46	938.883	528.399	451.505	727.57	1116.68	827.1	940.021	963.556	292.386	672.692	1106.19	919.74	1206.63	626.194	785.651	1043.51	881.219	744.572	819.424	1150.77	1150.37	925.316	889.511	745.357	477.868	1063.39	842.907	1171.96	713.423	1723.95	453.153
5771	PTPN2	571.189	650.93	617.626	643.608	551.704	592.51	488.535	466.744	526.064	734.261	648.214	1168.13	462.339	538.14	571.836	558.259	584.699	1052.13	559.38	411.929	678.567	480.659	443.613	515.26	527.885	356.366	655.185	633.253	757.484	781.167	802.548	715.229	748.605	618.214	592.183	706.945	720.533	906.38	501.373	662.233	612.877	521.229	449.074	583.958	662.148	824.431	559.532	1340.01
5788	PTPRC	290.421	241.065	288.051	227.535	1213.15	347.303	92.1853	474.666	283.596	337.167	290.341	234.657	651.269	20.8986	424.595	116.453	1143.44	167.658	63.6833	37.3467	124.139	116.677	57.2497	175.989	722.253	21.753	364.464	1167.78	465.076	21.3496	98.328	379.401	635.18	535.584	33.9518	585.884	505.206	1084.32	1332.23	474.157	367.313	195.122	10.6838	311.356	271.495	1878.31	76.2153	107.837
5805	PTS	228.308	208.361	276.686	253.651	289.32	274.186	184.371	360.455	212.339	226.392	172.275	527.076	347.899	695.402	382.176	929.835	219.945	266.987	370.052	417.503	279.081	576.094	374.281	341.581	333.517	525.912	203.187	323.588	431.236	376.287	724.124	380.722	365.935	554.73	195.421	393.45	194.502	311.959	383.855	501.692	403.219	623.306	280.271	594.967	310.025	549.001	729.436	612.257
5822	PWP2	621.131	641.435	677.072	671.513	638.999	533.66	561.067	763.162	729.794	638.014	565.522	1666.32	712.859	855.277	624.86	818.04	753.643	1403.58	898.451	1040.13	1092.52	1146.16	857.883	1122.17	891.773	1010.24	1069.52	966.122	1009.11	4418.6	837.978	681.338	855.708	542.638	596.526	715.528	735.11	1198.78	714.443	794.306	1039.62	496.838	1085.83	690.092	1091.33	890.385	1825.45	1083.68
5859	QARS	2967.58	3636.56	4231.15	4976.07	3957.21	3246.54	3210.11	4674.04	3543.28	4486.68	3174.92	3359.46	3967.12	9447.23	3229.94	7515.72	4155.74	4968.68	7846.82	6497.21	4775.17	4132.53	4412.83	7121.59	3898.95	8427.38	6500.93	4607.86	3936.66	3980.18	6164.41	6862.68	3863.89	4121.93	3283.06	4537.1	3511.87	2502.08	2805.6	5333.33	5060.26	8453.48	4284.19	3543.82	4245.45	4370.65	1690.86	5663.52
5873	RAB27A	342.881	294.343	231.664	268.319	500.824	454.302	266.729	237.003	382.592	266.344	310.555	137.7	280.067	179.728	175.793	125.411	337.432	328.04	129.088	152.174	375.219	419.15	470.944	213.729	297.626	208.573	212.736	330.76	314.534	128.479	267.118	334.947	503.161	405.593	286.617	243.93	376.093	260.34	282.262	210.477	222.452	228.546	220.798	387.103	374.599	506.735	92.9454	193.871
5894	RAF1	2712.83	2560.99	2525.58	2280.99	2042.56	2048.6	2352.36	2452.23	2239.12	2208.84	2264.84	1000	1969.51	1347.68	1648.62	2251.21	2027.78	2952.99	1519.35	1100.33	2307.78	2557.7	2100.69	1836.91	1614.03	1222.01	1581.99	2120.83	2765.73	2675.56	2426.35	1587.59	1876.53	1830.84	2462.21	2072.41	2537.69	1383.14	1797.91	1828.02	2588.53	1543.81	2487.18	2560.87	2892.62	1736.65	3349.75	2047.73
5900	RALGDS	1404.26	1473.82	2136.56	1351.61	2122.06	2280.87	1228.83	1851.13	1871.86	1260.29	1374.49	1290.87	2403.42	1463.43	3276.85	1192.84	2869.59	1363.09	2795.18	2416.95	1915.3	1048.51	1159.38	1432.56	1721.15	684.581	1674.3	1571.95	1620.39	1097.22	764.729	1970.04	2066.12	1432.42	2352.94	1887.75	1491.46	1304.91	3028.01	2304.05	1853.9	1535.68	2127.68	2042.53	1347.84	2269.39	1731.39	1655.86
5901	RAN	2274.26	2609.52	3152.82	4378.97	2448.25	2437.81	3165.18	2131.7	2388.81	3008.47	2004.36	10795.3	2901.37	6638.45	3316	5126.1	4353.37	5006.96	2827.88	7331.66	7703.19	6375.4	6342.92	6864.73	5611.82	4067.18	5786.85	6861.16	6831.67	8728.17	9637.74	4120.16	5901.45	5144.22	5390.45	4439.07	5224.91	6257.13	2265.24	5553.61	7617.83	2814.81	5826.57	8599.94	14125.2	4934.05	13052.9	6350.03
5902	RANBP1	752.072	937.887	1114.61	1473.61	780.168	738.297	877.398	1079.39	780.01	978.814	716.665	1862.3	756.138	2726.23	1087.79	2302.19	838.342	2254.84	901.893	4260.87	2958.81	1543.12	1411.97	1307.79	2006.63	3521.43	3122.08	1472.39	2810.85	2223.79	1402.07	965.229	1722.95	1584.58	1961.31	1373.69	1620.16	981.404	641.406	1639.02	1608.34	1490.51	1349	3561.44	4048.16	1335.81	2273.45	804.95
5903	RANBP2	3020.46	3040.49	2815.38	2415.59	2159.93	2499.33	2313.06	2008.91	2951.22	2440.07	2832.2	843.218	4407.82	2029.78	4216.58	2251.67	5179.42	7281.41	3111.88	1314.94	1843.43	3615.09	4356.73	2081.83	3612.37	1365.96	2782.02	3536.26	1576.14	1084.64	6950.24	4516.73	3211.6	2748.96	3214.37	3261.89	3530.2	3624.24	2250.96	2602.73	3557.16	1755.19	4390.31	2038.57	2729.22	2268.93	2295.01	4305.83
5908	RAP1B	1843.25	1862.59	2102.9	1635.32	2611.87	2868.93	3115.58	2982.01	2069.34	2282.69	1979.1	2088.71	1699.96	2830.2	1790.56	1325.78	1308.29	949.955	1113.6	1034.56	1127.06	2055.8	1437	1336.67	1482.05	2071.02	1575.1	1853.77	2019.96	1829.2	3086.39	1854.75	1555.97	2430.53	1035.53	1791.98	2094.54	1723.31	1923.67	1709.49	2184.89	1697.38	1170.94	2105.07	1802.35	1552.25	2788.74	2461.99
5911	RAP2A	702.969	540.156	738.703	550.948	836.535	769.059	731.399	504.374	681.014	737.288	773.63	348.118	778.194	202.717	699.908	366.201	1222.68	655.447	359.725	212.375	460.156	674.065	659.954	641.186	893.429	209.853	361.811	674.176	574.837	636.294	328.424	893.926	1179.25	800.605	847.217	677.132	915.452	581.917	489.292	526.893	349.567	410.117	904.202	886.946	1217.98	611.705	767.358	363.583
5917	RARS	1039.14	1237.5	1106.31	1199.92	937.298	825.234	875.058	845.024	1008.61	921.913	867.808	3420.32	1094.88	2184.95	1164.47	1101.11	1383.42	1061.31	1253.01	2276.48	1408.47	1300.89	1451.09	1734.86	1438.43	1659.63	1215.94	1783.74	1632.1	1067.1	2058.92	1285.65	1952.77	1719.11	1119.23	1583.74	1342.36	2553.7	859.418	1615.21	1594.72	1150.86	1267.81	1036.68	1680.34	1377.15	1116.46	1351.8
5921	RASSF5	250.97	129.764	111.898	121.638	562.18	228.266	106.224	341.971	129.603	142.252	151.143	192.883	462.755	138.976	793.719	211.049	343.351	66.4304	104.991	94.2029	89.6045	151.871	218.642	127.082	218.112	126.04	185.68	392.777	207.375	61.3801	149.283	242.958	226.478	169.291	635.215	224.054	145.356	1035.91	697.419	196.943	386.298	177.055	37.3932	236.93	84.5523	677.195	2022.86	114.319
5935	RBM3	2691.85	3682.98	5483.01	6827.82	3093.73	3649.13	3467.48	4729.49	2253.95	3297.22	2350.29	2515.21	2641.28	3069.49	2923.22	5792.57	3176.23	3568.58	3518.07	3099.78	4355.62	5260.62	3923.19	3760.85	3701.27	6757.52	4701.42	3466.65	1673.75	5252	3513.93	4343.75	3161.4	3217.03	3021.71	4859.18	3906.71	2966.34	2535.42	4213.74	3487.41	5889.79	6529.56	4084.62	6700.32	4626.1	1722.46	2163.82
5936	RBM4	2368.54	2686.63	2548.03	2748.11	2308.6	2423.43	2249.58	2134.72	2318.48	2572.54	2467.84	3056.43	2571.47	6581.15	2504.47	2518.12	3789.65	7046.22	3622.15	9128.09	3344.29	3816	3622.35	3030.95	2145.89	6073.74	3558.26	2751.99	5029.6	3480.66	4909.94	2932.43	2492.42	3059.87	4041.58	2794.74	2732.57	2251.69	1998.98	3488.2	3206.7	2379.95	4487.3	4192.59	4434.94	1981.58	2981.88	2827.55
5979	RET	104.921	59.0795	17.9212	41.5	53.3746	64.6456	36.0318	25.7468	55.9541	36.9249	90.0425	193.914	77.8194	559.039	1263.59	6.4497	43.2605	72.1245	0	18.3946	10.7339	6.6582	4952.53	5.0063	14.9089	10.8765	7.9577	7.594	22.1258	155.166	10.7484	11.4437	2.6032	16.6268	68.6932	1.3552	11.2453	88.4899	191.653	7.9337	1.2381	0	17.8063	1698.15	49.233	4.6447	676.271	2.9464
5987	TRIM27	1568.36	1747.59	1802.17	2052.82	1435.13	1569.33	1245.2	1958.08	1606.41	1779.06	1550.94	2826.71	1558.88	1865.2	1466.71	1430.41	1932.6	1809.12	1600.69	2383.5	1850.43	1559.61	1957.42	1384.04	1372.72	2999.36	2353.89	1746.19	1917.14	1661.08	2418.39	1912.41	1439.2	1463.16	1725.23	1935.63	1673.89	1951.91	1889.62	2164.51	2423.44	1431.8	1743.59	1900.72	2212.27	1555.04	1763.73	2076.02
6009	RHEB	1349.7	1131.48	1543.41	1431.39	1389.74	1727.15	1939.17	1104.47	1034.91	1432.81	981.739	3270.76	2958.39	1590.91	2483.12	2510.02	1477.23	1722.45	1779.69	1207.36	1709.02	1685.16	1129.17	1209.97	1023.74	873.321	1546.98	1281.69	1456.83	1966.83	2242.04	1902.29	1142.06	1165.39	1434.27	1570.64	1565.6	1123.12	845.689	1414.54	1513.83	1751.58	1101.5	2383.83	1388.16	1441.71	2965.33	1608.72
6049	RNF6	600.567	519.583	691.933	536.638	636.505	614.802	540.477	499.752	659.971	549.637	539.796	421.351	687.89	175.549	1261.55	837.747	815.118	946.159	394.148	203.456	330.416	507.292	861.335	1265.43	1102.15	152.911	409.557	731.975	701.085	474.266	431.529	899.208	945.333	736.617	568.891	1015.02	734.277	522.924	1179.57	899.312	709.864	679.313	399.573	363.322	855.869	726.428	514.918	1154.98
6051	RNPEP	1278.77	1139.39	1733.11	1885.39	1377.27	1525.64	1169.4	1375.8	1353.42	1822.64	1155.85	3060.34	2114.44	1017.24	3168.35	1586.27	1528.69	1898.64	2144.58	4117.06	3009.22	1574.51	7396.43	3488.59	1758.14	1551.5	2657.88	2469.73	1377.44	3599.31	2003.18	2347.27	2388.99	3012.47	2351.36	1972.22	2889.21	1262.26	2969.8	2830.47	3930.25	4165.31	2557.34	2959.42	1539.07	2005.11	2599.87	2251.62
6059	ABCE1	1168.4	1144.14	1733.55	1505.09	1113.88	1141.33	1216.19	1376.46	1081.3	1487.89	1118.64	1753.48	1115.27	793.103	1493.63	1170.62	1428.51	1712.01	896.73	819.398	1156.46	1166.14	1320.48	1522.29	1640.53	534.229	977.738	2506.01	1583.95	2440.34	2164.81	1626.76	2057.64	1679.3	1467.43	1427.89	2045.81	1394.04	862.164	1185.86	1920.35	1189.7	1268.16	929.224	3414.91	2190.9	1547.73	2449.03
6122	RPL3	73002.2	101325	49706.4	63707.2	47457.5	52880.1	86710.3	42678.3	73916.8	70532.7	79310.4	32384.2	67141.5	30282.1	52218.2	44239.4	54939.4	33368	74123.9	47112	64698.6	18636	34057.5	49341.7	74868	48453	116751	61540.7	54360.1	42334	35731.7	77898.8	42694.7	79094.6	50869.7	50498.5	46754.3	52222.8	31368.5	58618.6	44056.5	60301.7	55192.7	32523.7	48168.7	63915.9	27944.2	51347.7
6123	RPL3L	0	0	0.4371	0	0	0	0	0	0	0	0	2.0629	0	1.0449	0	0	0	0	0	0	0.4667	0	0	5.3914	0	0	0	0.4219	0	0	0	0	0	0	0	0	0	0	0.5491	0	0	0	0	0	3.2108	0	1.1153	0
6124	RPL4	46976	63344.3	53230.8	46154.8	35812.9	41128	52581.7	65959.4	46696.3	56763.3	58290.1	46350.2	41850.6	46117	33371.7	16388.4	23858.4	27090.6	52673	47809.9	35715.3	13377.9	24504.3	30670.6	30105.5	52752.4	51614.3	30971.6	35493.3	27799.1	64493.2	52514.5	30774.3	45044.5	28698	33909.4	29823	19517.2	26337.7	40261.8	35695.4	91841.9	29575.1	22360.4	51678.2	68820.7	35182.5	114685
6125	RPL5	41545.7	64809.7	35261.1	32719.5	26501.8	31228.3	46424.9	33804.9	41890.5	40694.3	55420.2	26925.2	32302.5	47639	23907.8	19295.4	18350.2	23446.8	33796.9	30419.7	25808	12721.3	13898.2	14288.2	20333	31301.3	30595.3	19061.3	20993.9	21240.2	35049	37124.6	18363	29886.4	19680.2	24647.3	25712.6	20347.5	14663.4	25417.8	22678.5	39895.2	23513.5	15960.6	30332.9	33841.2	13891.5	63548.6
6128	RPL6	15548.4	20749	15407.4	16810	13380.1	14237.6	17326.2	18886.3	15360.6	18712.5	21131	13058.8	14106.1	17898.1	10745.4	13540.5	9223.59	7127.03	19000	14500	11558.5	7775.52	8595.51	8727.83	10585.3	15818.9	17783.4	9533.81	11773.5	15427.8	16884.2	16835.8	9692.08	17676.8	10159.9	11321.5	11070	9894.52	7229	14224.7	12180.8	23867.2	10511.8	9393.09	17178.7	17911.3	11573.9	26660.6
6129	RPL7	2385.06	3427.67	1417.09	1896.12	1558.34	1773.07	2194.67	975.739	2265.9	1958.23	2785.35	2653.43	2024.55	2531.87	1671.46	3372.85	1429.87	2083.38	1430.29	1516.16	2078.64	1282.5	1008.63	1202.66	2186.09	2239.28	3476.99	1672.78	1694.58	2330.16	3384.16	2035.65	1524.73	2365.03	1997.63	1739.13	1431.49	1155.5	697.419	1732.82	2370.61	909.666	1678.42	977.226	1798.79	1608.92	1548.47	2071.89
6130	RPL7A	24697.1	35310	26470.5	29026.4	22451.3	23621	27521.3	31013.7	25595.9	34242.7	31129	16418.3	26650.9	55957.7	23219.3	19379.6	16059.2	8669.8	42296	34133.2	30738.1	8867.15	11913.1	19811.3	16461.1	33966.7	45202.5	22912.3	18858.1	15793.4	16790.6	30570	17685	34879.5	17616.3	21563.4	18828.4	12612.4	14003.3	26117.8	17805.2	46520.3	17305.9	16711.5	12334.3	32809.1	12764.8	51963.5
6132	RPL8	46089.2	79710.9	34602.8	41634.5	35156.4	39999.1	47198.4	56215.9	47412.2	43868	56754.8	78668.9	43264.7	267915	39029.7	69438.8	22094.7	33087.4	48402.8	74714	51422.7	33332.6	25536.8	36350.1	47094.4	166186	89360.9	29332.2	40745.3	49318.7	81575.2	31093.3	29888.8	41988.2	35124.8	26100.5	24139.5	34961.5	22217.5	41070.6	42858	80702.8	27873.6	28959.2	46627.9	81451.5	63400.3	61534.5
6133	RPL9	564.474	8867.73	3231.94	318.048	5870.71	4083.82	469.817	534.082	662.841	4751.21	6729.3	10618.9	6562.63	689.655	2768.63	2247.73	1674.41	1081.55	4129.09	405.24	3251.43	101.141	2489.93	1669.78	274.434	838.772	447.224	214.319	190.022	215.021	4882.56	356.074	186.315	368.308	4133.04	5013.66	2028.74	2686.76	1862.16	272.547	4782.5	5809.39	170.94	213.589	2185.87	372.968	3082.44	544.49
6135	RPL11	30051	52835.6	24789.4	26312.8	19831.9	22642	24316.8	27844.9	29734.6	28949.8	38546.9	40894.3	25598.4	47306.2	20362.2	13966.5	13081.1	11877.1	23734.9	26245.8	22175.2	12614.8	14491.1	15336.1	15212.6	43742.8	34235.2	14866.1	19011.3	22034.7	28275.9	24779.5	13344.4	29316	14725.6	18061.2	16694.3	9401.41	15876.4	22710.1	17214.6	46771.5	15236.5	15206.7	27697.8	28259.2	13126.1	59037.7
6138	RPL15	41943.1	54782.5	32291.8	31515.7	27873.5	36017.8	44083.8	33199.5	38858.4	37295.4	49001	12984.5	29687.5	37825.5	20187.2	23281.7	15715.4	16395	27719.4	27628.8	23634.1	11990.2	13732.2	18286.7	13183.3	29103.6	22091.2	19134.3	20098	19571.5	30074.4	31779	16631.5	28410.1	18786.4	20851	17407.3	10231.5	15891.8	24527.4	24486.6	51908.8	18892.5	19366.6	24433.8	32812.8	18880.6	59348.9
6141	RPL18	26882.4	42357.4	24692.4	25916	22473.7	26148.9	29149.7	45002.8	28362	31573.8	38819.3	13684.9	27639.6	88933.6	17213	17889.4	11199.9	13307.9	43225.5	40660	25955.4	7435	12352.4	20859.2	16054.7	62366.6	46927.2	16614.4	22654.7	23237.1	30075.2	21103.4	12305.7	26767.1	14240.8	16937.3	10696.4	6887.46	16299.8	24898.4	22602.6	70090.3	14964	17099.9	15890.8	27741.3	19455.7	45192.1
6142	RPL18A	3470.36	5404.72	2403.19	4257.33	3157.08	3212.22	4137.11	3633.6	4080.34	3679.18	4731.37	16471.9	3066.17	8074.71	1879.47	1752.53	1921.22	2568.64	3705.68	4171.13	4449.42	914.712	2397.3	2822.76	2736.06	15034.5	6389.52	2242.75	3286.77	5778.5	4297.77	2510.12	1935.29	3472.48	1726.81	2026.43	1645.98	3345.62	2114.22	3138.96	4191.91	4346.88	2014.6	2274.62	4203	2574.08	3768.38	5110.19
6146	RPL22	14468.6	22140.1	11143.1	13513.3	8777.38	10732.1	13614.4	11125.9	15016.7	13360.8	18651.7	15218.7	10166	22644.2	8599.16	7964.33	6707.65	7529.73	10752.2	11889.1	7137.09	4826.57	3901.9	6681.43	6452.24	19680.1	11964.2	6553.6	7242.95	8869.23	15759.2	10960.8	6979.55	11143	7709.04	9056.13	9002.5	5521.32	6313.56	8688.83	6926.12	14813	7170.58	5176.35	9928.29	6882.95	13907.2	21498.5
6150	MRPL23	670.654	845.576	1239.19	1465.02	712.826	769.505	641.554	1913.19	761.836	1289.35	742.851	1420.84	849.355	6648.38	672.581	590.866	527.778	456.472	998.279	3787.63	1850.43	1343.69	1210.87	1335.9	882.385	4923.22	2625.52	524.828	1308.89	1306.9	1945.46	832.746	673.485	1460.64	928.938	907.058	560.183	785.188	1590.34	1705.29	1331.41	4560.07	818.02	1515.38	863.361	1959.13	980.76	1744.84
6152	RPL24	18770.7	28814.5	17642.3	13911.8	13418	17305.8	15497.4	25772.6	17416.1	19751.2	22291.5	15964.9	14213.1	36064.8	11104.3	9017.79	7772.77	7463.93	19915.7	32350.6	15350.8	6933.73	7622.27	10087.2	11053	47760.7	27011.1	11002.8	17175.7	11882.2	17312.9	15588.9	7971.74	20865.6	11018.9	10119.5	10174.5	8136.9	9336.63	13956.8	15189.8	35773.3	9103.63	10786.9	13021.4	25778.4	12493.4	29830.9
6156	RPL30	23713.8	35911.9	19608.9	18261.4	14940.9	18254.6	19876.5	22448.6	25764.2	18288.7	30604.8	42482.7	21273.8	78998.4	23569.7	21898.2	10316.9	30607	18802.1	30053	16955.3	13525.7	11618.2	14064.9	16603	58441.5	35615.6	10815.5	15859.9	29045	51685.1	18049.3	11586.8	18002.3	20857.9	10124.4	12704.7	13919.2	13983	16819.5	16620.3	29299	10179.8	11338.3	19024.3	26864.4	24715.3	44758.4
6158	RPL28	13874.7	19783.2	24329.1	27587.5	19834.9	17852	15475.9	42267	17067	25611.4	22307.6	20684.4	23502.3	88539.2	15273.6	15554.6	12475.4	18482.5	42686.7	39331.1	34758.6	8268.55	14729.9	21275.4	12596.9	74818.3	48036	14522.2	28089.8	26067.1	29308.9	19224	13368.2	25187.1	13686.9	11602.9	9287.38	9576.79	20048.3	23715.3	18650.4	85546.5	14286.7	18363.4	15692.8	38455.2	26845.2	50472
6159	RPL29	16200.6	26124.2	19844	20201.2	14950.4	18916.2	19303.2	31471.9	17399.3	24434	25301.9	8871.07	16962.1	50555.4	13465.1	17537.5	7046.45	9218.01	25096.4	25870.7	24956.2	8466.07	9166.57	15502.1	17863.6	33517.6	36033.1	13508.4	16254.7	13306.1	25088.4	18088	11979.2	20617.2	12625.7	15241.1	10618.5	5841.94	8493.68	17113.5	17717.7	56453.5	10169.5	12441.9	17969	32432	9732.13	52978.8
6161	RPL32	28322.7	45121.5	28560.7	27142.8	21932.5	26645.1	25671.5	43641.5	31722.6	33185.2	39636.2	15862.3	26097.4	75756	17573.6	21112.5	12383.4	15957.5	30361.4	41442	23180.5	12395.7	11374.6	16269.2	15159	74980.8	37764.7	14001.2	21825.6	23595.5	31036.2	24688.4	13055.8	25879.8	18219.9	18175.9	15105.8	9139.47	14232.3	21202.2	23397.4	61956.6	14225.1	17745.1	22285.4	29714.8	19711.5	62955.8
6165	RPL35A	16201	28019.5	12381.8	13383	10157.1	11662.5	14839.5	13770.6	18680.5	15547.8	23484.6	29408.5	14274.2	60561.7	10336.7	12870.1	10411.7	13535.7	13743.5	25296.5	14953.7	7526.95	8014.1	10684.9	9435.67	83431.2	18283.1	9268.03	13582.6	4311.86	20311.7	17122.8	8101.52	18069.8	11604.4	10152	11330.3	11334.1	8486	16429.4	15880.3	17229.4	9739.67	8063.55	13633.3	13423.6	13895.7	25653.5
6166	RPL36AL	3365.44	8729	3588.18	2947.57	4061.46	5163.17	4574.64	3518.07	5619.32	3193.7	7807.51	4174.32	3741.99	11055.4	3145.51	2220.14	2050.09	3879.22	4148.02	14277	4470.89	3415.98	3003.74	4494.08	1746.55	14804.2	5968.82	2744.8	4093.28	4494.09	6461.78	3035.65	3213.09	5078.73	2905.25	4191.53	2388.59	1723.95	4300.38	5080.85	3052.83	8456.19	2039.53	3748.16	3510.52	4641.43	4768.84	6843.25
6167	RPL37	18364.9	29397.3	21712.6	22354.2	17517.4	21110.1	18003.3	34214.2	21019.1	24397.1	26818.4	22313.6	27404.9	77002.6	13392.9	20890.3	9925.32	16055.9	33566.3	29580.8	16736	7420.74	11333.1	12539.5	12904.5	19901.5	25826	10543.4	16662	23950.8	24082	25767.2	12126.8	24097.7	17147.7	14884.2	9705.54	12982	12561.2	17186.8	15924.9	51613.4	13396.7	11146.7	18376.7	31802.6	19076.1	61091.9
6168	RPL37A	23831.7	36768	16625.6	20440.2	18279.1	19327.7	25941.5	25170.5	26031.1	23819	31933.8	34508.5	24518.9	72283.7	15329.9	17406.7	12168	13924.4	31251.3	36054.6	20120.9	10803.4	12104.4	17008.2	19628.9	100472	54483.3	12900.1	18952.3	17215	26189.1	21256.2	12492.4	23173.7	15225.4	13698.9	11955.4	14477.1	11441	20813.4	17374.3	42715.4	25486.8	17102.1	18884.1	20837	24945.8	40173.8
6169	RPL38	8963.59	15506.3	7228.37	8788.7	6999.06	8470.8	7942.91	11460.6	10307	9383.17	12837.5	11451.8	8943.82	21529.3	5951.67	6036.58	4002.28	3998.79	9796.9	14675	7918.8	2848.45	4453.11	7599.88	5788.51	26399.2	11804.5	4204.11	6026.03	5467.78	4966.16	7061.62	4328.37	9502.96	5340.31	5477.58	4551.85	5745.75	5584.84	8290.75	7625.67	18036.1	7097.93	6338.98	7104.89	10466.8	3534.9	25750.7
6170	RPL39	724.373	1531.32	922.286	1041.44	677.908	1099.87	761.348	2055.78	1123.86	1449.15	1424.6	1183.08	895.963	4749.22	822.678	1480.93	330.601	505.188	1793.46	1490.52	901.178	584.971	423.763	671.609	477.637	6131.16	1493.4	406.7	911.497	406.786	1304.54	1237.68	335.069	1248.02	600.079	625.183	597.668	528.375	556.288	741.57	596.368	2181.57	521.724	502.486	1104.89	1274.5	939.121	2927.52
6173	RPL36A	96.9468	37.4522	149.052	169.578	31.4262	28.0874	25.737	194.091	32.9986	53.2688	92.3395	264.569	137.744	125.914	54.6548	102.121	52.3679	204.036	163.511	411.371	150.274	190.552	105.293	112.448	30.9221	310.94	154.91	31.2197	156.182	280.595	216.162	148.327	36.0729	40.3073	55.2704	32.9757	64.1399	142.353	26.9083	159.608	202.641	229.449	97.2222	33.9101	43.8816	321.412	236.453	181.497
6175	RPLP0	33544	48818.7	30977.5	41013.5	29237.3	26143.1	45380	40297.1	36460.5	43370.5	43062.4	59602.4	39558.1	64580.5	38862.9	32335.7	28382.1	18596.1	80304.6	45908.6	49436.5	19043.4	27195.1	30821.6	26954.2	149625	59520	33678.4	35496.3	42064	58379.8	56132.5	29815.9	45575.5	28776.2	37996.2	25948.8	28465.5	21360.8	39509	22875.4	50279.1	30274.6	26063.2	49358.9	36094.3	46605.5	65978.8
6182	MRPL12	711.783	831.333	1135.16	1496.86	1022.6	864.913	1007.96	1751.44	789.574	1345.04	729.069	3234.66	955.472	5791.01	1203.63	1545.07	783.698	1573.14	1822.72	6018.95	3130.56	1123.02	1255.97	2377.97	1540.59	5305.82	4866.94	1315.87	1525.81	2364.09	4441.08	1132.48	1415.17	1655.12	1051.72	1352.91	1189.5	1777.49	1281.16	2176.64	1479.97	3093.04	1432.34	2134.13	2174.81	1953.09	2248.16	4180.91
6183	MRPS12	421.782	490.919	505.728	686.181	517.784	445.386	417.408	604.06	455.285	576.876	474.101	1827.94	495.214	2880.88	532.681	822.34	417.122	661.774	839.931	1967.11	1134.52	473.05	639.917	1369.02	669.796	1797.18	1521.91	575.876	649.891	1662.45	1199.75	621.919	834.031	781.297	602.677	576.849	533.528	472.148	535.42	930.449	962.03	879.856	566.595	837.944	987.032	799.35	2389.81	775.592
6188	RPS3	42042.6	76514.8	28594.4	35227.4	26130.6	29271.5	37208.7	35479.1	49230.5	38806.9	55591.6	42934	40939.2	74546	23889.1	24552.7	24197.6	28660.3	53883	45554.1	36347.2	20501.3	17281.1	19555.6	22447.8	71890.6	67988.1	26531.7	33360.1	30230.3	31400.5	37163.3	20214.6	33055.5	23821.2	23815.2	24959.2	23566.5	18612.3	34174.8	25353.7	43135.5	27884.3	20495.8	25406.7	27059.9	33278.9	54518.6
6189	RPS3A	11753.6	22118.4	6492.28	7721.51	5889.67	7422.65	10683.7	5458.99	13912.5	10842	16792	8416.71	7124.01	17617	6534.11	6049.12	4774.13	3050.42	4454.39	7879.04	8003.27	2281.23	3495.4	4578.42	5701.27	13055.7	8940.76	5988.27	5747.51	5282.12	9554.14	8550.62	4883.23	8386.45	5711.41	5709.32	7293.63	3451.11	3255.9	6051.1	6595.13	4384.82	4946.58	4148.48	7769.53	5982.35	4326.05	13955.8
6193	RPS5	18831.2	38714.5	13200.1	14600.5	10989.7	11368.7	20936.8	15819.1	23706.8	16219.7	26028.7	10757.1	13296.7	49655.7	11908.2	13698.9	9710.38	9702.64	16179	21673.4	21026.7	4886.81	9654.2	13283.5	11055.2	26859.9	23553.3	13292	16124.1	19356.1	21237.3	14593.3	11140.6	17003.7	10289.4	10765.9	9869.22	7014.11	8966.5	14032.4	15633.9	16303.5	10232.5	8690.66	26489.5	13713.4	10741.1	19426.6
6195	RPS6KA1	544.329	707.899	811.262	1290.79	1191.7	834.151	264.389	740.716	819.225	979.419	475.939	1103.15	1307.53	2347.44	2855.92	1562.27	1569.22	1660.76	1459.55	2016.72	3196.36	2158.21	2333.72	4219.51	2226.95	4126.04	2082.8	2414.88	826.464	1028.21	2803.34	1519.81	3352.55	2989.8	1156.34	2427.56	1444.4	1689.32	2619.99	2435.19	1633.1	2602.53	795.584	865.808	742.776	1543.89	1389.35	2236.3
6196	RPS6KA2	1727	1865.75	2144.86	1681.11	2137.48	2869.82	5804.87	812.675	2176.95	1773.61	2120.59	516.761	1814.81	567.921	649.332	2318.32	732.24	607.364	567.986	248.607	443.356	458.148	493.383	866.853	861.955	742.163	787.814	812.977	668.547	468.548	634.156	622.799	659.353	787.505	1021.32	703.783	802.582	1356.85	1380.56	953.448	455.221	845.529	815.883	332.054	122.012	229.447	347.244	624.042
6197	RPS6KA3	1064.74	897.798	791.593	716.948	1290.97	1240.75	1168.93	446.938	1253.95	819.613	1074.54	459	1094.47	173.459	912.817	1075.67	776.412	620.017	475.043	79.7101	262.28	757.768	692.175	566.862	1460.52	46.0653	232.896	1149.64	416.486	668.319	408.838	809.419	1346.97	679.683	420.055	458.95	618.909	2054.83	793.52	372.419	655.799	249.322	765.669	869.331	1033.89	901.068	456.92	420.743
6198	RPS6KB1	879.656	770.144	915.293	656.845	863.472	872.492	735.611	813.996	721.664	759.08	859.079	553.894	718.269	273.772	650.148	477.996	666.211	615.905	512.909	413.601	633.765	480.659	590.909	478.29	578.686	240.563	480.116	618.065	717.137	357.225	398.089	579.665	881.369	700.34	692.854	713.721	1077.88	961.526	469.522	506.359	829.55	467.931	997.863	656.622	962.183	1039.02	184.775	1270.48
6203	RPS9	20415.1	38522.5	20171.8	24452.1	21008.2	21254.6	26925.6	26543.7	24698.7	26268.2	29392.9	21471.9	26870.2	81960.8	17620.9	19132	17063.3	15622.2	38578.3	41280.4	30094.5	7905.2	15556.7	17174.2	13036.4	73558.5	61765.2	14453.9	23287.6	23351.1	22107.9	23557.2	15235.4	25524.1	15993.7	19226.7	13451.1	13690	20908.3	26158	22862.6	34877.1	14633.2	15453.3	28876.6	21177	14456	27428.4
6206	RPS12	20572.4	38629.6	13888.9	19038.5	12911.7	13618.8	22298.5	11199.9	24295.1	15774.8	23447.3	34775.1	16839	64749.2	17600.1	13296.1	13620.2	12790.7	18044.8	21665	23306.5	12192.8	12204.3	11736.6	10852	83702.5	26001.6	11498.1	18918.4	20614.6	26420	20401.8	12657.9	18429	12092	15972	16301.1	20939.1	10336.1	16901.2	15999.6	11607.9	14222.2	10046.2	23543.3	14489.1	17992	34446.7
6207	RPS13	11934.1	19188.2	9717.66	10877.7	8953.47	10415.5	12367.3	11108.1	14341	12848.7	17168.7	8680.25	13407.4	18940.4	7574.59	8635.82	5329.23	4214.85	11046.5	12083.1	8885.78	6401.4	6079.98	8410.51	5072.34	15307.1	9939.72	7010.08	8855.53	5629.81	14443.1	11040.1	5673.11	11452.8	6045.4	7873.52	6334.03	7679.38	7698.52	8577.3	7503.51	12640.5	6253.56	7284.94	14530.9	9666.98	7414.44	20229.2
6209	RPS15	7699.93	11870.8	7671.15	8866.33	6697.27	7915.74	7755.73	13766	7878.53	8424.94	10055.8	3952.04	9858.51	35305.1	3335.17	6664.71	3139.34	2812.22	14530.1	16679.5	12193.7	3239.7	5485.62	8489.46	4871.34	37376.2	21540.5	3802.47	5498.48	5934.43	9034.63	5610.92	4525.85	8729.06	6245.56	3698.25	3562.27	2126.32	5586.49	8305.22	8762.69	23486.9	5668.45	8714	5643.6	11567.1	6337.39	16351.8
6229	RPS24	26747.7	39996.3	31151	25983.3	22692.7	26222.9	28069.3	36544.6	29196.1	32287.5	34334.2	29121.7	26887.2	72446.2	22389.7	22872.9	14340.6	65948.3	36034.4	44847.8	22522.5	15186.7	12380.6	16119.8	14736.6	96177.9	41936.1	16847.2	23218.7	14772.4	47654.1	44221.4	18762.7	30737.9	20024.9	21516.9	20684.7	25121.5	14135.6	26863.6	21768.1	79884.4	28321.9	17177.9	31722.4	31195.5	35714.1	102292
6230	RPS25	13448.7	19652.9	10499.2	12264.7	9321.61	10753.5	11370.1	9658.36	14400.3	13080.5	16782.4	19471.4	14653.8	12046	11089.6	14865.5	7276.87	7016.63	13683.3	15736.3	9976.43	6883.96	7513.81	9865.02	6207.62	11978.2	11188.6	7506.22	9358.79	11072.1	15919.6	12658.9	6520.64	12726	7548.76	8897.12	6274.05	10062.5	9023.06	11032.1	8710.28	13709.1	6651.35	7136.97	16030	9967.02	9417.6	26292.9
6231	RPS26	697.513	255.835	311.654	1576.28	499.826	219.795	621.432	733.454	1492.59	318.402	2029.17	1052.09	1602.58	1664.05	1065.36	2103.68	1251.37	564.975	931.153	886.845	502.158	865.567	1149.88	770.579	418.001	1896.35	814.87	421.466	406.508	794.51	2912.42	1116.2	835.627	677.667	441.374	753.924	838.817	499.199	714.992	915.646	1026	770.551	526.353	386.663	471.281	409.661	1564.46	2264
6235	RPS29	6923.09	12192.5	5212.89	7760.5	4996.76	5530.99	5990.17	4986.3	9848.88	7891.04	10447.2	14231	10152.3	26094.6	5199.96	6857.13	4378.42	8139.94	9327.02	10818.3	7214.09	3707.36	5346.66	5931.65	4697.96	37448.5	9552.98	3572.12	4363.99	8219.6	10543.4	6361.36	4241.35	7443.25	4753.65	5546.7	3935.03	3719.14	4738.61	6262.05	6532.4	4625.11	5620.73	5237.12	8599	5056.67	9019.05	12697.7
6257	RXRB	1491.97	1755.51	1363.76	1252.87	1382.75	1310.3	1487.6	1740.22	1382.59	1307.51	1391.52	1095.93	1134.42	1208.99	868.767	796.541	1117.03	1123.62	1223.75	1504.46	1093.92	758.402	988.492	963.512	972.943	1359.56	1075.35	904.527	911.931	1505.15	1089.57	880.282	646.709	850.485	969.207	852.4	967.514	1034.95	1059.31	1075.25	1423.44	486.901	1026	1242.34	789.511	1077.57	1010.13	751.915
6299	SALL1	1767.29	1842.02	1379.5	1466.1	849.006	1012.48	1380.91	777.686	1342.42	1301.45	2048.01	3.0944	1251.77	117.032	1981.85	1475.91	2550.55	1225.17	1074.01	210.702	1163.46	887.128	3109.03	647.733	1362.23	1000	174.539	1472.39	491.974	433.092	2074.04	1110.48	2086.65	2321.7	1475.72	768.379	1017.49	444.053	922.021	1193.33	1078.42	561.879	6044.52	262.032	53.8709	1344.64	6.3203	2027.7
6311	ATXN2	896.863	687.854	1013.2	959.151	817.081	800.713	898.924	1047.7	750.837	931.598	991.386	804.023	898.46	658.307	1009.48	779.341	964.025	553.27	901.893	332.219	503.558	730.818	949.079	1023.59	926.008	418.426	447.224	795.68	819.957	485.322	834.395	977.993	573.819	826.804	773.391	917.448	1217.41	1103.56	1276.22	925.446	696.244	702.8	832.977	750.866	698.894	785.416	1045.08	1297.58
6387	CXCL12	6750.18	7705.13	7857.36	4045.89	5509.06	5030.32	43675.2	2314.57	9222.86	5808.72	12771.3	24.2393	6361.63	203.762	81.5744	59.8391	254.098	148.361	144.578	192.865	149.341	311.668	45.4545	63.1559	208.172	113.244	291.252	386.871	264.208	388.105	280.255	93.75	76.9803	150.649	211.607	79.9548	284.048	480.923	1185.61	227.278	268.262	91.2376	65.1709	428.5	171.245	564.329	4325.68	50.0884
6390	SDHB	1055.08	1107.21	1022.82	1004.59	1013.12	1047.26	1117.92	836.442	1096.6	1027.24	846.675	2944.82	947.149	2050.16	1431.22	1138.38	962.204	1184.68	994.837	1988.85	1494.81	1491.12	1365.65	2220.85	1198.79	1907.23	1595.79	1244.99	1591.32	1893.25	2612.26	1211.27	1265.9	1488.35	1085.67	1216.49	1370.26	883.937	884.13	1607.28	1144.45	1212.29	1126.42	1591.57	1853.73	1296.33	4524.58	2344.73
6391	SDHC	1176.37	1386.79	1257.98	1535.86	1085.95	1215.34	1574.17	742.697	1380.68	1345.64	1201.79	2631.77	1749.06	2890.8	3192.41	1518.91	2256.83	2473.43	1407.92	1327.2	1366	1991.44	2593.5	2869.36	1421.31	1863.08	1645.13	1693.03	1668.55	5126.57	2877.79	3072.62	1736.71	2358.48	2268.85	1938.34	2349.02	4290.48	1444.81	2533.66	3489.06	1409.21	2225.07	1851.84	2132	946.122	1856.31	1915.14
6392	SDHD	1972.09	1951.73	1946.42	1530.85	1756.87	1872.49	2377.16	1647.8	1905.31	2040.56	1816.93	2336.26	1329.59	1126.96	1934.13	1723.87	1018.67	794.634	717.728	629.877	1211.53	1681.99	1526.47	2039.86	1675.32	256.558	1033.97	1326.84	1321.91	1773.92	2351.91	1444.1	1124.95	1580.05	1309.91	1256.24	1915.87	1599.87	1143.88	1268.93	1316.14	971.093	912.749	1144.13	2322.15	1763.59	2679.06	3369.48
6396	SEC13	1688.39	1873.14	3024.31	2920.38	2627.83	2184.13	2481.05	2550.92	1964.13	3029.66	1642.36	1718.41	2178.94	3170.85	2380.34	3016.68	2473.59	2768.88	2934.6	5191.75	3618.25	3013.32	3834.58	4456.34	1967.42	5704.41	3377.79	2939.71	3751.84	2457.11	3952.63	1883.8	2481.96	2440.61	1805.76	2612.31	2728.45	1321.58	1957.17	2885.08	3325.22	3070.46	1744.66	2923.31	2509.45	1366.93	3411.47	2285.21
6426	SFRS1	3764.56	3570.09	7041.72	5977.43	4003.1	3994.2	4229.76	4860.87	3359.64	5043.58	2790.86	5133.57	4198.09	3555.38	4380.95	4682.14	5019.58	8405.98	4220.31	3973.8	5394.47	5420.1	7208	4679.7	4094.98	3332.05	5552.9	6060.41	7350.98	5512.01	5330.81	5984.6	6045.74	5071.67	6249.51	5799.21	8867.14	4761.46	3273.48	4963.25	6415.19	7782.29	6937.68	6209.95	9786.66	6139.8	4065.43	8161.46
6428	SFRS3	6942.82	7552.68	7429	7120.83	5204.78	5721.8	5595.69	6634.1	5528.46	6197.34	5361.66	8524.5	4793.18	7293.63	5662.89	4767.06	5047.81	6961.59	3896.73	7119.84	8343.48	8059.29	7336.02	4448.64	5013.8	6701.86	7685.03	7448.42	9774.4	7351.12	8794.19	5886.44	5971.74	6263.26	8784.84	6318.24	6787.59	4393.4	3906.1	6439.86	7989.27	5524.84	7026	9791.64	10241.9	6599.63	8310.07	8489.1
6432	SFRS7	2808.94	2850.06	4043.2	3420.89	1877.59	1915.74	2149.74	3444.13	2135.82	2642.86	1795.34	3644.66	2121.93	2923.2	2837.16	3576.01	2531.88	2878.97	2254.73	2467.11	3385.37	3006.34	3747.99	1883.51	2066.26	1753.68	3811.22	2832.13	3895.44	2752.57	4189.89	2854.31	2065.08	2413.91	3781.29	3224.84	2902.12	2254.25	2410.76	3215.03	3595.13	2517.62	3434.47	3896.13	4625.04	3733.86	2763.45	4048.91
6434	TRA2B	3004.93	2961.36	3529.17	3364.36	2426.3	2388.76	2730	2776.7	2722.14	2996.97	2181.69	3772.56	2206.41	3521.94	2040.18	3140.66	2764.57	3851.07	1839.93	2429.77	3399.84	4045.34	3668.01	2801.58	2353.95	2879.72	2570.87	3443.02	3797.4	4206.63	3948.65	2605.19	3107.1	2820	4130.68	3293.96	3501.87	2174.41	1751.24	2855.21	3691.7	1972	3418.09	4411.39	4797.36	3283.79	4019.7	4008.84
6440	SFTPC	0	0	0.4371	0	0	0.4458	3.7436	0.6602	0	0	0	0	0	0	0.4079	0	0	0	0	0	0	0	0	0.3851	0	0	0	0	0	0	0	0	0	0	0	0	0	0	0	0	0.4127	0	0	0	0.7135	0.9289	0	0
6446	SGK1	414.227	285.375	2759.87	1823.5	2506.11	2406.15	408.985	9970.62	1076.04	1257.87	377.168	614.234	2370.79	328.631	473.131	816.965	651.639	451.411	2975.9	180.045	696.768	594.166	647.871	183.691	651.021	62.0601	443.51	689.786	494.143	197.865	375.398	744.718	1468.2	909.434	1199.37	1197.52	586.422	912.472	557.935	496.558	2099.46	466.125	1232.91	1177.16	1154.12	1444.96	400.037	154.39
6457	SH3GL3	73.8642	89.1468	0.8742	0.3578	2.4941	5.35	11.2307	1.3203	18.1731	3.632	32.6174	5.1573	0.8323	67.3981	13.0519	0	32.7869	0.3163	10.327	7.2464	18.2009	0	0	0	216.455	93.4101	7.4272	0	1.7354	35.8368	77.6274	29.0493	0.7438	1.0077	7.1062	1.3552	1.666	0.6412	290.5	2.3335	14.4449	7.2267	10.3276	43.1583	289.69	68.2768	6.6921	4.1249
6464	SHC1	2366.17	1783.99	3596.92	3489.94	4400.66	3777.08	3222.27	5666.94	2580.58	3670.1	3044.91	2060.34	3516.85	1638.45	1681.66	1846.41	2986.34	1974.57	2669.54	1959.31	1460.27	1772.99	3147.01	2119.57	3070.68	3236.08	1613.83	2464.67	2639.91	3707.59	1468.55	3559.42	2060.25	1865.73	1865.77	1666.85	1761.35	5473.55	1738.06	1608.68	2355.34	2965.67	2094.73	2647.63	9727.79	3440.78	6634.07	1631.11
6469	SHH	6.2952	14.7699	3.0597	6.7974	19.9531	42.354	0.9359	0	15.7819	3.632	0.9188	1.0315	47.8568	6.2696	59.5493	196	79.6903	3.796	17.2117	4.4593	0	0.3171	39.4131	484.452	73.9923	7.6775	114.061	14.7661	0	0	0.7962	23.7676	45.37	7.5576	1.9739	25.2964	2.9155	34.3059	38.4404	23.8012	42.5093	120.144	2.1368	3.0827	0.3568	56.6651	0	20.6246
6472	SHMT2	826.776	1130.95	1031.12	1655.71	1384.75	1245.21	1018.72	1429.28	1021.52	1292.37	1714.94	5368.23	1101.96	4478.58	1436.93	5123.23	1432.15	2888.46	1459.55	4110.37	4068.14	2988.27	2977.27	3059.21	1924.9	6576.46	3336.94	3848.88	7794.79	6738.09	4233.68	1585.83	2355.89	2093.46	3255.82	1757.65	3930.45	2299.78	823.174	2260.18	2674.78	2146.34	2626.42	4102.68	3884.77	1938.23	4783.34	2703.59
6477	SIAH1	866.322	799.462	999.728	653.944	1012.71	1140.98	885.887	663.76	835.218	806.622	876.421	646.39	521.269	153.286	542.727	886.894	559.531	422.086	387.694	201.405	541.748	389.908	603.714	350.038	556.897	247.562	336.622	523.195	586.642	418.731	580.537	527.843	488.977	640.05	809.337	587.835	629.592	320.814	533.394	585.551	553.9	377.055	786.161	585.305	541.238	537.501	334.336	991.438
6478	SIAH2	1105.45	1064.49	1209.9	1309.75	745.25	949.621	2675.71	806.074	1281.21	1180.99	984.955	923.156	1199.33	5418.5	1562.56	822.34	892.987	602.935	843.374	1084.73	608.564	1748.89	519.275	1486.09	525.676	3820.22	1480.14	572.923	1207.38	4642.01	2180.33	698.504	819.636	642.398	856.297	1370.07	1708.87	634.498	1183.42	982.849	1104	776.874	638.889	819.567	652.872	456.108	910.494	2033.59
6490	SILV	133.04	55.9145	54.2007	74.4138	1155.79	765.938	268.601	7.9221	136.777	32.0823	55.5875	108.303	223.471	28.7356	53.8391	11.4662	18.6703	15.1841	519.793	55.1839	89.6045	128.091	56.099	32.7332	74.5445	16.6347	33.4224	53.5797	50.7592	45.7491	26.672	18.4859	60.6173	20.6575	25.6613	38.3964	67.8884	61.8788	25.2608	47.1357	58.605	37.037	24.9288	42.2775	17.1245	24.1523	58.3697	22.9817
6575	SLC20A2	710.524	758.539	679.694	734.479	882.427	752.118	794.104	480.607	769.488	450.969	699.667	394.533	1763.21	717.868	1174.67	3000.2	1316.48	776.603	1705.68	426.979	713.569	1048.19	450.518	834.12	685.257	1106.21	887.02	1243.72	436.009	572.627	1150.88	2277.29	3945.33	844.439	929.333	1110.33	694.294	1103.56	1075.23	946.914	1208.01	796.748	2167.74	440.39	557.26	949.837	308.207	429.582
6598	SMARCB1	2259.99	2458.13	3413.77	3787.95	3700.31	3805.17	2663.08	1431.92	2167.86	3549.64	3100.03	2103.66	1864.75	1268.55	2008.36	1804.85	2318.31	2997.91	1743.55	4835.56	4140.94	1899.18	2443.04	2568.98	2967.97	2341.65	3851.54	1712.86	4190.89	2707.59	1869.03	1946.3	2299.74	2541.38	2895.38	1936.53	2500.21	2023.73	1803.4	3333.57	3254.64	1926.83	2506.77	3524.88	2701.39	2077.1	2192.03	1643.49
6602	SMARCD1	1205.75	1211.13	1543.85	1699.71	1572.31	1389.21	1200.28	1021.29	1246.77	1518.16	1308.37	1900.46	1405.33	872.518	1329.25	2054.24	2117.49	3099.14	1371.77	2472.69	2620	2334.81	1613.35	1620.87	1401.44	1467.69	2043.01	1941.95	3447.72	1709.87	1513.14	1671.65	1519.15	2000.76	2318.2	1481.2	2132.03	1528.37	1239.43	1982.97	1802.72	1519.42	2508.19	2028	2412.42	1627.5	1037.64	1804.36
6603	SMARCD2	1388.31	1520.77	1243.12	2276.42	1622.69	1260.37	1204.02	1637.89	1407.94	1634.38	1460.43	4649.82	2078.24	2317.66	2566.74	3231.67	2061.02	3393.65	2597.25	4691.75	2873.41	2632.85	2306.39	3175.51	1999.45	3640.44	3550.2	2038.14	2990.02	3417.84	1391.32	2663.29	3180.74	3280.01	1630.08	2780.35	2568.51	2223.79	1263.04	2722.67	1937.68	2233.97	3873.93	2887.2	2339.99	1743.61	1256.99	2897.47
6604	SMARCD3	756.689	745.879	1383.43	1335.51	1164.76	1010.25	1147.4	2039.94	591.105	1494.55	960.606	1308.92	399.501	2292.06	1409.61	417.799	447.177	162.596	204.819	183.389	1538.21	54.851	226.122	135.939	122.032	383.237	291.783	91.1277	573.536	242.852	208.599	164.613	66.5675	1118.02	1427.16	146.358	221.991	182.11	506.315	231.012	78.0025	631.436	35.2564	735.012	610.774	643.753	151.687	213.318
6606	SMN1	2.8916	0	1.4031	3.9282	1.6761	14.5519	6.233	4.6542	2.4725	8.7167	0.7213	5.4771	5.6305	0	6.7544	2.734	6.612	0	6.7986	0	4.5782	0.5105	8.481	6.5543	1.7062	0	2.2282	11.8044	0	1.525	7.5438	4.6919	11.8334	0.66	17.5286	5.5336	10.2832	6.3193	2.4272	8.7738	7.3132	0	11.802	5.7471	4.9982	2.7729	8.9153	6.2994
6607	SMN2	894.811	986.944	1524.96	1115.86	1233.92	1413.45	1323.67	2080.18	826.796	1503.39	908.892	2139.44	1039.31	920.585	1215.64	1317.31	1013.88	1162.22	1661.02	1394.09	645.054	1167.21	1186.86	1337.82	1118.67	449.776	1242.89	1096.92	1866.38	1209.68	1526.69	2086.42	1656.44	1677.64	1978.13	1630.15	1541.99	1379.06	630.192	1652.18	1302.63	2457.99	1571.18	1541.34	1346.77	2201.59	1626.18	3235.3
6622	SNCA	318.539	386.654	296.793	70.1207	556.692	796.255	896.116	101.667	644.668	262.712	399.678	70.1392	390.762	180.773	14.2755	25.4406	17.7596	39.2256	17.2117	13.9353	36.8685	16.487	2.8769	8.4721	38.1005	10.8765	15.3849	10.1253	81.9957	139.154	7.1656	19.3662	46.1138	22.169	126.332	23.0378	21.6576	101.956	38.4404	31.2682	7.8415	27.1003	5.698	161.183	16.0542	19.9721	1435.08	7.0713
6626	SNRPA	1624.59	1882.63	2703.92	2663.51	1255.55	1287.56	1895.18	3024.26	1427.07	2261.5	1646.03	1873.65	1601.33	7410.14	1484.25	1576.96	1226.78	1975.83	3080.89	4552.4	3792.32	1974.64	2081.7	1760.66	1719.49	5084.45	4816.01	2381.13	3508.89	3280.21	2821.26	1713.47	1693.19	1948.86	2225.42	2127.61	1969.6	1060.6	1818.23	2713.8	2264.14	5619.69	1998.58	3477.32	2526.22	3006.04	3566.5	3022.39
6629	SNRPB2	1004.72	1101.94	1392.61	1105.47	1240.59	1282.21	1180.63	1238.49	966.523	1229.42	1081.89	1077.36	827.299	834.378	1114.31	838.464	767.76	1300.45	838.21	1857.86	1408	1638.24	920.023	1001.64	920.486	1692.9	1202.68	1088.47	1396.96	1650.4	1495.62	1150.97	1135.74	1459.63	1339.52	1079.62	1039.57	870.792	688.633	1079.92	1154.77	1175.25	1102.21	1443.6	1603.28	1535.53	2009.11	1490.87
6631	SNRPC	1060.12	1405.25	1476.53	1595.25	1139.32	1119.04	1253.16	1089.95	1031.09	1296	1055.24	2827.75	982.106	5870.43	1316.61	1253.04	1061.48	2113.12	1538.73	4299.89	2813.21	1702.28	1368.81	1854.63	1154.61	6399.87	2360.26	1510.36	2353.58	2774.3	3329.62	1316.46	1472.67	1777.55	1744.97	1616.71	1232.82	1057.71	1136.19	2386.65	2464.71	2761.52	1319.44	2323.5	2364.61	1955.88	3278.74	2576.9
6633	SNRPD2	3088.45	5208.49	3495.95	4091.69	2765.5	2915.74	2905.94	4549.27	3452.89	3582.32	4409.79	3897.89	2980.86	17460.8	2706.64	2573.8	2371.13	3537.58	4444.06	14657.2	6191.11	2104.95	3339.18	3963.8	2447.27	16746	6999.08	3208.88	4426.9	6682.81	6041	2507.92	2613.24	4993.58	3581.13	3110.56	2747.61	1697.66	2739.15	4848.91	5199.34	7387.53	2689.81	4785.28	4996.79	4966.09	8654.71	5151.44
6636	SNRPF	706.746	893.578	1893.53	1474.32	914.851	812.751	960.693	1870.94	708.274	1291.77	759.389	2767.41	1096.55	3769.59	1044.15	1702.37	907.559	2547.13	1839.93	4414.72	2180.38	1474.64	1346.38	1398.67	803.423	4308.38	2715.17	1226.43	3371.8	2807.85	2378.18	1441.9	1507.25	1998.24	1631.66	1150.54	1062.89	955.434	957.166	1877.49	1737.1	4496.84	1480.41	2276.38	1923.65	2285.65	2454.88	2276.37
6637	SNRPG	565.733	630.885	1092.76	920.513	874.945	712.885	553.112	1025.25	570.54	769.37	584.817	2077.88	801.498	1938.35	1022.53	1864.69	769.581	1394.72	1091.22	2575.81	1411.27	1882.37	1274.74	1188.79	824.406	1754.32	2246.73	904.527	1447.72	1912.31	1938.3	897.887	1264.78	1647.56	1314.65	1223.72	1053.73	623.918	900.604	1687.08	1256.29	3434.51	1630.34	1995.85	1355.69	1647.47	2524.03	1935.77
6638	SNRPN	3222.34	3607.69	2332.13	2510.74	2551.56	2866.19	2287.28	1909.5	2988.56	2588.79	3356.24	1882.52	2397.72	1903.46	1510.54	1767.94	2882.34	2447.84	261.618	3825.33	4087.95	760.361	75.2445	2203.54	3943.48	235.445	3351.99	1656.26	4678.66	2340.05	3602.04	3050.29	1306.47	3563.73	2301.13	1521.41	1684.39	478.102	3102.36	2488.51	167.222	2856.37	3251.51	6593.47	2450.76	2870.47	4217.92	2396.98
6647	SOD1	4014.69	5253.33	4310.71	3498.16	2956.56	3145.79	3389.33	4374.32	3934.96	4008.47	4127.71	11520.4	3339.99	8208.99	3329.46	4483.63	2280.51	5927.17	4160.07	14398	5453.27	10299.3	3924.34	6599.79	2078.96	19349.3	7633.04	5150.4	6211.71	7158.22	10340.8	4566.46	3433.25	4496.28	4251.48	5204.29	3204.08	11538	5074.68	9435.54	3293.85	11458	3471.51	3445.17	3235.46	5107.29	12571.1	14186.2
6654	SOS1	1536.46	1297.64	1296.45	1035	1231.61	1355.77	1244.27	913.682	1382.59	1297.22	1526.59	1319.75	1073.66	459.77	1044.97	1244.44	1248.63	1283.06	666.093	465.44	699.568	1017.76	1011.22	1061.33	1533.41	394.114	589.402	987.217	942.733	633.244	917.197	1063.38	560.059	896.335	1177.26	1123.43	1658.48	1196.86	945.634	777.972	940.982	788.618	1345.8	871.092	1439.53	904.784	2798.03	1431.35
6657	SOX2	2.0984	1.5825	1.3113	0.7155	0.4988	0.4458	1.8718	0	1.4347	0	0.9188	45.3842	3.3292	0	5.7102	1.075	4.0984	4.745	3.4423	23.4114	35.4684	1098.29	57.5374	1.9255	66.2617	0	0.5305	2.5313	3.4707	31.2619	231.29	2.6408	1.4875	2.5192	11.8437	5.4207	1.2495	1.6031	207.578	0.9334	2.889	0	775.285	2391.76	112.38	3.7157	4.8332	294.048
6658	SOX3	12.5905	54.3321	2.6226	1.7888	0.4988	2.2292	64.1086	0	37.3027	18.1598	34.9144	0	10.8198	5.2247	0.4079	0.3583	0	0	0	0	0	0	0	0.3851	0.5522	8.9571	1.5915	0	0.4338	562.714	1.1943	0	0	0	0	0.4517	110.371	0.3206	93.3553	0	0.4127	1.8067	318.732	0.4404	1.427	0.9289	6.3203	1.1786
6659	SOX4	5144.48	3482.53	6281.16	6276.16	14433.1	17336.2	5273.75	2182.54	4993.78	7395.88	7602.62	3772.05	4132.75	2838.04	5754.66	6752.14	11515.9	12141.3	4817.56	11192.3	9842.96	7558.02	6032.8	4296.52	7927.11	5422.26	4115.2	6474.29	10456.8	3025.54	4599.52	9751.76	6158.42	12058.4	22798.7	5386.34	6612.24	5621.67	3556.29	7742.39	7924.89	5635.95	12960.8	5666.06	8015.7	7204.37	3852.77	7812.61
6709	SPTAN1	6728.78	6018.2	5412.64	5435.07	7719.87	6066.43	10024.3	4454.86	8329.03	5176.76	7054.09	3549.77	8893.05	4401.78	4212.5	4747	7367.49	3989.3	5287.44	9795.99	6190.64	5024.73	6450.52	5990.95	8708.45	3865.64	5488.7	5482.85	4872.45	10719	3010.75	4268.49	10246.9	3263.89	4432.29	3536.98	4549.77	7615.9	7028.56	5532.14	4654.56	3560.98	8246.08	7205.67	3461.29	5273.57	5546.61	3739.54
6726	SRP9	3228.62	3633.92	3363.94	4034.45	2824.37	2970.13	3288.72	2191.78	3075.56	3969.73	3139.08	5042.81	4837.7	6681.3	6650.35	9123.85	6454.01	5508.03	3647.16	3110.37	5675.88	6681.99	10353	6457.3	3385.42	3888.68	3490.79	5473.15	8170.93	7517.35	8051.35	9427.38	4058.76	7999.5	7998.42	5861.1	5712.62	3458.16	4385.5	6275.58	7550.56	4469.74	6137.46	8445.37	5479.84	3040.87	10371.6	11083.7
6728	SRP19	408.188	422.361	1016.61	667.578	589.027	616.692	558.9	814.504	411.286	713.68	376.708	983.363	731.465	1044.57	980.871	561.37	786.808	629.457	765.921	1761.02	1034.19	786.817	934.557	756.257	519.746	1199.62	796.27	758.427	1747.19	559.771	1514.08	1016.27	881.502	1120.89	894.986	1091.73	1032.29	652.879	870.769	941.71	954.259	909.241	671.499	1023.19	781.195	895.787	964.989	1530.54
6729	SRP54	824.258	792.299	1054.29	898.69	790.144	924.654	885.821	579.634	785.27	842.01	816.814	1436.31	1284.64	1259.67	1218.72	1336.17	1340.16	2067.88	774.527	523.411	1001.05	1746.35	1736.77	1699.05	1051.9	529.75	606.909	1971.9	1401.74	1592.45	1636.94	1151.41	1467.83	1445.52	1240.43	1455.9	1803.42	1000.96	878.638	1430.87	1590.59	635.05	1222.22	980.309	1440.6	1034.84	2049.26	1011.2
6730	SRP68	2013.64	2382.17	1637.82	1779.49	1456.08	1398.13	1855.4	1310.45	1913.92	1664.04	1992.42	1941.72	1707.03	1100.84	1475.68	1460.5	1985.43	1563.01	1337.35	2807.69	2391.79	1498.41	2411.68	2510.06	2172.83	1730.65	1799.51	2248.24	2937.96	1539.84	2240.45	1699.82	2131.28	1890.41	1958.15	2189.95	2772.18	2362.62	1637.56	2058.57	2619.48	1149.95	3118.95	1856.25	2547.63	1427.31	733.897	2198
6731	SRP72	2021.61	2116.84	1695.08	1974.83	1643.64	1936.69	2203.09	1420.7	1867.05	1769.37	2230.85	1826.71	1942.57	1459.77	1757.52	2004.43	2391.17	1659.18	1328.74	999.443	1712.75	1680.72	2567.32	2436.89	1760.91	1534.87	1348.57	3084.84	2010.85	2447.96	2500.4	2170.33	2747.49	2050.13	1994.87	2324.56	3760.1	3054.18	1202.64	1490.61	2283.53	1089.43	1929.84	1162.63	3658.22	1098.47	1680.08	1627.58
6742	SSBP1	1038.72	1109.32	1429.76	1307.25	1128.35	1126.62	1088.44	1104.47	946.915	1308.72	1124.61	3341.41	1409.07	2893.42	1620.88	1710.25	1126.59	1444.7	1607.57	3782.61	1844.83	1857.64	1536.82	1603.54	1020.98	2855.41	1963.43	1669.41	2200.43	1846.36	3189.09	1334.95	1512.46	2175.09	1757.2	1510.56	1219.08	1206.8	888.523	1857.43	2189.02	4451.67	1284.19	1350.68	1986.44	2264.28	2053.35	2054.8
6745	SSR1	3356.63	3614.4	4356.16	3707.81	3477.33	3442.26	3817.5	1950.82	3556.67	3780.27	3245.2	3918	3532.67	3021.42	3551.75	3361.02	5758.65	5725.67	2339.07	2545.71	2492.59	3130.63	5469.22	3817.46	3394.26	3804.22	3157.09	4663.97	4810.41	2745.33	4304.94	4458.19	3898.1	4602.09	2534.15	5665.05	5948.77	4804.1	2828.12	3295.3	6092.45	3140.02	3497.86	3084.93	5809.49	3133.77	2158.56	4747.79
6780	STAU1	2718.71	2427.54	2285.17	2718.97	2806.91	3115.92	3242.86	1624.03	2592.54	2976.39	3123.46	4270.24	2433.62	923.72	3039.87	5176.62	3213.57	4221.81	1709.12	1868.45	2729.67	4639.82	3262.08	3858.28	3306.46	2266.79	2140.1	3097.08	2741	4091.5	3127.39	3072.18	3286.72	3050.76	3224.24	3424.96	4184.09	3708.88	4286.66	3337.77	2581.1	1776.87	2597.93	2460.9	5146.99	2233.63	5544.38	2977.61
6783	SULT1E1	0.8394	0.5275	0	0	0	0	4.2115	45.5521	0	0	0	0	0.8323	0	0	0	0	0	1.7212	0	9.8005	0.3171	1.7261	1.5404	2.2087	0	0	0	0	0.3812	0	1.3204	3.347	3.0231	27.6352	0.9034	0.833	23.7256	3.844	2.3335	0	0.9033	0.3561	4.8443	10.3461	1.8579	0	1.1786
6794	STK11	1896.13	1791.38	1203.78	1849.25	1571.31	1588.94	1644.83	1664.96	1656.15	2001.21	1981.39	1115.01	1364.13	2851.1	953.197	1340.83	1147.09	743.072	1316.7	1358.42	2189.24	1063.09	1249.42	1530.37	1627.83	1253.36	2805.36	931.528	1391.32	1302.33	1488.46	974.912	1406.47	1682.33	1477.69	1024.51	1072.89	684.835	1238.33	1660.48	2132.07	2026.2	1377.85	1979.55	887.977	1679.52	1254.39	1041.25
6809	STX3	509.495	504.813	452.401	494.065	683.395	679.001	372.017	397.425	517.456	429.177	574.71	1421.35	920.516	490.596	1452.43	1059.19	1194.44	1598.76	886.403	1079.15	676.701	2197.84	1580.84	1545.01	931.529	413.308	632.373	2498	917.571	348.837	1115.45	1187.5	1095.57	1091.32	846.822	1236.36	1042.07	920.487	708.951	1106.52	888.568	983.74	1209.05	580.875	561.898	852.764	559.903	1123.75
6827	SUPT4H1	1468.33	1688.03	1078.19	1212.38	1416.01	1407.78	1345.98	963.671	1511.83	1220.9	1711.86	1293.07	1073.56	808.762	935.989	912.578	745.314	915.418	2172.72	1167.22	1353.33	786.893	929.52	1265.69	1068.99	909.52	823.311	861.904	1267.37	851.266	839.096	1077.46	2483.32	1484.27	971.887	994.652	904.019	1088.31	989.176	1098.88	1222.2	1127.36	1422.58	1430.36	1355.28	1436.08	623.827	986.965
6830	SUPT6H	3413.7	3257.81	2482.31	2559.05	2761.02	3020.51	3012.63	2209.61	3174.56	2418.28	3680.72	3227.95	3104.04	1622.78	2180.89	2119.09	3167.12	4792.8	2783.13	2254.18	2449.66	2285.67	3226.7	2845.86	3093.32	2909.79	2342.75	2622.87	2469.41	2317.19	1300.96	2275.09	2558.94	1975.56	2523.88	2170.98	3033.74	3341.14	2104.34	2450.59	2452.74	1945.8	3350.78	2421.71	2898.32	2015.33	1830.65	1821.45
6838	SURF6	969.468	1349.86	1027.19	1053.24	605.578	730.272	949.93	839.742	1055	875.303	1081.43	1219.7	947.149	2262.8	1112.67	792.958	945.811	684.55	929.432	2493.87	1017.85	597.337	1088.61	1259.65	1118.72	1409.47	1148.56	923.512	906.725	1112.85	1137.74	702.905	1339.9	1002.14	888.275	889.893	818.409	929.144	864.36	1071.05	1147.75	900.632	1037.04	906.764	909.74	1096.14	1004.93	989.982
6847	SYCP1	0	0	0	0	0	0	0	0	0	0	0	0	0	0	0	0	0	0.3163	0	0	0	0	0	0	0	0	0	0	0	0	0	0	0	0	0	0	0	0	0	0	0	0	0	0	0	0	0.3718	0
6872	TAF1	1237.65	1151	947.201	984.552	805.608	796.255	971.455	567.09	1262.08	955.811	1278.05	502.321	1095.71	136.364	1003.36	1239.06	1294.63	949.006	745.267	249.164	317.816	1191.5	897.008	627.323	762.562	83.8132	273.215	748.428	577.44	592.07	679.14	853.433	882.856	735.105	912.752	877.245	1307.79	976.595	803.954	562.828	781.676	332.43	905.271	442.152	1484.12	670.228	1113.86	984.679
6892	TAPBP	3491.76	3528.42	3249.42	4351.42	5389.34	4258.58	2322.41	3668.59	4111.43	4234.87	3593.43	7963.38	5239.7	5405.96	8133.78	3563.11	8367.03	7290.9	4686.75	5950.95	9139.66	6127.77	5451.09	4112.83	5586.42	23199.6	12732.3	4377.08	6783.95	8211.97	4960.99	5714.35	7007.81	5741.78	3277.93	5032.19	2335.28	10925.9	9492.59	8498.89	6318.2	15422.8	3625.36	6690.41	1789.51	8015.33	3821.17	5710.67
6905	TBCE	291.587	347.904	437.103	347.051	278.012	249.715	342.953	469.457	243.467	351.186	296.29	552.8	500.15	415.502	537	262.11	427.318	791.901	570.757	548.579	433.634	583.393	961.873	381.704	458.045	227.179	477.134	908.691	422.061	941.06	633.698	773.081	377.092	562.408	661.015	381.886	354.315	401.529	277.188	431.38	1051.28	446.82	802.051	606.928	544.238	492.257	778.864	621.721
6916	TBXAS1	66.3099	49.5846	53.7636	41.8578	295.306	197.503	31.8203	73.9396	92.7786	74.4552	80.8545	92.8314	171.036	469.175	221.882	61.989	225.41	112.615	51.6351	238.016	105.472	55.8022	31.0702	58.1496	224.738	405.63	439.266	759.398	99.7831	12.581	254.777	162.852	122.35	145.61	45.4007	1058.84	92.045	223.148	330.038	367.285	162.196	1834.69	14.9573	267.757	49.5897	258.709	24.9094	42.4278
6935	ZEB1	2818.58	2265.73	1875.46	1460.49	2742.43	2355.38	3098.57	4104.31	2848.06	1534.39	2597.28	42.9139	1763.78	45.977	156.48	189.357	548.752	178.638	208.537	26.1984	62.0698	153.456	104.635	104.746	534.578	55.0224	89.1264	313.041	380.972	210.469	119.427	373.979	255.991	327.593	96.0363	147.799	478.967	337.047	580.06	147.577	215.246	125.565	85.1887	489.714	1158.14	552.829	71.475	67.1774
6938	TCF12	2385.48	2227.09	3249.86	3521.06	1905.03	2409.72	2674.31	2577.32	2201.82	4046	3473.07	753.481	2405.74	214.211	1596.41	803.707	3141.62	2598.06	1593.8	1294.31	1464.47	1301.52	3186.71	1274.29	1210.93	210.493	700.279	1639.03	3032.1	728.174	1175.16	2854.31	1968.17	1524.63	8280.34	1402.66	3410.25	1973.39	1156.51	986.583	1457.28	461.554	2402.42	2937.4	4600.43	997.213	610.837	1698.88
6944	VPS72	1081.52	1176.32	1114.17	1146.62	1305.93	1353.54	1234.44	827.199	1140.6	1067.8	1148.96	1328	1408.66	984.326	1297.44	875.012	1618.4	1803.11	1523.24	2885.17	1739.35	1356.37	2119.1	1099.45	1143.01	1246.32	1207.45	969.076	1859	3539.46	1270.7	1901.85	1038.68	1203.68	2053.69	981.141	973.344	2180.51	777.046	1393.07	2416.84	2000	2070.51	2172.45	1185.16	1222.48	1698.3	1378.9
7027	TFDP1	1421.47	1224.85	1927.62	2215.24	1409.69	1312.08	1836.69	1628.65	1427.55	1680.39	1292.75	2204.74	1321.27	772.205	2079.33	1985.8	1772.31	2849.86	547.332	958.751	2022.17	2840.2	2853.57	2107.25	2416.9	612.924	1652.02	2587.86	2184.82	2088.45	1444.27	1920.77	2622.91	1885.88	2626.14	2111.8	1998.33	1101.96	1175.18	1642.28	2306.23	1159.89	1730.77	3440.77	3754.55	2098.47	5043.22	1317.62
7039	TGFA	87.7138	71.7394	69.9364	91.2285	98.768	168.524	30.8844	44.2317	131.994	84.7458	49.6153	19.5977	462.339	364.681	526.155	61.6307	463.57	282.487	833.047	11.7057	424.688	2360.49	134.925	1743.33	2731.09	19.8337	103.981	41.345	874.187	22.8746	42.9936	563.38	1469.69	595.037	238.847	606.211	334.027	630.33	519.495	358.885	21.8737	416.441	2962.61	93.3628	47.8059	635.393	411.934	216.853
7040	TGFB1	1447.91	1323.49	1065.66	1566.63	2348.48	2097.64	1589.61	1053.64	1897.66	2151.33	2577.24	337.803	1887.22	707.942	390.741	327.144	577.869	278.059	755.594	695.095	608.564	558.973	219.793	820.256	717.836	363.404	705.054	659.41	558.785	362.943	219.745	384.243	463.741	610.656	582.708	412.874	305.289	871.754	1097.75	696.302	481.634	613.37	306.268	2008.62	2020.69	889.921	234.222	81.9093
7043	TGFB3	597.209	525.386	1121.61	1598.47	843.02	629.514	1474.5	554.547	638.929	1306.3	1140.23	207.839	423.221	81.5047	60.365	499.853	325.137	312.223	387.263	390.747	344.884	587.508	712.025	521.421	365.544	284.069	380.379	268.742	375.705	210.446	179.14	242.958	108.591	270.563	363.601	177.527	331.529	262.264	315.211	213.277	192.736	111.111	153.134	931.426	916.161	202.044	70.6385	45.9635
7048	TGFBR2	2676.32	3003.56	1830.15	1199.21	3267.82	2481.94	3202.62	1132.86	5118.13	1249.39	2807.86	424.446	3199.33	482.236	1104.93	1650.05	1035.06	777.236	370.052	240.245	679.501	2435.64	663.119	1748.34	1145.78	404.99	644.575	1239.93	1297.18	802.135	336.783	1034.33	2845.67	2398.29	654.56	1713.38	1943.77	1694.77	1423.94	751.371	732.976	435.411	667.379	760.114	344.274	1004.64	158.007	484.974
7070	THY1	211.94	214.691	10668.8	9545.36	4882.03	1705.75	8065.98	6398.42	948.828	10249.4	861.835	474.987	2061.59	491.64	531.049	1222.22	1128.42	940.149	2378.66	1613.71	2524.33	1393.47	674.051	1002.02	1320.82	2106.21	1086.49	2423.74	2471.58	1008.77	820.064	919.894	1039.42	861.569	1163.44	586.787	1265.31	1420.01	752.334	875.044	1133.31	1280.04	448.006	8035.8	493.043	1624.25	1080.03	364.172
7083	TK1	52.4604	73.8494	471.197	1383.1	183.07	78.4663	136.172	353.854	127.212	679.782	102.906	1764.83	336.663	1946.71	544.917	1363.4	657.559	1675.63	1216.87	3117.06	6206.04	1115.73	2207.71	1276.21	1178.35	3871.4	3797.42	2073.16	2890.67	2619.14	3988.85	621.919	2190.41	1690.39	1090.01	1329.42	1059.56	1138.83	993.41	1534.01	968.221	2131.89	1403.49	1517.14	1740.28	2361.36	5105.68	3188.57
7088	TLE1	2323.37	2260.85	2396.2	2588.74	2192.85	2268.84	1778.66	4827.2	2952.18	2749.39	2949.35	1675.61	3124.43	1447.23	3736.11	1142.68	2628.42	1629.44	2358	2917.5	2084.7	1547.88	2008.34	804.852	1990.61	2554.7	2839.31	2079.06	2446.85	2568.05	1898.89	1685.3	1727.04	2273.33	4580.34	2584.75	1990.84	2498.56	1652.39	2440.79	4072.22	1709.12	1689.46	1525.51	579.023	354.389	1244.35	902.77
7089	TLE2	1032	1405.25	813.011	670.082	1734.93	1064.65	1185.31	1609.51	1043.04	758.475	996.44	192.883	2227.22	2573.15	1330.07	1315.74	967.213	131.912	1440.62	853.958	1924.63	1472.1	979.574	197.555	531.198	2205.37	1365.01	102.097	133.623	1049.94	539.411	1226.67	680.922	622.749	1619.42	845.172	81.6327	462.648	521.691	488.158	600.908	770.551	881.41	1154.7	631.823	563.864	137.931	424.867
7090	TLE3	832.651	998.549	1246.18	1048.59	844.018	1024.52	882.078	420.531	973.219	1092.01	1047.43	958.742	1792.34	2148.38	664.015	2891.27	1504.1	1459.57	1888.12	717.391	1683.82	1893.47	1805.24	2442.28	1899.5	1147.79	922.034	1641.99	472.885	581.777	1938.3	2159.77	1503.9	931.604	1775.76	1040.32	1234.49	829.433	820.428	1129.86	1257.94	1058.72	2524.93	1252.91	1035.68	1199.72	3395.48	1253.98
7091	TLE4	1045.01	775.419	755.75	770.255	830.549	644.672	833.411	705.067	921.569	883.172	1034.57	316.142	347.482	80.9822	67.2989	69.1554	99.7268	47.7666	37.8657	32.33	29.4015	36.1446	22.4396	32.7332	310.326	17.2745	57.2956	72.1428	124.078	67.0987	43.3917	172.535	143.92	51.3919	60.4027	55.5618	115.369	208.721	818.781	163.808	73.0499	99.3677	29.2023	429.381	77.7738	100.79	1231.71	124.926
7099	TLR4	376.036	247.395	217.24	179.595	539.234	399.911	424.895	1144.74	741.272	212.47	365.683	54.6674	1053.27	33.9603	464.158	94.2376	675.774	41.1236	657.487	141.026	78.8706	614.458	176.352	56.6092	151.298	26.2316	96.5536	431.169	108.894	30.4994	74.8408	419.454	663.072	172.818	29.6092	184.754	171.179	286.951	253.158	148.407	714.404	127.371	1000	340.862	72.0656	208.082	508.969	32.4101
7124	TNF	49.1029	12.6599	6.9936	5.7241	136.679	121.712	17.314	9.9026	9.5648	9.6852	10.5662	20.1135	11.6521	2.0899	700.724	35.8318	124.772	177.464	32.7022	6.1315	401.353	63.7286	72.7848	10.0125	250.69	8.9571	153.319	42.1888	54.2299	59.0926	7.1656	47.9754	52.064	88.1723	11.8437	271.937	7.0804	172.491	11.5321	19.601	28.0644	65.944	0.7123	16.2944	12.4866	151.417	13.0124	48.9098
7159	TP53BP2	976.603	827.113	706.795	789.216	1106.4	1220.69	776.79	485.889	821.616	700.363	980.361	629.19	947.566	294.148	1049.45	1537.54	1799.18	1893.58	533.563	400.223	916.112	1091.63	1712.03	880.331	1455.55	220.09	384.623	1138.25	1140.56	1781.17	772.293	1520.69	884.344	805.643	1887.49	763.41	1037.48	1907.02	531.027	613.231	1296.74	569.106	1664.89	1395.16	2302.53	589.41	1311.27	688.273
7164	TPD52L1	791.522	1082.95	767.989	1062.9	689.88	802.051	312.12	659.515	1478.24	625.303	678.075	4386.28	1287.56	1505.75	2520.65	54.8226	1317.85	1128.05	1951.81	2759.2	686.501	301.522	310.414	2859.34	884.594	2072.3	814.87	2673.5	740.13	979.794	5192.28	692.341	2223.88	574.38	965.653	422.36	2160.35	717.858	701.812	1040.25	2047.05	869.015	2709.05	118.025	564.395	643.288	1667.07	3989.98
7189	TRAF6	217.396	200.976	168.722	153.478	198.035	144.895	151.614	143.258	186.992	149.516	184.22	96.4415	163.962	40.7524	120.322	99.6124	231.33	161.964	96.3855	80.825	70.0035	207.039	195.915	157.505	193.263	20.4734	79.5772	118.972	123.21	80.061	87.9777	149.208	167.72	88.6762	160.679	111.575	265.306	188.201	97.1993	122.74	165.497	93.0443	148.504	109.657	134.856	103.576	108.189	117.855
7225	TRPC6	241.738	92.3117	740.889	451.134	154.138	181.453	345.344	150.52	189.383	707.627	278.397	22.6921	101.956	198.537	35.4849	22.2157	19.5811	43.0216	199.656	28.9855	19.1343	19.6576	1259.49	15.789	792.38	6.398	29.7088	43.0325	36.4425	103.698	6.3694	12.3239	28.6352	196.498	52.1121	20.3275	30.8205	53.2222	73.5859	25.668	27.6517	3.6134	19.5869	61.2143	14.2704	204.366	9.2945	8.8391
7249	TSC2	2254.12	2390.61	2706.98	2655.64	2016.26	1892.11	1978.94	4260.77	2077	2490.31	1937.75	2432.18	2291.72	2885.58	2162.54	2965.08	3128.87	1870.81	3187.61	3406.91	3226.69	1724.79	3839.76	3316.84	2454.45	2866.28	1853.09	2522.04	1685.9	4867.33	2976.51	1802.82	1635.18	1832.98	3018.95	1633.88	1746.36	2946.78	2064.25	2184.58	3328.52	1751.58	2102.21	1717.96	1500.89	1468.18	878.149	4573.36
7257	TSNAX	877.977	947.382	727.273	672.229	740.76	853.767	1040.71	522.198	886.035	653.753	820.03	1199.46	1139.45	1243.99	1423.3	613.44	1042.81	1206.34	793.287	478.261	641.699	977.172	1673.76	794.84	765.053	911.068	578.791	995.351	804.338	1155.1	1342.21	1831.87	946.746	1135.66	1115.67	858.051	1088.6	1000.52	656.639	741.93	1247.21	361.337	1177.35	901.92	1357.36	570.799	1536.34	788.02
7284	TUFM	3136.71	3634.97	3838.63	4794.68	3773.64	3352.21	4066.45	3932	3952.18	3943.7	3765.25	7615.78	3752.81	13503.7	4652.19	5733.8	3514.57	6139.44	4987.95	11117.1	7124.49	2729.87	4405.93	7972.66	4443.95	10948.2	7754.53	4588.87	5382.21	8010.67	8505.97	3918.57	4564.52	5175.46	3714.96	4667.19	5134.11	5138.51	4673.81	6078.17	5605.86	5056.91	3564.1	4918.28	6703.18	4287.04	4669.58	5295.23
7291	TWIST1	455.356	665.172	420.493	310.177	2034.72	1837.72	452.971	1084.67	534.194	507.264	499.828	20.6292	631.71	427.377	19.5779	75.6051	125.683	174.617	275.387	134.337	28.0014	33.9252	37.9747	18.4846	77.8575	28.151	499.214	36.2823	1001.3	43.0804	7.5637	222.711	44.6263	47.3611	335.965	28.0068	716.785	31.7409	95.0027	97.5382	219.975	44.2638	1.7806	310.035	2087.05	106.363	234.222	10.607
7307	U2AF1	2154.23	2424.9	2725.33	2816.63	2542.03	2705.31	2027.14	2855.92	2071.74	2430.99	2079.71	2947.91	1791.93	2678.68	1527.48	1752.89	1717.67	2332.66	2371.77	5873.47	3675.65	3580.22	2702.53	2039.47	2155.72	3476.01	3868.51	1773.62	4018.66	2800.99	2590.37	1664.17	2090.37	2313.64	2443.35	1838.06	1817.58	1588.65	2189.46	3354.1	2814.69	5744.35	2283.83	3139.98	2222.98	2777.98	2724.42	4890.39
7311	UBA52	10511.8	17448.5	9174.35	12005.3	8557.4	10777.5	11330.4	13340.2	13158.3	11160.4	14920.9	50802	11201	50966	8327.11	7034.86	6898.91	7863.15	11053.4	34247.5	15284.6	5924.86	8545.17	13852.3	10333.5	93682.7	18176	7720.96	11665.9	18677.5	19106.7	8815.58	8482.71	12512.9	7941.97	8806.78	6783.42	12329.6	8666.12	11929.1	11869.6	21307.1	7312.68	11626.7	13579	11678.1	20097.4	18914.6
7314	UBB	11660.9	12814.5	13024.3	16182.1	13062.3	13524.3	16600.4	8282.55	14066	18436.4	13670.8	20109.3	10403.7	26377.2	12609.8	1075.31	17699	2753.38	13772.8	17132.7	20198.3	14327.2	10480.7	1824.97	1711.76	37308.4	21721.4	12735.9	33876.4	952.726	769.506	9108.27	13370.8	1773.52	17970.8	15529.3	19566.8	2573.58	25941.8	25404.3	12521.3	9442.64	10466.2	17077.9	10533.4	15417.1	24131.6	386.565
7334	UBE2N	1623.33	1497.56	2780.85	2167.3	1934.46	1773.07	2029.01	2059.09	1444.29	2105.33	1285.86	2350.7	1574.28	1576.28	2009.99	2488.16	2214.94	2549.03	2106.71	2170.01	2360.05	3149.97	2128.31	2347.16	1726.67	909.789	1530.53	1936.46	2900.22	1489.52	2933.92	2456.43	2530.68	2892.56	2704.3	2331.34	2991.25	1796.41	1929.71	2180.84	2557.99	3122.85	2377.85	2674.49	3554.05	2853.23	2968.31	2679.43
7337	UBE3A	1794.98	1674.8	1645.69	1430.31	1281.99	1566.65	1739.82	1202.18	1652.8	1641.65	1673.14	1595.15	1375.78	703.239	1603.75	1876.15	1637.52	1527.58	834.768	867.336	1589.08	1124.29	1654.2	1383.27	1635.55	710.812	756.514	1272.41	1367.9	922.989	1415.61	1605.19	1712.16	1909.56	1575.21	1589.16	2492.29	1153.25	983.366	1124.72	1297.98	854.562	1389.6	1374.46	2132	1577.79	1730.27	1632.88
7381	UQCRB	4350.44	6267.7	5093.56	4270.57	3762.66	4502.45	5697.24	4157.78	5126.26	5166.46	6385.67	8240.33	4874.32	22011	6802.08	3366.76	2579.24	4337.91	4777.97	8018.39	3200.09	4426.44	2987.34	4088.57	2642.74	10392.2	7316.86	2090.03	4478.96	4829.97	9850.32	4938.38	3151.73	6129.24	6141.73	3553.25	3935.86	2386.98	3623.83	5629.21	3735.86	7015.36	2914.17	4814.35	3765.25	8376.68	8304.12	7622.86
7384	UQCRC1	2482.01	2834.23	3200.03	4095.26	2984.99	2867.59	3699.58	2897.51	2521.28	3422.52	2532.22	2877.77	2768.62	11715.3	3824.21	4160.07	2541.44	4628.93	5578.31	12240.2	6463.66	5180.09	4521.86	10582.5	4018.22	13367.2	8283.98	4339.11	6039.48	8367.52	7833.2	2804.14	3744.89	4158.21	4085.67	3850.93	4196.58	1548.57	2629.32	5595.61	4845.23	6682.02	3911.32	5998.12	4657.87	3901.53	2130.31	4809.66
7385	UQCRC2	2875.25	3905.58	2073.61	2804.83	1815.74	2083.82	3448.29	1339.49	3256.81	2262.71	3363.27	3895.31	2762.8	2754.44	3490.16	2916.71	3241.35	2758.13	1707.4	4432.55	2836.54	1978.44	2944.19	6184.27	2274.43	1520.15	4193.72	3314.77	3220.82	2766.68	5630.97	4137.32	2971.74	3700.72	2867.35	4227.67	4376.09	3621.35	1932.45	4278.61	3333.88	1270.1	2301.28	2668.33	4467	1672.09	2131.05	2724.22
7386	UQCRFS1	1079.84	1353.03	908.299	1371.65	905.374	995.096	1306.97	634.428	1132.95	1000.61	1097.05	4348.12	996.671	4506.27	1498.52	1570.87	1226.78	1264.39	860.585	2418.62	2087.97	1138.87	1636.36	2912.1	1136.94	61959.7	2169.8	1344.13	1744.47	2937.48	2865.45	1118.84	1693.19	2138.81	1187.52	1950.08	1907.54	2621.99	1031.3	2132.31	2050.35	668.473	1167.38	1832.02	2559.76	819.322	4184.4	1737.77
7388	UQCRH	1499.53	2100.49	1878.67	2015.97	1348.33	1364.24	1966.78	1595.64	1758.49	2257.26	2144.02	6824.65	2556.39	8677.64	3269.91	2264.57	1066.94	97.4313	3089.5	4819.96	2605.53	2678.19	2984.18	4274.96	3624.52	5409.47	2969.29	1976.12	3867.68	4937.86	7952.23	2336.71	1920.04	4774.91	3070.27	2131.23	2413.58	4680.67	1457.44	3164.16	2285.18	1693.77	1867.17	3102.99	3839.46	2322.81	4443.54	6425.46
7416	VDAC1	1469.31	1273.37	3198.28	3707.81	2461.22	2214	2070.66	2871.76	1626.02	3285.71	1491.21	7856.11	2779.03	3903.87	5544.2	4231.73	4271.86	5913.26	3402.75	3824.41	3757.79	4850.67	5766.4	8078.94	7289.34	3126.04	5262.17	5904.32	5625.6	2683.19	7000	5100.35	5670.88	5163.37	3904.46	4771.99	6681.38	6141.71	2436.57	4867.11	4609.57	7037.94	4644.23	4894.94	6996.43	4688.34	5793.85	8015.32
7422	VEGFA	3206.38	1590.4	3029.56	2045.31	4289.92	4796.7	1620.03	4520.88	3081.3	2705.81	2097.62	7298.61	3354.56	1090.91	8081.17	2130.2	3010.93	5198.97	4074.01	1176.7	4911.45	1728.92	5415.13	2464.62	4002.21	1390.28	741.659	4632.32	2854.23	1900.5	1178.34	5791.81	2722.95	1589.12	5685.35	2967.81	6418.16	3734.21	651.84	1247.93	2181.18	1296.3	1560.9	1640.01	1908.67	7735.25	1363.32	2617.56
7424	VEGFC	339.104	356.06	241.718	291.573	643.987	700.401	380.908	520.218	981.827	340.194	564.144	367.2	481.065	180.251	54.247	51.9561	126.594	258.762	209.983	60.7581	79.804	64.6798	113.061	40.4352	118.167	74.856	67.3753	104.628	255.098	715.974	288.217	90.2289	70.6582	66.0033	313.857	163.975	57.4761	151.331	137.287	298.682	108.956	57.8139	132.479	208.305	63.8601	83.1398	129.38	375.958
7428	VHL	750.394	782.276	477.753	907.634	613.559	494.873	585.868	196.732	642.755	748.789	694.614	333.161	653.35	180.773	997.247	1591.29	1188.52	1605.72	349.398	471.014	749.038	947.686	1378.88	668.913	1004.97	71.0173	444.041	1507.4	656.833	717.499	756.768	731.954	820.379	762.817	927.359	1178.09	1233.24	550.176	532.674	773.305	1174.58	388.437	968.661	639.887	1188.01	421.737	782.229	519.741
7433	VIPR1	71.7658	56.9695	26.2262	17.1724	27.4356	11.5916	8.891	52.1538	28.2162	9.6852	31.2392	23.2078	216.812	266.98	131.335	781.491	21.4026	26.5722	270.224	36.2319	19.1343	91.6297	86.5938	213.729	9.3871	20.4734	31.8309	76.7835	3.9046	25.162	72.4522	59.8592	287.839	38.7958	102.645	42.4619	12.0783	25.6492	42.2845	30.8015	68.0974	43.3604	214.387	45.8006	4.2811	9.7538	496.329	45.9635
7472	WNT2	2524.81	1857.31	2327.57	1681.82	2518.58	2177.89	1086.57	687.242	1820.66	3774.82	3781.33	29.9123	369.954	17.2414	206.383	235.057	309.654	145.514	1.7212	195.095	192.743	108.117	28.481	164.051	525.124	190.019	248.281	388.137	315.835	125.048	220.143	95.9507	169.58	289.709	180.418	107.962	222.407	176.659	548.6	299.148	345.027	117.434	26.3533	802.391	56.7249	134.696	1.1153	63.0524
7508	XPC	1991.4	2274.03	985.666	1075.42	1466.56	1409.72	1156.76	1178.41	1793.4	1134.99	1949.7	564.208	1194.76	269.592	915.673	1151.99	1301.46	968.302	972.461	1006.69	1064.05	732.086	902.762	991.624	1024.3	346.129	1308.78	923.512	865.076	1367.9	674.761	764.525	1235.03	975.942	1264.11	1024.96	815.494	646.682	1000.55	916.112	1100.7	560.072	1136.75	988.677	979.308	1067.35	633.516	469.652
7549	ZNF2	160.319	176.711	184.02	152.763	140.171	103.879	150.211	116.191	180.297	133.777	201.677	63.4348	120.683	148.903	112.573	115.737	149.818	110.085	206.54	188.963	116.672	114.141	183.257	131.318	136.941	163.788	127.323	111.8	170.933	46.5116	149.283	153.609	104.128	122.937	194.631	108.865	183.257	130.811	92.257	112.939	170.863	150.858	214.744	141.806	182.305	128.658	130.867	159.694
7555	CNBP	11784.7	13286.6	8849.58	8238.47	7728.35	9630.85	10253.6	7413.1	10748.4	9064.77	12002.3	8483.75	6332.08	14468.1	6430.1	7408.58	5166.21	9659.93	4771.08	5227.42	6171.51	6437.22	4503.16	5544.62	4717.28	4984.01	6398.54	5672.28	6474.62	7081.2	9639.33	6513.64	5979.55	6607.89	7053.69	5195.71	6932.11	6020.84	6007.69	6005.83	8797.36	6020.78	5139.96	4931.93	8097.4	6920.58	8791.52	16231
7690	ZNF131	645.892	698.404	825.25	622.858	465.906	624.164	583.996	718.931	608.8	664.649	640.864	440.433	636.704	3191.74	607.321	568.651	631.603	954.384	604.131	107.023	508.225	544.705	695.915	337.73	568.746	273.832	269.501	577.142	491.54	765.917	871.815	700.704	625.139	507.873	818.792	532.581	733.861	658.224	427.787	362.151	580.272	307.136	502.849	421.454	798.43	896.888	608.979	710.077
7702	ZNF143	411.709	427.272	378.094	281.914	357.161	432.902	343.004	296.419	384.983	389.83	358.332	304.796	332.501	194.357	391.149	327.144	351.548	365.367	230.637	159.978	265.08	383.323	350.978	323.866	407.51	65.8989	162.337	289.415	297.18	350.362	333.599	400.968	300.483	377.377	393.999	383.964	519.783	355.563	295.442	298.682	290.549	325.203	341.168	356.276	436.318	366.93	342.039	438.421
7703	PCGF2	1582.22	1312.77	1779.07	1550.1	2253.05	2155.19	1439.97	1786.12	1538.09	1772.19	1974.37	3927.58	1610.77	103.966	1051.7	1452.05	1036.54	1031.18	2749.05	3026.71	1176.44	1217.87	1639.52	1090.76	835.831	257.614	1418.55	1192.55	1580.51	581.502	651.823	1026.08	968.215	1479.39	1948.41	743.462	751.062	552.023	922.691	1230.06	1053.7	2175.01	3315.07	2771.22	1669.84	2302.73	716.282	1877.52
7705	PRPF40A	1663.62	1538.7	1920.63	1873.58	1407.69	1494.43	1581.66	1483.41	1490.67	1792.98	1498.56	2405.36	1550.56	1477.53	2143.37	2237.7	2228.14	2779.64	1345.96	1293.2	1854.63	2928.03	2263.81	1881.97	3321.37	1053.74	1666.88	2705.56	2434.27	2109.8	2317.68	2163.73	3040.54	2420.46	2718.52	2541.84	3477.3	2554.99	1116.42	1545.21	2123.81	1747.97	3751.07	1883.11	3602.21	2224.8	2820.71	2160.87
7840	ALMS1	836.848	782.804	757.936	777.41	537.737	563.085	803.463	398.086	758.489	822.034	749.282	628.675	620.058	370.428	654.227	577.609	706.284	856.952	337.349	309.365	436.355	737.159	766.973	860.306	975.704	346.769	517.252	939.965	457.267	633.626	491.64	647.447	615.842	635.345	1133.83	938.227	904.623	955.755	887.974	774.705	693.355	796.748	1088.68	1047.69	1181.23	437.065	520.495	481.438
7936	RDBP	1668.59	2206.19	1572.18	1646.47	1418.95	1478.19	1543.98	1950.16	1617.21	1641.04	1590.43	2988.96	1485.97	6133.23	1271.74	1158.35	960.232	1671.28	2394.15	4048.76	2785.21	1649.11	1375.58	2011.63	1674.52	8213.69	2518.69	1320.93	2180.04	2792.94	2665.96	1089.35	1280.59	1782.41	1520.21	1307.09	1148.18	1280.13	2473.28	1941.27	1804.31	1499.55	1529.19	2090.45	1851.87	1565.16	2000.79	1631.11
8065	CUL5	1105.45	1063.96	878.139	824.634	729.287	833.705	1018.25	548.605	978.001	814.77	912.369	1027.85	813.566	670.324	889.569	871.071	1043.26	624.446	490.534	400.78	598.297	1036.78	865.65	740.156	775.262	371.721	434.491	927.731	793.059	666.031	899.682	944.102	917.813	1008.19	803	976.623	1441.07	995.832	760.571	624.431	907.965	298.103	835.47	607.739	1296.11	621.458	850.637	673.542
8106	PABPN1	2914.2	2880.45	7046.19	5103.86	4028.33	3860.56	3281.51	7714.98	2506.94	4178.77	2516.62	5053.11	4617.89	7499.82	4897.84	4100.3	3122.01	3730.31	6215.11	6933.52	5437.43	3777.58	3593.79	1949.24	3001.96	4424.8	4510.44	3156.57	6958.86	3378.58	6892.98	4645.7	3574.4	3819.82	4342.43	3765.28	3491.4	1619.39	3019.13	4378.93	4327.66	9222.92	3589.81	6258.13	3602.04	5292.34	4307.92	8757.93
8161	COIL	594.271	615.06	615.878	551.306	466.903	468.123	485.26	381.581	523.195	564.77	560.009	848.891	455.68	277.43	522.076	379.817	548.27	702.264	378.658	603.679	423.755	438.491	609.033	514.489	524.02	325.656	472.688	578.83	513.232	433.473	352.309	600.792	539.234	771.382	785.235	594.466	688.88	574.864	291.598	594.563	624.433	416.441	845.442	563.7	646.45	412.912	205.224	822.628
8175	SF3A2	2832.02	2931.82	2621.3	2500.02	2624.34	2848.42	2999.53	3849.48	2028.69	2379.54	4195.7	1748.32	1834.79	3369.91	1284.8	1308.22	1166.21	1351.7	2783.13	3389.63	3537.51	1876.03	1996.55	1977.86	2103.81	2793.35	3435.08	1981.61	2860.74	1852.08	1939.49	1412.41	1617.33	1451.57	2691.67	1471.26	1672.22	842.898	1944.54	2310.12	2712.75	5088.53	1669.52	3487.89	1752.41	2896.42	1778.23	3282.26
8189	SYMPK	2103.87	2569.43	2526.02	2578.72	2367.94	2214.89	2138.04	3861.36	2108.56	2398.91	2003.45	2041.26	2285.06	4488.51	2039.36	1618.88	2288.25	1705.68	2624.78	4245.26	3552.91	1462.9	3570.2	2743.81	2666.48	3603.33	5034.58	2695.02	2822.99	1817.77	2208.2	2208.19	2336.56	2922.79	2669.17	2611.86	1920.03	1760.18	2785.28	3162.76	2949.65	3671.18	2695.51	2046.93	2096.33	2803.53	3259.04	3028.29
8195	MKKS	856.573	949.492	849.29	875.436	662.444	632.189	766.963	627.166	768.054	847.458	824.624	700.361	763.629	1435.74	802.692	618.815	628.871	758.572	652.324	1496.1	823.708	961.319	791.715	900.356	817.228	2146.51	936.889	707.927	1364.43	1220.36	1579.62	881.162	858.683	947.223	926.569	666.742	904.623	773.325	730.368	904.912	815.931	920.506	698.006	1244.54	1010.35	828.147	1095.27	981.143
8237	USP11	3472.46	3754.19	2713.53	3043.1	2503.12	2505.13	4057.56	2041.26	2753.71	3096.25	3338.46	2059.82	2001.66	1075.76	684.409	2863.68	1867.94	5302.1	1354.56	1238.57	2591.53	1570.07	2060.13	1468.76	1456.1	884.197	1365.54	1548.75	2377.44	3408.31	896.099	1189.7	1318.71	1160.35	1925.78	1064.71	1197.42	1097.15	1707.85	1566.21	1039.62	1207.77	2048.43	3692.67	2403.14	1374.36	1074.45	1124.93
8295	TRRAP	1872.15	1705.92	1424.31	1679.36	1567.44	1467.99	1697.06	1210.89	1647.49	1532.37	2044.28	1832.08	1906.5	421.923	1675.97	2657.47	2208.31	2001.05	1072.58	775.167	1295.79	2548.13	2166.61	1685.13	2216.17	487.025	895.031	1999.35	1250.08	1978.84	1037.11	1213.68	1796.53	1557.03	1657.57	1696.2	2443.54	3344.3	1160.92	1321.62	1603.52	1315.45	1904.26	1748.84	2717.57	1810.87	2357.4	1492.14
8312	AXIN1	994.649	1114.6	809.077	1155.92	1070.49	954.525	878.802	953.293	902.439	933.414	1018.03	803.507	1105.7	1115.46	885.49	2098.31	1004.1	2624.63	1516.35	1540.13	1527.94	1322.13	974.683	1226.15	1721.15	812.54	2001.63	1234.02	1138.39	1910.41	1115.84	1255.72	1201.19	1336.19	1094.35	942.293	862.557	1259.7	997.803	1309.53	1134.54	1170.73	1037.39	886.506	1160.9	1078.5	1290.83	1529.17
8331	HIST1H2AJ	0	0	1.7484	1.0733	0.9977	0	1.8718	0.6602	0	1.816	0	0	0	6.7921	4.4866	0.7166	0.4554	7.592	0	6.1315	7.0004	0.9512	3.4522	3.0808	0.5522	14.0755	6.8967	2.1094	26.0304	18.6809	0.3981	2.2007	2.6032	25.1921	1.9739	5.4207	2.0825	0.9618	3.2949	3.2668	4.1271	3.6134	1.4245	0.4404	2.4973	19.0432	6.3203	1.7678
8334	HIST1H2AC	571.608	272.188	161.291	344.522	363.147	582.256	141.32	469.384	576.758	713.075	851.269	626.612	1542.24	192.79	1109	1212.55	1114.75	989.813	1409.64	1807.13	205.81	563.095	1040.56	1561.57	3548.32	353.807	483.829	552.673	1200	833.778	345.541	2375	622.164	2841.67	421.634	970.299	2269.89	809.875	930.807	1106.99	626.909	519.422	553.775	348.349	222.262	666.976	908.263	381.85
8335	HIST1H2AB	0	0	0.8742	0.3578	0	0	0	0.6602	0.4782	0.6053	0	2.5786	0	4.1797	2.0394	2.1499	0	0.6327	0	3.3445	5.6003	0.6341	0.5754	0	0	0	2.6526	0.8438	5.6399	1.525	0.3981	0.4401	0	4.0307	1.1844	0.4517	0	0	0.5491	1.8668	1.2381	1.8067	0	2.6423	3.2108	1.3934	2.2307	0
8338	HIST2H2AC	10.9118	22.6823	46.77	27.5474	11.9719	15.1583	5.6153	17.8247	9.5648	26.0291	9.6474	17.5348	19.5589	107.106	56.6942	14.691	14.1166	40.8073	30.9811	70.7915	80.2707	20.6088	42.5777	26.9568	5.5218	217.53	78.5162	14.7661	114.534	89.5921	25.0796	14.9648	14.1316	110.845	36.3206	13.5517	12.4948	8.0154	19.7694	34.5351	59.0177	84.0108	13.8889	142.686	57.7952	61.3098	44.9856	20.6246
8339	HIST1H2BG	2.0984	4.7475	9.1792	5.3664	1.4965	4.0125	0.9359	4.6212	1.4347	4.2373	8.2692	76.8437	47.4407	11.4943	72.1933	22.2157	13.6612	17.3984	20.654	93.6455	8.4004	22.8282	0.8631	24.2611	2.2087	13.4357	5.8357	25.7351	45.1193	24.3995	6.3694	57.6585	9.2971	13.6037	21.7134	27.5551	10.8288	26.9317	29.654	40.1353	11.5559	18.0668	64.4587	7.927	12.4866	14.3985	74.3564	6.482
8340	HIST1H2BL	0.4197	1.5825	1.7484	1.7888	0.9977	0	0	0	0.4782	1.816	0.4594	12.3775	2.0807	3.6573	5.7102	2.1499	4.0984	16.7658	0	12.8205	6.5337	1.9023	5.4661	5.3914	1.6565	10.8765	4.2441	4.6408	14.7505	16.3934	0.7962	2.6408	2.2313	9.0692	1.5792	2.7103	3.7484	0.9618	1.6474	3.7335	2.0636	3.6134	1.7806	5.7251	6.4217	1.8579	6.6921	4.1249
8341	HIST1H2BN	3.3575	6.3299	1.7484	5.0086	1.9953	2.2292	1.8718	0	6.2171	7.8692	6.891	10.8303	4.5776	6.2696	10.6047	13.2578	8.6521	18.9801	8.6059	30.6577	2.8001	3.1706	10.9321	36.9693	13.8045	17.2745	9.0187	18.5631	13.0152	9.9123	9.1561	16.7254	2.6032	4.5346	5.9218	11.2931	10.8288	8.9772	8.2372	11.2006	4.9525	16.2602	7.4786	3.5231	4.9946	4.6447	10.7817	8.8391
8342	HIST1H2BM	0.4197	0	0.8742	0.3578	0.4988	0	0	0	0	3.0266	0	9.7989	0	1.5674	1.6315	0	0	0.6327	0	0	1.4001	0	1.7261	0.7702	0	0	0	0.4219	2.1692	6.4811	0.7962	0.4401	0.3719	1.5115	0.3948	0.9034	0	0	0.5491	1.8668	0.8254	0	0	0	0	1.3934	5.2049	0
8345	HIST1H2BH	0.8394	0.5275	44.5845	48.2974	6.4848	1.7833	0.4679	7.9221	0.4782	27.2397	1.8376	28.8809	28.298	68.4431	1.6315	21.8574	0	11.3881	12.0482	78.5953	2.3335	41.8516	0.2877	6.1615	4.9696	315.419	60.4787	33.3291	301.518	380.48	12.7389	45.3345	0.7438	3.5269	52.5069	25.7482	18.7422	23.7256	28.5557	57.4029	85.844	37.037	32.7635	1.7616	99.1795	5.5736	121.201	39.4814
8347	HIST1H2BC	5.8756	10.5499	3.4968	26.4741	12.4707	20.0624	5.1474	8.5823	14.3472	15.7385	21.1324	103.146	74.0741	11.4943	146.426	52.6727	37.796	102.493	22.3752	312.152	19.1343	42.8028	83.7169	486.377	212.037	7.0377	66.3143	43.8763	49.4577	68.6237	60.9076	104.313	39.4199	59.4533	34.7414	135.968	192.836	181.468	146.074	250.146	30.9534	234.869	18.8746	32.5889	11.4163	39.4798	32.345	47.142
8348	HIST1H2BO	0.8394	0	0.4371	3.2198	0	0	0.4679	0.6602	0.4782	3.0266	1.3782	4.6416	0.8323	3.1348	9.7889	2.8665	0.9107	8.8574	3.4423	22.854	5.1336	1.5853	4.8907	10.7827	7.1784	4.4786	2.6526	11.8129	13.0152	9.1498	1.5924	10.5634	2.6032	12.596	3.5531	0.9034	15.4102	2.8855	1.0983	6.067	4.1271	1.8067	2.4929	21.1387	3.2108	2.3223	15.9866	2.9464
8349	HIST2H2BE	297.975	231.571	305.098	160.991	103.756	211.324	111.371	196.732	259.684	282.688	446.078	732.336	1079.9	143.156	2719.28	463.305	843.807	179.362	667.814	1381.83	287.948	464.49	384.35	1489.55	710.657	117.722	315.656	353.542	1047.72	338.925	78.0255	1526.85	300.855	1182.01	860.64	341.502	1792.59	733.248	1241.08	478.824	310.772	312.557	1269.23	361.56	94.8983	220.158	481.086	160.283
8428	STK24	2712.83	2447.58	2070.12	2411.65	2783.96	2937.14	3028.08	2324.48	2628.41	2318.4	3322.84	1786.49	2146.07	1110.76	2899.97	2244.86	2658.47	2032.14	1104.99	1794.87	3202.89	3091.95	2289.41	3512.08	3422.97	1368.52	2756.02	2661.69	3648.16	2609.61	1272.69	3134.24	3350.32	3447.79	2898.14	2809.26	3774.68	2421.93	2515.1	2927.55	2330.99	2983.74	2531.34	3147.91	3652.52	2491.87	2157.82	2299.35
8433	UTF1	0	0	0	0	0.4988	1.3375	0.4679	1.3203	0	0	0	3.0944	0	616.51	0	0.3583	0	0.3163	0	0	0	0	0	0	0	0	1.061	0	0	0	0	0	0.3719	0	0	0.4517	0	0	1.0983	0.9334	0.4127	0	0	0	0	0	0.3718	0
8445	DYRK2	668.555	589.213	436.228	470.81	805.109	646.902	1185.31	370.358	682.449	395.279	771.333	1441.98	636.704	718.913	637.096	920.877	1042.35	931.291	585.198	250.279	498.892	1123.34	1058.98	852.989	2132.52	314.139	483.829	631.987	670.282	1942.05	513.137	1127.2	1027.89	949.238	879.984	771.09	1338.61	1653.41	454.146	650.099	624.433	379.404	793.091	630.199	764.538	636.321	972.209	616.971
8450	CUL4B	2016.58	1894.76	1986.19	1911.86	1454.58	1624.61	2105.76	1179.73	1833.09	2283.9	2199.61	1413.62	1494.8	906.479	1035.18	2485.29	1669.4	1586.74	1449.23	219.621	976.782	1828.79	1409.38	1622.8	1743.24	1342.29	976.147	1396.87	301.952	774.304	1462.18	1625.44	294.161	1675.27	1553.49	1342.07	1830.07	1394.36	1135.09	930.113	1252.58	965.673	1591.17	1369.61	1622.9	1467.26	1700.16	1104.3
8451	CUL4A	1490.71	1483.85	1878.67	1858.2	1357.31	1444.94	1499.3	1504.54	1423.72	1607.75	1595.04	2969.57	1566.79	617.032	2425.21	1824.91	2419.4	2610.72	623.064	1290.41	1534.94	1562.46	2324.8	2991.05	2228.05	751.759	2028.69	2522.89	1628.2	1279.83	2415.61	1865.32	1937.9	2271.82	1475.33	2467.31	2543.11	1356.2	1684.79	1835.96	2557.57	1284.55	2061.97	1197.86	2352.84	1819.32	1528.02	2011.79
8459	TPST2	1214.14	948.437	614.129	1023.91	817.58	1121.71	768.367	761.842	1901	679.177	940.393	477.05	1293.8	772.205	1583.77	596.599	1497.27	639.946	2216.87	1411.93	346.751	301.205	241.657	381.246	457.206	562.38	582.505	547.188	540.998	316.813	609.873	988.556	1313.13	401.058	525.859	472.05	693.461	737.095	682.592	629.098	558.811	601.626	2337.96	483.549	285.409	385.509	862.162	177.961
8464	SUPT3H	171.231	218.383	165.662	139.884	102.759	135.979	137.576	88.4634	151.124	159.806	284.369	216.607	183.521	411.181	98.2971	152.643	137.067	222.7	239.243	32.33	132.54	132.53	90.3337	95.504	90.0055	166.347	161.807	63.705	200.434	63.2863	200.239	203.785	95.9464	139.06	157.916	189.723	136.193	249.439	155.409	164.742	243.087	196.025	251.424	216.232	281.484	171.389	192.211	194.461
8487	SIP1	137.656	181.458	174.404	218.233	99.7657	99.4204	145.531	131.375	179.818	154.964	147.927	466.22	177.278	924.765	184.766	361.901	171.676	275.212	134.251	298.774	310.349	319.594	227.56	176.759	130.315	268.714	225.469	250.601	413.883	512.39	494.427	193.662	229.081	252.929	265.298	247.544	308.621	129.849	121.911	198.81	234.007	59.6206	227.92	341.743	313.236	159.313	444.279	177.372
8503	PIK3R3	913.65	542.266	1482.21	1549.1	667.432	814.534	657.932	353.854	987.087	1701.57	863.213	1607.01	2070.33	1996.87	2291.42	1109.35	3336.98	1821.14	1256.45	6683.95	2448.72	7602.09	3108.75	8330.41	641.635	2216.89	2713.05	3173.02	4476.36	2919.94	4380.18	1814.26	2020.45	2866.86	3115.28	1808.7	3675.55	2972.43	1765.51	3337.3	1722.66	2431.8	2454.42	2854.61	5172.32	712.959	774.421	4911.61
8517	IKBKG	535.935	451.536	502.668	494.423	579.639	646.902	536.266	750.619	556.193	389.225	501.206	451.264	453.183	362.591	333.639	890.778	389.344	389.409	388.985	496.098	460.156	551.106	339.471	224.126	592.49	757.518	502.928	559.423	505.857	204.727	365.446	356.954	271.476	284.671	264.903	363.636	164.931	411.029	483.8	539.027	376.806	567.299	400.641	496.76	325.009	312.587	440.19	374.19
8525	DGKZ	592.173	580.773	793.778	966.306	1155.79	843.959	831.072	1339.49	706.361	828.692	712.99	1059.82	869.746	2953.5	676.659	1049.87	707.65	428.002	1022.38	1406.91	881.111	2195.31	866.226	760.181	821.645	1053.74	1568.2	679.661	1064.21	2028.59	985.669	668.574	935.664	688.248	828.662	649.125	656.81	814.043	1712.25	987.049	1016.51	1370.37	607.194	1117.71	657.51	1533.21	4827.96	1039.48
8549	LGR5	836.428	2518.79	20.5438	114.125	193.047	242.087	13.1025	153.161	562.41	65.9806	330.309	68.5921	106.534	18.2863	2695.22	3415.13	4854.28	6019.86	146.299	2079.71	5377.67	435.32	10610.5	531.048	59.0834	646.833	1126.28	783.867	606.074	2600.08	4125	3143.05	104.5	2418.94	7208.05	1949.63	294.044	892.914	574.959	1321.67	1112.67	1437.22	340.812	147.531	2220.12	263.353	0.3718	19050.1
8555	CDC14B	425.139	534.353	258.765	314.47	252.906	256.799	137.108	244.925	435.677	216.707	373.952	72.7179	406.991	205.329	288.773	215.707	608.379	106.605	581.756	120.401	161.941	246.671	137.514	244.536	560.464	64.6193	228.652	181.412	370.499	63.2863	89.5701	836.268	443.659	318.428	474.141	562.394	398.584	551.138	346.513	253.413	215.848	169.828	446.581	238.692	17.1245	352.067	139.418	87.802
8556	CDC14A	297.136	269.55	257.453	230.397	262.384	256.353	170.332	243.605	376.375	291.162	258.183	228.984	285.893	179.206	421.332	147.269	227.687	309.06	216.868	52.3969	90.0712	323.399	234.177	230.673	65.1574	70.3775	124.671	252.289	352.712	221.502	450.637	196.743	150.614	169.291	217.529	468.436	695.96	342.097	528.83	206.277	395.79	60.5239	146.011	62.9758	112.023	132.373	71.0103	206.836
8565	YARS	807.89	804.431	1341.47	1495.07	1167.26	992.867	1040.24	1499.26	863.223	1139.23	823.705	4289.32	1044.11	2302.51	1219.54	2125.54	1591.99	3043.43	986.231	3324.41	3140.82	2454.03	2287.97	3147.01	2165.65	4599.49	3333.75	3318.15	4698.05	3415.55	2966.56	1437.06	2043.88	1536.21	1900.91	1791.53	2469.39	1748.64	1264.14	2376.85	2600.5	2151.76	1480.06	2169.36	2406.35	1764.51	4740.96	2324.69
8568	RRP1	591.753	805.486	714.226	807.104	648.477	695.497	602.714	960.554	650.407	749.395	755.254	1608.05	609.655	2701.15	686.856	715.561	627.049	1045.8	1046.47	2372.91	1815.89	1529.8	886.939	1342.45	934.29	3394.75	1931.6	1007.89	783.08	2044.22	1790.21	747.799	1037.93	923.542	803	898.475	611.412	995.191	673.806	1345.93	1349.15	1371.27	938.034	862.284	1145.56	1175.1	1071.85	1846.2
8602	NOP14	723.467	923.328	572.958	856.292	622.343	647.187	643.009	869.886	727.566	648.136	776.061	1307.83	759.459	1005.26	835.656	2233.35	1058.58	997.453	718.141	1338.03	1155.82	725.71	1365.83	1154.07	885.202	909.546	1163.73	1290.75	1063.34	1506.11	1505.02	935.436	1431.86	921.965	844.773	942.704	1232.47	1120.35	442.136	981.36	1155.71	708.166	985.958	869.533	1355.92	693.516	623.24	778.804
8626	TP63	15.5283	15.2974	8.3049	6.4397	15.4637	6.6875	19.6537	7.9221	15.7819	15.1332	11.0256	18.5663	59.0928	0	52.2076	424.965	145.264	107.87	39.5869	1.1148	26.6013	25.3646	43.153	4.2361	9.3871	0	10.0798	10.1253	6.0738	2.6687	0.7962	69.5423	113.425	7.5576	799.842	14.9068	9.9958	39.4357	30.7523	49.9358	27.6517	205.059	4.9858	2.6423	4459.51	14.863	0.3718	2.9464
8634	RTCD1	387.368	389.292	498.297	484.048	442.96	430.227	439.401	676.019	410.33	499.395	405.651	1116.55	622.971	827.586	733.354	599.466	652.55	1141.97	666.093	634.894	546.027	1104.95	653.913	984.692	723.909	513.756	508.233	767.835	727.115	964.544	990.446	736.796	881.74	735.105	480.853	772.897	1046.65	1303.62	647.447	810.64	700.371	686.54	283.12	551.369	853.371	650.72	613.812	839.128
8650	NUMB	1487.36	1526.57	1637.39	1274.69	1270.02	1334.82	1846.98	1466.91	1601.15	1407.38	1388.31	1128.42	2146.9	626.437	2111.55	933.418	1855.65	1856.26	1432.01	798.216	819.508	1480.03	1983.31	1462.6	2194.92	564.939	983.043	1791.76	1153.15	1367.9	1726.51	2173.86	1531.05	1911.07	1199.37	2500.28	2074.14	1037.83	2286.66	1834.09	1150.23	1307.14	989.672	759.233	1020.69	1527.17	1674.13	2368.3
8655	DYNLL1	2911.76	3051.04	4901.23	4148.93	3611.02	2906.38	4570.43	4583.59	3317.07	4292.98	3198.81	8225.37	3539.74	7744.51	5377.79	4166.88	3113.84	3797.61	3924.27	7758.08	4904.91	6012.68	4939.01	7393.47	3272.78	12390.9	6058.48	3332.91	7977.01	7337.4	9933.12	4584.51	3843.44	5084.77	4533.75	6916.32	3553.1	3092.34	12350.9	8436.36	3508.05	8986.45	3882.12	9335.84	6976.45	5658.62	8176.97	8295.23
8661	EIF3A	5590.18	5637.87	4875.01	5320.59	5443.22	6709.32	6627.52	2587.23	6079.39	5021.19	6272.65	2601.86	5472.74	1795.72	4449.47	5739.18	7571.49	10106.6	2932.87	1267	3151.09	6755.55	6175.2	7158.56	6764.22	1783.11	3400.07	7520.57	3555.75	6634.39	5697.05	8015.85	8512.46	5128.61	5451.64	6512.93	8321.53	7801.54	3349.81	5073.85	5318.2	2616.98	8092.59	3128.09	8895.11	3790.52	4419.37	9014.14
8662	EIF3B	3463.64	4221.55	3193.03	4123.53	3274.31	3216.23	3625.64	4856.25	3425.63	3501.21	3542.9	7771.53	4022.06	10735.1	4429.9	9325.94	3122.04	4617.23	3702.24	9200.67	5521.88	6627.77	3737.92	4940.79	2008.28	22600.8	8483.46	4303.67	4580.48	7514.3	7572.45	3360.92	4509.48	3811.06	2982.63	4009.94	3812.16	5377.04	3004.94	4786.84	5801.9	6082.2	4066.24	3860.9	7548.34	3650.26	7592.9	3427.22
8663	EIF3C	71.8078	86.7256	25.6623	83.7656	186.447	96.1525	304.998	69.8927	116.088	136.701	116.734	5.9722	119.076	0	15.4583	442.132	101.002	1427.89	0	0	530.934	870.488	194.246	335.731	200.955	0	371.429	1224.41	70.0217	549.691	688.738	143.072	469.717	126.646	317.509	242.814	338.7	337.438	104.767	166.426	201.019	0	285.452	65.922	412.615	115.857	183.221	96.2404
8664	EIF3D	6513.9	9174.21	4405.12	5396.79	4790.25	5499.78	6496.02	4550.59	7528.46	5377.72	9170.09	4407.43	5562.63	3026.12	4483.74	3739.05	4275.05	4788.05	6555.94	8609.25	5155.99	3558.02	3993.96	5652.84	8463.28	4976.33	7223.49	4823.44	3983.95	5617.61	3025.08	5256.6	4289.7	6240.58	4032.77	5350.65	4478.55	5349.79	3623.28	5778.09	5535.7	4942.19	4472.58	3787.36	5429.9	4262.89	5287.48	2701.83
8665	EIF3F	4574.55	6294.08	2604.26	4722.41	3304.74	3516.27	5156.76	2666.45	4915.83	5314.77	6427.93	4727.69	3561.38	7409.61	2295.91	2589.92	2678.96	1682.9	3543.89	4701.23	4882.51	2359.86	2258.06	3632.62	2931.53	4748.56	5864.84	2803.44	3155.31	2116.28	4091.96	3156.69	2387.5	3737.5	3001.18	2941.61	3490.21	3047.77	2194.4	4095.67	2739.58	3989.16	3115.74	3079.21	4464.86	3843.94	1822.85	3784.33
8667	EIF3H	6062.74	8978.5	3579.43	5196.8	4236.55	5386.09	6973.8	3390	6157.82	5415.25	9132.42	7505.93	4182.69	11471.3	5825.23	8197.6	3289.62	4165.82	3297.76	3974.36	4471.36	4467.98	3014.96	3771.25	5018.77	4226.49	7017.12	4389.32	3562.26	5028.59	6969.75	4630.28	4417.26	5688.88	5198.58	4019.88	4556.02	3644.12	2460.74	4520.36	4690.47	4643.18	3357.19	3176.54	4673.56	5444.5	5338.04	6751.92
8668	EIF3I	3416.22	3923.51	4781.95	4503.19	4149.32	4038.86	3915.34	5569.91	3622.75	4637.48	4496.63	6439.25	3812.81	7448.28	4191.06	3821.18	3227.4	4849.79	5678.31	9100.89	5499.04	5049.57	4615.91	7061.54	4483.16	8203.45	6462.2	5386.68	6147.29	6404.13	6884.29	4790.64	4801.81	5863.21	3680.72	4514.98	4668.56	2523.64	3332.9	5749.14	4502.41	7611.56	4016.6	3920.37	6348.22	6007.6	3642.37	8488.56
8672	EIF4G3	1317.81	947.382	2461.32	1769.12	2050.68	1835.93	2016.85	2004.95	1430.89	1869.25	1298.73	2601.86	2000	1177.12	912.409	1272.39	3013.66	2448.75	1721.17	773.69	526.893	1794.23	1514.96	1683.26	1188.29	673.704	949.091	1837.74	1495.44	1177.28	1855.1	2156.25	1972.48	1126.09	1554.68	2289.33	2656.39	1606.28	2114.77	1608.68	1392.49	1504.07	1571.23	1070.15	1256.15	1901.53	1033.18	2657.63
8678	BECN1	1335.1	1342.27	1097.76	1340.48	1364.6	1272.98	1439.81	951.002	1272.99	1071.96	1212.22	840.536	1323.62	596.782	1592.59	1189.5	1646.71	885.818	777.814	1650.12	1447.76	1152.71	1658.19	2009.73	1798.07	1147.1	1584.32	1746.96	1375.76	934.987	1081.13	1470.33	1645.25	2013.43	1455.77	2021.59	1765.82	1420.02	1280.24	1891.94	1407.62	871.409	2032.49	1095.64	1014.15	1080.5	851.514	730.006
8717	TRADD	295.457	230.516	405.631	588.871	559.187	495.765	325.69	724.212	509.804	541.768	310.095	431.666	701.207	414.316	444.58	693.345	350.182	135.075	783.133	1011.71	637.032	300.571	273.59	670.453	299.834	1157.39	636.617	291.946	239.046	168.891	330.812	446.303	351.804	300.29	410.58	478.825	230.321	335.364	1370.68	779.372	545.192	633.243	498.219	381.818	178.024	427.775	156.148	165.586
8726	EED	385.689	384.544	467.7	398.543	396.07	279.536	395.414	487.209	420.373	455.811	369.358	809.18	419.892	341.17	496.38	311.378	425.774	261.293	418.244	451.505	348.617	923.589	565.88	412.439	289.895	216.891	410.618	433.7	612.581	529.928	599.92	521.127	336.928	382.416	621.398	451.271	379.425	490.542	560.681	528.293	523.731	376.694	486.111	587.481	464.502	590.803	988.196	896.877
8737	RIPK1	717.658	636.687	809.514	833.22	814.088	925.546	780.066	1008.75	745.098	943.705	835.19	637.442	800.666	525.601	774.141	572.95	969.035	512.147	717.728	734.671	857.309	1084.02	1132.62	733.994	845.942	663.468	684.364	724.381	571.367	590.164	464.172	732.835	873.559	693.79	814.054	660.418	362.765	1047.13	746.842	575.429	879.076	498.645	955.841	885.185	516.233	799.814	692.258	516.794
8743	TNFSF10	2997.8	3674.01	844.919	953.069	4615.66	3428	1386.52	629.147	4752.27	1044.79	3196.51	4203.71	1576.78	1738.77	4682.78	1160.23	4422.13	2281.41	1043.03	653.846	738.77	1897.27	2365.07	1842.3	1162.89	5168.27	4137.48	1149.22	885.466	241.708	2868.63	1692.34	545.184	876.181	1108.57	2863.02	779.675	6182.11	1624.93	1374.87	1225.34	644.986	336.895	312.237	353.193	841.616	79.1895	746.612
8772	FADD	561.536	657.26	382.028	639.315	632.016	526.527	459.523	322.825	659.015	542.978	626.622	1069.62	464.836	699.06	521.26	3110.56	692.168	480.197	483.649	887.96	940.38	1060.56	640.391	807.163	688.57	967.37	1302.94	579.673	937.093	1044.61	716.561	496.919	777.984	711.928	440.19	813.552	401.083	803.783	543.108	888.578	697.895	467.028	647.792	600.692	527.292	626.568	402.64	697.113
8795	TNFRSF10B	781.87	692.602	936.274	1146.97	914.851	967.009	386.055	873.412	791.966	896.489	574.251	459	872.659	440.439	2508	541.418	2102.46	549.474	1746.99	1060.76	1230.66	609.702	1273.3	1154.13	4389.84	614.203	2275.91	1400.67	2158.79	559.283	965.366	1995.6	2675.72	1543.27	1707.46	1835.35	1810.08	2677.78	923.668	1447.21	1838.63	1626.92	1477.21	1026.99	2880.13	4472.83	479.599	1337.07
8797	TNFRSF10A	36.0927	53.2771	21.418	45.0776	36.9133	39.2332	18.2499	25.0866	74.1272	21.7918	28.9422	37.1325	89.4715	16.7189	174.161	122.903	174.408	130.963	36.1446	24.5262	66.27	356.056	137.514	207.952	218.112	39.0275	84.8823	123.613	55.0976	25.9245	115.048	53.257	299.74	87.6685	105.014	101.638	105.789	317.089	57.1115	97.5382	138.671	44.2638	199.074	27.7446	12.4866	96.6094	133.098	48.9098
8801	SUCLG2	944.707	1261.77	1114.61	1210.3	879.933	1016.05	1000.47	800.132	1134.86	992.736	1123.23	818.463	823.97	1332.29	1790.56	1857.16	1234.06	667.467	814.114	480.49	1043.05	1207.04	1792.58	1808.41	822.198	717.211	714.603	2080.33	805.206	919.939	1900.88	1540.93	940.126	2095.48	1488.35	1437.38	1925.86	579.673	960.461	1034.65	583.161	604.336	801.282	568.104	1382.45	1012.54	622.735	1798.47
8802	SUCLG1	1246.04	1616.25	1432.82	1433.54	1060.01	998.663	1547.96	1181.71	1321.38	1366.83	1230.27	1915.94	1171.45	2250.78	1264.4	1807	1053.73	949.006	1029.26	3449.83	1984.37	1172.48	1616.51	2153.46	1384.87	3224.57	2690.24	1394.34	1457.7	2431.95	2779.86	1447.62	1133.13	1917.62	1420.84	1361.94	1396.09	1193.01	1421.75	1789.29	1243.91	1300.81	2087.25	1317.65	1613.98	1161.17	2096.48	2663.52
8815	BANF1	2783.76	3425.56	5882.96	4051.98	3625.98	3681.68	3999.06	5997.69	2837.4	4084.14	2725.62	6400.72	2511.03	6821.32	3280.92	2407.54	1809.2	2470.26	3800.34	8255.85	4861.98	3552.63	2848.68	3024.55	3753.73	8371.72	6261.13	3307.18	5424.73	6867.33	6230.89	2531.25	2696.54	4666.58	3277.54	3029.7	2161.18	1877.2	3685.34	4385.02	3364.01	7115.63	1546.3	5852.35	4033.89	6650.72	3809.28	6339.42
8820	HESX1	8.3937	13.1874	16.6099	17.8879	4.4895	8.9166	9.8269	15.8442	8.1301	14.5278	6.891	24.2393	7.4906	6.2696	11.8283	13.6161	12.2951	4.745	17.2117	2.2297	14.0007	22.194	10.6444	6.5466	14.9089	3.8388	10.0798	5.0627	27.7657	12.1998	17.5159	16.2852	6.6939	10.5807	36.7154	15.8103	11.6618	12.8246	15.9253	14.9341	13.6195	25.2936	27.4217	23.3407	1.427	31.1194	20.448	30.053
8822	FGF17	9.6527	22.6823	18.7954	10.0172	10.9742	18.2791	5.6153	13.8637	14.8254	13.9225	12.4038	12.8932	10.8198	20.3762	36.3006	1.4333	23.224	1.5817	34.4234	19.5095	10.7339	1.2682	15.8228	0.3851	11.0436	3.8388	10.0798	0.8438	9.5445	26.687	3.9809	7.4824	0.7438	1.0077	30.0039	0.9034	2.9155	2.5649	12.6304	2.3335	24.35	0.9033	908.12	33.9101	1.7838	40.4087	4.0896	6.482
8828	NRP2	2470.67	2000.26	1033.31	387.453	2642.79	2221.13	2703.32	435.716	2419.89	504.237	2557.48	410.521	2561.38	187.043	233.303	1993.68	2481.33	885.106	1173.84	463.211	687.434	718.453	949.655	1031.67	2401.44	105.566	811.157	711.724	1624.3	338.544	98.328	1782.57	3005.95	942.688	8431.9	890.796	314.036	446.618	252.608	586.163	1150.23	875.339	4180.91	2866.94	1895.83	712.959	135.329	104.302
8829	NRP1	2927.71	2903.86	3991.18	4190.79	3768.65	2788.68	2833.41	4206.63	5044.48	6072.03	4780.52	728.21	3337.08	241.902	814.52	697.645	2005.46	2968.81	533.563	882.386	1274.53	1433.73	654.776	1984.4	1050.25	2233.53	1885.45	1596	2788.29	392.68	1512.34	1311.62	747.118	2742.91	1785.63	1102.2	2854.64	1744.47	2049.42	2253.65	1123.81	3186.99	313.39	2822.9	796.29	4242.92	300.4	1687.09
8837	CFLAR	453.678	510.088	298.541	412.854	550.208	453.411	279.364	343.291	745.098	358.959	402.894	607.53	842.668	422.153	491.078	529.594	897.086	719.979	423.408	294.872	539.494	567.216	734.448	628.093	1019.33	352.527	619.641	932.793	509.761	587.114	658.041	538.292	641.874	713.944	545.203	862.789	548.938	1017.63	890.719	672.967	563.764	418.248	675.214	453.162	434.178	564.329	946.185	265.174
8842	PROM1	1773.16	1460.11	327.39	510.522	1004.14	1642.44	81.8905	200.693	1214.25	385.593	599.058	205.26	1979.19	60.0836	264.709	10871.7	3572.4	13302.8	1273.67	1272.58	8202.08	1216.23	1902.47	2392.99	5177.25	15.9949	991.532	5059.28	255.531	51.4678	480.494	7374.56	1673.86	2348.41	35.9258	3583.96	3190.75	7501.76	1824.82	2569.6	1477.09	299.91	1020.3	4094.75	192.651	1562.47	217.121	149.087
8844	KSR1	1089.08	941.58	997.031	743.78	1703.5	1583.15	1012.63	6011.55	1073.65	1076.27	1055.24	265.601	886.392	88.8192	443.357	158.018	594.262	417.246	407.917	170.011	247.812	105.58	256.617	106.672	543.898	45.4255	290.722	104.206	248.156	214.258	92.3567	425.616	375.232	249.402	361.232	408.357	412.745	580.314	954.421	479.291	289.311	504.065	732.194	370.809	790.225	824.895	648.759	115.498
8882	ZNF259	584.619	580.773	574.79	628.582	611.564	546.589	496.022	629.807	580.105	554.479	550.362	1203.2	580.941	1128	410.727	1232.97	744.535	823.105	645.439	986.065	799.44	1065.31	550.921	941.947	841.524	412.668	722.561	699.068	965.293	816.622	949.443	530.37	941.242	757.274	519.937	583.625	655.977	875.922	434.926	704.702	667.355	532.069	649.929	704.625	1313.24	686.948	873.687	956.983
8886	DDX18	1560.38	1576.16	1517.18	1276.84	1260.54	1385.64	1740.76	1194.92	1493.54	1145.28	1402.55	867.973	1399.92	539.707	1275.82	1168.83	1287.8	2326.65	728.055	732.442	1265.2	1649.97	1414.84	1353.23	2480.4	371.081	1024.42	1254.27	1226.03	1900.11	1574.84	1555.46	2070.66	1625.9	1216.34	1513.72	2144.94	2179.54	890.719	985.649	1516.71	1592.59	1731.48	1262.16	3486.98	1226.2	2110.23	1398.35
8896	BUD31	1006.34	1077.86	1360.14	1489.98	1315.23	1344.41	1064.28	2031	1012.53	1530.18	1214.32	4409.25	1405.36	5170.38	1852.78	2333.37	931.38	1330.05	2050.09	4595.67	1981.9	2172.44	969.088	1946.85	1233.48	8565.75	2661.24	1209.22	2728	1855.18	2315.73	1237.82	1177.73	1530.8	1519.12	1618.7	1063.74	875.155	1981.01	2013.05	1274.82	4873.5	1027.39	2196.88	1430.22	1769.08	3503.95	1688.55
8900	CCNA1	15.1086	60.1345	92.2286	455.785	31.4262	70.4414	43.519	31.0282	80.3443	175.545	28.4828	2320.78	45.36	146.813	1286.43	0	1511.84	830.064	44.7504	5.5741	960.448	3141.72	317.894	6023.68	14.9089	265.515	1666.35	193.646	921.041	5790.7	539.411	125	754.928	287.694	507.304	2580.69	668.471	65.7262	170.236	2846.81	508.461	3517.62	69.4444	273.042	99.893	529.494	307.464	271.067
8914	TIMELESS	248.872	288.013	729.961	1322.99	375.119	278.199	426.298	330.748	336.203	677.361	299.529	1784.42	590.512	1306.69	619.965	1444.74	1034.15	1318.49	755.594	821.628	2073.04	1987.63	2223.82	971.599	938.708	744.082	1270.05	2702.19	1663.77	3420.51	1921.18	798.856	1840.09	1020.28	1951.05	1180.35	1668.47	2229.88	335.53	987.983	1395.38	544.715	1566.6	2325.26	1594.01	1103.11	5537.32	1037.71
8924	HERC2	1713.57	1627.85	1591.05	1661.07	1615.21	1510.48	1740.76	1114.38	1709.71	1487.89	1765.48	960.804	1501.04	393.417	1011.93	1768.66	1831.51	1479.82	1120.48	797.659	972.115	1006.66	1808.69	1193.03	2926.01	324.376	1046.17	1576.59	805.64	684.331	890.525	1159.77	1784.31	1171.43	1126.73	1555.73	1935.44	1227.96	1019.77	1525.61	1295.09	837.398	1722.22	2196.67	2225.83	1830	619.388	1204.48
8945	BTRC	809.149	736.912	593.585	628.94	599.093	577.352	547.496	630.467	643.233	719.128	719.881	258.896	633.791	212.121	536.76	565.784	628.871	272.681	530.12	359.532	410.221	470.197	425.201	738.616	517.946	268.714	295.497	427.794	350.976	646.969	490.844	835.827	661.212	608.641	648.638	528.967	532.695	648.926	849.533	446.622	498.968	583.559	820.869	465.493	689.618	634.463	415.28	452.563
8969	PANK4	511.174	524.331	431.857	430.741	441.463	419.527	612.073	527.48	584.888	472.76	557.253	416.71	356.637	400.209	339.757	365.126	382.058	402.378	320.138	360.089	496.091	295.815	503.74	521.036	613.473	266.155	502.928	426.106	400	421.655	419.586	278.609	380.439	281.648	440.584	318.012	382.757	279.577	365.733	397.153	458.935	359.53	284.188	639.006	508.027	585.23	1137.65	485.563
8970	HIST1H2BJ	6.2952	10.5499	4.371	22.5388	8.9789	11.1458	7.4871	3.3009	9.0866	15.1332	8.7286	453.842	20.3912	41.7973	51.3919	35.8318	56.0109	13.9188	39.5869	317.726	22.8678	62.4604	29.0564	155.579	36.444	55.0224	61.0092	45.142	121.041	149.066	48.1688	40.0528	33.0978	51.8957	53.6913	92.1513	151.603	25.008	78.5283	119.939	9.4924	59.6206	15.3134	44.9198	18.5516	18.5787	0.3718	15.3212
9045	RPL14	14435.8	21974.4	15712.1	14526.1	11956.4	14881.9	13568.1	24335.4	14258.7	15925.5	22933.3	9340.9	14225.6	42824.5	12666.5	11407.8	6181.69	12659.7	20321.9	20108.1	13358.1	5992.07	7941.89	12043.1	9564.88	37650	21852.4	10705.4	11629.9	13309.6	21827.6	16126.3	8487.54	14023.9	9649.03	11049.6	8722.2	5242.39	8635.91	12522.2	14811.8	51776	6902.07	8374.46	13730.6	25901.1	8697.09	43282.3
9092	SART1	2186.13	2695.5	2278.18	2204.51	2298.6	2507.36	2346.75	3150.35	2126.73	2467.92	2611.69	2306.86	1896.38	2852.66	1105.74	1495.62	1260.02	1214.73	2086.06	3074.69	2550.93	2238.11	1659.67	1708.67	1705.69	3191.3	3133.75	1481.67	2548.81	2455.97	1480.1	1150.09	1278.91	1411.26	1617.84	1306.83	1127.86	1260.98	1753.43	2141.64	1738.34	2741.64	1809.47	2107.27	1877.27	1947.52	1449.95	1824.4
9097	USP14	796.559	788.079	995.283	940.548	802.116	692.822	972.391	579.634	739.359	841.404	710.692	2251.68	952.559	703.762	1047.82	1942.44	1394.35	2719.22	901.893	757.525	901.178	1348.45	1700.81	1447.96	1134.18	594.37	617.519	2021.68	1355.75	2374	2085.99	1067.34	1714.39	1374.48	1228.19	1293.28	1860.47	2896.44	665.568	1068.72	1189.02	747.064	1561.97	1198.3	2043.52	1194.15	1775.26	1046.55
9100	USP10	1805.06	1740.74	1809.17	2082.51	1398.71	1444.05	1640.15	1035.15	1618.36	1842.62	1643.28	1981.95	1220.56	603.971	1324.36	1801.62	2000	1490.26	850.258	864.548	1704.35	1327.2	1734.46	1428.32	1702.37	660.269	1243.53	2174.41	2029.5	1560.05	1856.69	1462.59	1823.73	1848.6	1464.67	1898.59	2215.74	1497.6	826.469	1611.95	1714.82	1108.4	2851.85	1444.04	1966.82	1751.51	1339.16	1087.8
9111	NMI	326.094	496.901	262.699	316.259	377.613	313.865	322.415	225.78	465.328	377.724	384.518	2218.15	476.072	693.312	566.126	354.018	1038.25	1170.44	509.466	86.3991	1128.46	1762.21	704.545	242.611	672.557	994.242	2181.48	132.473	2132.32	369.043	1136.15	964.789	1144.66	843.935	866.561	1319.03	443.982	880.731	729.27	1254.46	612.877	1209.58	809.473	940.234	269.354	643.753	540.942	913.966
9123	SLC16A3	322.317	292.233	398.638	582.431	1249.07	1372.27	298.081	968.477	443.329	454.601	428.621	2694.69	497.711	2660.92	1438.97	1207.89	1732.24	924.015	1674.7	1929.77	2400.19	3304.38	1084	12468.3	3713.97	2425.46	3281.76	2690.38	871.583	2637.06	430.334	1169.01	2666.42	5380.53	1599.29	3437.61	1019.16	1279.9	1138.39	2967.68	475.856	6396.57	1638.53	1464.3	1053.51	1382.72	210.8	1005.3
9129	PRPF3	969.888	946.855	1345.84	876.509	751.734	736.959	710.809	1660.34	752.75	691.889	723.556	1322.33	1115.69	573.668	1041.7	547.152	1135.25	951.22	1297.76	1030.66	714.969	1026.63	1615.65	540.291	788.515	1079.97	834.499	835.759	705.423	3089.97	804.14	1195.42	617.33	590.503	1226.21	870.017	834.652	1316.77	954.421	903.512	1532.4	573.622	1425.21	1440.52	715.662	764.05	2948.23	674.72
9133	CCNB2	10.0724	22.6823	112.335	692.263	63.85	13.8208	22.9293	41.591	22.9555	235.472	28.0234	1454.87	174.781	1471.79	407.056	421.74	338.798	1756.61	330.465	1637.12	2037.1	1224.16	891.542	771.349	338.487	1297.5	1180.39	1347.09	1986.98	1558.14	2122.61	270.247	883.972	935.634	777.734	811.293	1188.25	381.853	146.623	900.712	812.629	552.846	722.222	1922.3	1588.3	644.217	1070.73	984.679
9136	RRP9	460.812	589.213	653.031	677.595	439.468	515.827	554.984	885.295	440.937	582.93	480.992	660.65	485.227	1836.99	473.131	1217.21	450.82	904.403	676.42	1636.01	1017.38	494.61	749.137	665.832	845.389	1885.48	1163.42	670.801	896.746	569.196	1054.54	531.69	989.215	742.663	504.935	557.877	516.452	347.547	425.59	686.968	1109.37	1131.89	692.308	509.091	1198.36	974.919	685.937	1108.43
9141	PDCD5	610.639	809.706	1228.7	911.211	727.292	782.88	664.015	1631.29	613.582	888.014	607.327	3384.22	738.66	4410.66	1001.73	2026.65	616.576	1835.69	1227.19	2003.34	1237.2	858.592	941.312	1127.95	585.312	1297.5	1310.37	840.4	1557.92	1765.92	2116.64	1025.09	873.931	1304.95	1009.08	977.527	773.428	1892.91	857.77	1254.46	1649.61	1431.8	873.932	1207.55	1361.76	1949.84	2701.74	2612.85
9147	SDCCAG1	830.133	694.712	993.097	662.211	728.788	756.576	797.847	754.58	724.056	751.816	641.783	707.066	1051.19	281.087	1040.89	710.903	812.386	1238.77	573.15	168.896	457.356	1053.9	921.174	676.23	953.065	170.185	332.102	835.337	565.293	868.852	898.487	1043.13	1062.48	899.861	892.617	743.083	1052.48	599.872	655.135	576.362	700.784	362.24	634.971	476.062	1452.37	957.269	1025.37	904.537
9219	MTA2	1857.52	1667.94	2731.02	2871.37	2538.54	2434.69	2040.24	2666.45	1836.44	2318.4	1875.27	4269.73	2418.64	3465.52	2562.66	2654.42	2511.38	4414.46	2962.13	4896.32	4966.98	5999.37	4095.22	3430.06	2637.77	3127.32	4359.24	2891.2	4436.44	2396.87	3681.93	2296.65	3547.04	3782.84	3542.05	2962.39	3542.69	2015.71	1619.99	2795.94	3358.23	3316.17	3122.15	3747.28	4692.12	2867.16	3777.3	3213.91
9221	NOLC1	2009.86	2069.37	2249.77	2571.93	1514.94	1796.26	1795.04	1598.94	1713.53	2016.34	1866.54	2426.51	1825.22	2613.9	2542.27	3618.29	2824.68	3748.26	1234.08	2669.45	2986.35	3639.51	2348.68	3493.98	2707.34	1983.37	2274.32	3214.36	2394.79	7240.95	5648.89	4333.63	3916.33	2409.37	2879.19	2713.95	4564.76	4274.45	1411.31	2199.98	4814.69	2574.53	4620.01	2664.36	7890.47	2636.79	3033.74	4499.71
9231	DLG5	1744.2	1408.41	2896.24	2595.54	2464.21	2208.65	2529.25	9661.66	2002.87	2893.46	2578.61	805.054	2368.71	1624.87	3227.9	2897	2583.79	9158.54	6368.33	623.188	1751.49	4289.47	1444.19	3324.16	1684.15	1559.18	882.776	2476.06	1247.72	1309.57	2012.74	2455.99	4260.69	1417.31	2482.83	1662.79	2242.4	2632.9	1650.74	1741.22	1595.96	1268.29	3806.98	1736.9	3045.31	1836.51	1991.26	8175.6
9255	AIMP1	1097.24	1324.8	1161.66	1005.38	961.966	1172.38	1018.56	2031.86	891.444	977.899	1145.12	1579.68	1014.95	1556.95	1100.34	978.111	936.448	812.008	1239.47	1589.19	974.915	864.933	991.847	1072.28	1127.76	1452.97	1265.01	1171.37	1100.39	1035.97	1502.06	1243.75	1128.3	1271.19	999.388	1150.22	1230.26	1269.45	843.569	1026.94	1089.91	1280.04	925.841	791.791	1099.94	1149.3	1048.31	1413.52
9277	WDR46	859.511	961.625	1233.5	1381.31	1171.25	1083.37	1085.17	1245.09	921.569	1194.31	841.622	1679.73	1002.5	2477.01	896.095	911.202	904.372	1438.38	1311.53	2721.29	1884.96	997.146	1417.15	1367.48	1237.44	4406.27	1625.5	942.075	1144.03	2802.9	1175.96	889.085	1017.85	994.584	790.367	992.885	1143.27	1356.85	876.442	1166.26	1989.27	995.483	982.55	980.309	1707.46	1083.6	925.365	916.323
9372	ZFYVE9	946.385	975.34	735.644	711.582	626.03	633.527	834.347	525.499	831.181	759.685	983.576	569.881	670.828	398.119	638.727	733.477	598.816	662.406	478.485	284.838	444.756	309.448	739.356	569.173	594.147	170.825	737.415	534.11	521.041	816.622	707.006	556.778	601.339	525.507	613.502	498.25	995.419	735.492	389.896	448.022	645.481	308.04	414.174	283.611	965.038	257.78	42.7549	571.597
9377	COX5A	723.534	823.421	1247.49	1769.83	1097.92	991.529	996.724	1194.92	914.395	1416.46	923.854	3982.47	1374.95	3557.47	2107.07	4392.26	1469.03	1845.82	2401.03	5682.83	2547.19	2088.14	2210.3	3421.2	1655.99	3546.39	3120.49	1921.7	2626.03	1865.8	5127.39	2386	1786.54	3336.94	2042.24	2233.31	2014.99	938.762	2101.59	3131.96	1838.22	3375.79	1704.06	2695.63	1877.99	2085.46	4088.11	3730.7
9380	GRHPR	1708.53	2037.72	1597.17	1916.16	1319.9	1193.49	2349.09	1627.99	1588.24	1910.41	2045.25	2560.6	1439.87	2232.5	1504.64	1116.16	1446.27	4019.67	1194.49	3865.11	2749.74	895.054	1741.94	2054.49	2500.28	1811.26	3238.79	1973.59	1793.49	1776.21	1003.58	1140.85	1738.94	1887.39	1670.75	1430.15	1465.64	1427.06	1265.24	2175.24	1597.61	1272.81	1785.26	1855.81	1605.42	1619.14	1664.1	1482.03
9391	CIAO1	1606.55	1534.48	2143.99	1791.66	1779.82	1637.54	1613.01	2447.93	1506.46	1926.76	1698.4	1135.64	1520.18	1852.14	1693.08	2665.17	1431.24	1963.18	1586.92	1966.56	1650.68	1523.78	1598.96	1816.5	2251.79	2279.59	2380.95	1510.78	1735.79	1418.99	2141.72	1560.74	1514.69	1601.71	1424.4	1643.82	1985.84	1992.31	1813.84	1650.68	1702.02	2715.45	2244.3	1714.88	2147.7	1786.81	2051.12	2184.44
9397	NMT2	707.586	881.973	500.045	522.328	406.545	417.298	510.061	310.942	496.413	583.535	736.419	239.299	365.377	582.027	168.859	433.565	217.213	419.461	79.1738	152.731	117.606	234.623	144.994	118.61	156.267	452.975	101.328	199.975	224.295	425.848	392.516	185.299	117.888	234.79	365.574	141.841	67.8884	1044.89	154.86	98.9383	229.88	105.691	478.632	248.38	456.297	162.564	439.074	232.764
9447	AIM2	3.3575	8.9674	0.4371	1.431	24.4426	1.3375	1.4038	3.3009	3.3477	1.816	4.594	16.5034	18.3104	1.0449	17.1306	2.5082	30.0546	6.3267	6.8847	10.5909	5.6003	8.2435	1.4384	3.4659	17.6698	14.7153	23.3426	37.1261	34.2733	0	1.9904	7.4824	40.1636	20.6575	2.3687	14.4551	9.1628	33.9853	95.5519	38.2686	36.7313	32.5203	0	24.6619	39.2437	130.98	1.4871	3.5357
9474	ATG5	1069.77	1112.49	831.806	796.371	781.165	888.988	1059.9	751.279	1039.22	831.114	1024.46	1358.95	801.498	961.86	985.827	766.442	710.383	1380.17	588.64	516.722	1178.39	1358.59	1460.87	741.311	1072.34	827.255	698.157	925.621	706.291	1035.84	1097.53	1270.69	1272.59	1182.01	946.703	1258.95	1163.27	912.151	767.161	1099.99	1132.07	448.961	927.707	657.503	898.323	631.212	616.414	1107.25
9521	EEF1E1	261.463	336.015	404.32	440.043	298.798	328.132	256.434	254.167	283.596	306.295	222.809	753.997	283.812	584.117	371.163	443.956	371.585	820.258	478.485	433.668	524.56	479.391	536.249	389.718	529.542	503.519	394.703	554.782	767.028	336.256	986.863	687.94	654.89	821.262	307.935	570.977	361.099	415.197	287.205	514.292	633.925	348.69	398.148	600.252	520.514	870.878	528.674	809.664
9553	MRPL33	444.864	691.547	357.987	532.345	388.587	389.657	486.196	294.438	567.671	366.828	453.888	975.761	469.413	2241.38	655.45	1129.42	466.758	492.85	277.108	1182.27	682.301	540.266	455.409	1516.13	562.12	4518.87	1139.01	369.574	779.61	599.695	987.659	465.669	532.912	760.297	419.266	596.725	898.792	604.681	514.003	784.506	709.451	373.08	519.943	631.08	509.811	642.824	557.301	483.795
9573	GDF3	4.1968	4.7475	6.1194	2.5043	8.4801	7.1333	1.8718	19.1451	9.5648	6.6586	4.1346	4.1258	22.4719	2.6123	2.0394	1.4333	2.7322	0.6327	1.7212	3.3445	1.4001	3.1706	12.3705	12.7082	7.7305	6.398	0.5305	2.5313	5.2061	5.7186	0.3981	5.7218	1.1157	3.5269	27.6352	4.9689	0.4165	17.9545	1.0983	3.2668	16.9212	14.4535	2.1368	3.5231	2.1406	0	1.4871	6.482
9589	WTAP	2007.34	2492.94	1714.75	1742.64	1924.98	2098.97	1433.79	2447.93	1790.53	1570.82	1846.33	1892.21	1473.99	1433.65	1969.61	1111.5	1703.1	1679.42	1380.38	948.16	2158.91	2099.87	1518.7	1265.43	1414.14	998.72	1393.66	1628.06	1884.6	1887.53	1909.63	1596.83	1613.98	2091.95	2201.74	1676.34	2034.15	1605	1422.3	1554.54	1825.01	793.135	1495.01	1756.72	2546.2	1742.68	1459.24	1840.9
9604	RNF14	990.872	931.557	1051.67	867.923	885.42	928.667	1202.62	879.353	1010.04	1079.3	931.664	759.154	955.472	526.123	1235.44	661.097	1199.91	671.896	920.826	692.865	775.639	534.876	1221.52	1154.91	1315.3	625.72	666.857	1147.11	912.364	677.85	960.191	1086.27	962.068	1143.22	1002.37	871.824	1240.73	1130.49	757.276	881.577	967.808	746.161	761.396	987.355	630.039	839.759	2060.41	958.162
9631	NUP155	239.219	232.626	145.118	284.418	152.143	135.533	237.249	79.221	253.467	146.489	211.324	388.86	279.65	547.544	260.63	837.747	446.266	1057.83	148.021	90.8584	243.145	504.756	598.101	430.923	773.606	150.352	206.37	652.66	295.878	674.8	449.841	264.965	680.55	402.066	408.606	345.116	514.785	741.263	147.172	212.811	234.42	92.1409	446.581	434.665	1049.23	178.356	1174.09	194.461
9646	CTR9	1557.44	1746.54	2006.74	1566.63	1411.19	1503.34	2727.66	760.521	1556.19	1760.29	1726.43	570.913	1467.33	848.485	1190.17	1162.74	1619.31	912.944	951.807	578.595	551.628	2164.24	1363.06	1655.53	1001.1	258.477	852.006	1378.73	1130.15	1029.74	1483.68	1431.34	1904.43	1137.17	1287.01	1286.96	1962.1	1387.94	1031.85	1169.06	1371.03	826.558	1724.72	890.91	2157.69	1016.72	1288.22	1173.25
9677	PPIP5K1	453.678	498.483	475.13	433.961	278.845	284.44	343.472	320.845	420.373	323.85	333.525	309.954	642.946	137.409	719.486	648.197	570.583	236.935	385.542	219.621	595.963	467.977	1075.66	826.803	693.539	150.992	205.309	621.862	282.43	376.668	625.398	689.701	639.271	491.75	537.702	700.621	787.588	878.807	462.383	462.023	621.956	419.151	495.37	773.766	261.862	742.22	410.819	615.793
9700	ESPL1	6.2952	9.4949	146.867	415.716	24.9414	9.3625	15.4422	61.3963	8.6083	110.169	19.7542	563.693	108.614	504.18	182.727	836.672	227.687	1191	177.281	190.636	770.505	603.995	1497.7	396.65	272.777	296.865	399.477	820.571	327.549	1813.19	483.28	182.659	576.794	292.732	698.381	294.523	499.792	682.27	70.8402	315.949	619.067	344.173	701.923	994.402	1099.54	452.856	1010.5	1589.86
9716	AQR	741.58	662.007	921.412	768.823	632.514	658.939	653.252	621.225	710.187	639.225	642.701	753.997	889.721	204.284	1054.76	1117.59	1057.83	1295.71	671.256	604.236	656.633	1093.85	1200.23	1176.09	1140.81	145.233	527.331	1522.17	337.961	640.488	1169.59	948.504	1254.74	1217.79	1352.94	1188.48	1662.64	855.082	547.501	835.375	874.123	1050.59	866.809	652.218	1433.11	1000	384.051	1230.41
9722	NOS1AP	20.1448	13.7149	4.371	16.8147	10.9742	9.8083	15.4422	19.1451	20.0861	6.0533	30.7798	11.8618	34.9563	27.1682	23.6566	45.5064	126.138	18.9801	3.4423	7.8038	16.8008	36.4616	164.557	56.2241	81.1706	1.2796	5.8357	19.8287	31.2364	42.318	19.5064	46.2148	76.6084	10.0768	62.7714	25.2964	84.1316	126.323	8.7864	7.9337	46.2237	18.0668	143.518	25.983	5.7082	103.576	24.5376	17.6783
9724	UTP14C	1069.35	1125.68	640.792	742.349	554.697	613.464	846.046	289.157	967.001	640.436	946.824	343.992	904.702	234.065	872.438	694.779	1364.75	931.607	239.243	285.396	514.759	571.655	1685.85	777.51	1156.82	189.379	313.534	1031.94	675.054	508.959	429.936	845.951	912.979	897.342	818.002	919.706	1452.31	949.022	560.681	610.897	826.249	261.969	1152.42	512.614	1409.56	351.138	228.646	272.245
9730	VPRBP	780.208	806.467	629.983	622.253	565.537	612.572	580.683	363.037	730.708	546.671	612.951	495.699	686.858	474.671	717.067	1043.82	872.609	1171.3	533.167	402.157	561.843	878.237	963.418	799.519	1037.68	378.317	466.057	935.008	732.377	669.847	801.397	735.251	1091.8	710.084	684.031	809.22	1157.57	799.92	484.316	643.495	948.824	371.427	712.14	606.039	1049.64	614.607	702.151	722.227
9732	DOCK4	342.042	282.738	336.132	260.091	304.285	318.769	500.234	198.713	718.317	211.864	401.516	276.947	477.736	47.5444	157.031	73.4552	341.53	122.105	72.2892	36.7893	53.2027	116.36	69.6203	147.492	104.362	46.0653	124.14	272.961	62.039	46.8929	87.1815	213.028	98.9215	118.403	166.996	325.692	145.773	313.562	580.45	123.206	92.0347	125.565	55.9117	127.273	278.63	220.622	471.048	44.7849
9768	KIAA0101	16.3676	25.8473	289.799	617.491	79.3137	16.0499	20.1217	128.074	29.1726	351.09	34.9144	747.808	211.819	422.675	294.076	327.144	285.064	1401.05	351.119	470.457	1569.95	825.301	1064.15	840.662	381.005	271.273	1273.23	1421.34	1844.25	2455.58	3712.98	496.479	955.002	1324.6	1680.22	908.413	848.813	169.285	186.161	875.977	895.171	1511.29	526.35	853.036	848.734	1939.15	2092.76	3885.09
9789	SPCS2	1008.92	1050.24	1929.81	1107.26	1223.63	1268.39	1243.8	1403.53	1010.52	1403.15	1010.68	1026.82	971.702	1841.69	1042.52	705.17	1167.58	1269.77	826.162	700.669	1180.73	1383.64	1130.9	870.704	732.192	1027.51	1028.14	1234.86	2181.78	648.875	1523.89	1279.93	815.545	1590.63	1710.62	1348.84	1526.86	788.073	1175.73	1290.4	939.331	1650.41	904.914	926.581	1233.32	1695.31	297.425	1562.76
9790	BMS1	1172.59	1367.8	1340.16	1258.95	1000.65	984.842	1144.6	1177.09	1160.21	1075.06	1195.82	1699.85	1240.12	2079.41	1400.22	1371.64	1546.9	1879.35	1230.64	2290.97	1758.49	1520.29	1564.73	1445.65	1534.51	2273.83	1459.45	1208.29	1990.46	1668.32	1208.2	1588.47	1700.63	1251.04	1576	1392.66	2002.08	2097.47	1220.76	1562.01	1894.76	1332.43	1946.23	1312.36	1496.25	1302.37	1852.59	1357.69
9794	MAML1	1607.83	1390.2	1278.18	1355.48	1285.18	1479.8	1729.16	839.875	1439.26	1473.51	1680.41	1080.25	1339.07	511.322	1327.24	1225.57	1779.6	1178.07	881.635	554.298	1397.43	1015.09	1453.85	1453.47	1302.19	231.945	827.709	1351.03	1394.82	1282.75	1169.26	1426.54	1488.43	1240.47	1979.67	1093.35	1868.03	1838.69	798.825	1151.05	1296.95	644.363	1627.87	1404.59	1811.63	1029.85	870.352	1353.08
9801	MRPL19	706.746	663.062	1205.09	907.992	857.486	831.476	1042.58	666.116	758.967	864.407	643.161	1223.83	966.292	785.266	1461	1608.49	1267.3	1746.8	791.738	900.223	1109.32	1258.09	1529.63	2124.19	2060.19	506.718	1368.73	1572.8	1800.87	1691.19	1664.81	1546.21	1671.25	2040.56	1360.05	1497.01	2206.16	1417.44	829.764	1484.07	1543.95	2199.64	1247.86	807.236	2391.37	1617.28	1442.88	2010.02
9820	CUL7	1539.34	1700.52	1528.9	1774.72	1201.05	1067.22	1311.99	1456.91	1442.32	1910.38	1451.14	2691.97	1109.37	782.654	916.362	1704.07	1845.1	1181.38	1647.02	1252.48	1272.15	796.316	1568.49	1275.42	2605.67	1626.99	1898.17	1340.22	1038.12	1451.73	1076.36	830.537	791.737	757.738	1220.27	1313.08	966.131	2229.45	2064.62	1398.13	1510.8	613.37	1460.75	1043.68	1077.93	1287.49	358.379	536.217
9865	TRIL	310.565	340.762	107.527	143.461	218.986	117.7	347.216	50.8335	258.25	149.516	276.559	96.4415	220.974	433.647	109.31	463.305	175.319	176.831	302.926	199.554	100.805	358.592	50.9206	34.2736	78.4097	19.8337	163.399	69.1896	337.961	156.31	32.6433	175.616	73.2614	143.595	524.279	126.482	590.171	258.096	22.5151	261.346	119.686	44.2638	162.749	449.639	545.13	95.216	463.984	21.8032
9873	FCHSD2	894.811	835.379	626.871	622.142	829.591	810.851	1077.26	529.896	910.928	745.206	933.052	1064.88	840.841	682.847	621.972	556.281	797.791	638.099	359.105	330.819	619.746	857.191	651.548	1070.39	647.653	375.317	687.679	782.673	653.319	990.713	1242.48	579.472	599.721	805.144	736.482	828.716	715.431	603.312	740.626	588.986	592.109	536.143	420.969	701.877	1116.04	694.505	612.551	1040.22
9875	URB1	1279.19	1094.03	1080.52	1633.04	1481.02	1270.17	1383.25	1991.75	1836.92	1174.94	1539.91	804.023	1194.34	353.187	1444.68	1000.78	1489.98	705.744	834.768	518.395	594.096	1238.74	977.56	668.913	969.63	481.126	687.547	901.995	642.082	1022.87	744.029	1084.95	1365.56	529.034	781.682	1197.06	1034.99	2085.28	1276.77	1494.34	1256.71	895.212	1354.44	500.724	1662.15	659.08	901.199	1051.27
9883	POM121	1893.7	1896.17	1731.39	2057.73	1506.74	1359.79	1419	1647.87	1678.97	1678.11	1982.81	1665.58	2617.64	753.448	3210.49	2859.24	2665.69	1899.05	2022.13	1408.03	1603.36	2864.14	2626.54	2328.04	1966.95	1560.37	1173.15	2064.46	1714.26	3269.45	1430.33	2248.36	2114.83	1226.85	1866.71	1486.73	3145.69	2381.46	1443.31	1641.26	2484.01	1548.84	2554.01	1891.88	2765.29	1647.49	2893.55	1630.32
9904	RBM19	569.93	697.349	700.238	753.798	616.053	647.347	555.919	728.173	603.539	719.734	540.714	775.658	736.163	915.883	559.6	692.629	612.933	410.92	1018.93	711.26	680.434	403.932	606.157	659.671	633.352	730.006	713.011	651.394	721.909	732.749	478.105	676.937	540.35	454.969	442.953	616.149	583.09	660.148	551.895	745.304	717.293	941.283	806.98	623.593	1024.26	663.725	356.911	611.078
9913	SUPT7L	1005.56	1088.75	1562.2	1242.72	1087.35	851.984	975.714	1662.32	935.438	1266.95	861.376	1029.91	973.367	984.848	1038.03	1342.84	1062.46	1031.25	1146.3	893.534	1111.66	1028.47	885.63	665.832	1153.51	1058.22	1385.7	827.743	1392.01	547.465	906.206	1076.83	996.255	1022.8	1457.22	1112.14	1495.87	1331.03	1106.12	1061.51	1069.75	1335.4	1494.83	1215.04	1092.56	2045.05	825.887	1245.14
9933	KIAA0020	472.144	514.836	820.879	621.785	441.463	456.086	454.375	762.502	520.325	562.954	406.11	1183.6	571.369	950.366	712.144	894.72	677.596	832.278	471.601	848.941	792.44	655.992	657.077	498.7	720.044	570.058	829.194	975.404	809.111	1221.12	662.818	918.134	1274.45	893.815	740.624	779.673	794.669	1128.57	447.556	708.435	824.598	516.712	624.288	661.026	1496.61	766.837	1378.19	1017.68
9938	ARHGAP25	312.664	246.868	221.174	174.586	414.028	266.161	475.901	268.691	546.628	305.69	431.377	190.82	376.196	52.2466	113.796	165.185	205.373	94.9006	227.195	159.42	65.8033	83.0691	48.6191	90.8828	168.967	84.453	200.004	238.367	178.742	62.1426	68.0732	163.732	124.582	109.838	67.9037	205.082	133.694	320.295	462.383	200.21	168.799	271.906	21.3675	257.188	125.936	483.511	230.505	43.0171
9961	MVP	1872.63	1997.1	1963.9	2130.1	5240.69	4248.77	2812.82	6291.47	3168.82	2562.95	2031.47	2984.53	2955.47	2223.09	3050.47	3737.97	3855.65	4800.07	3907.06	2229.1	3943.53	3575.46	3880.9	3697.7	7157.37	8097.89	5301.96	4304.1	2731.45	873.809	1433.12	3782.57	4228.34	5329.13	904.066	3706.83	1329.45	5619.75	6284.46	4987.98	2561.29	4595.3	2949.07	1658.07	1156.62	4364.14	714.936	3339.42
9972	NUP153	1243.52	1126.2	837.489	964.16	781.664	906.821	984.558	676.019	1089.43	829.903	1091.54	968.54	891.386	415.361	831.243	902.961	1232.7	2040.05	488.812	192.308	715.436	1326.89	1244.25	1170.69	1167.31	378.119	527.331	1667.72	850.325	1465.12	951.831	856.954	1391.6	923.542	1021.71	1327.16	1654.73	1635.46	947.282	811.107	1371.03	401.987	908.832	737.654	2032.11	869.484	1328.75	921.037
9985	REC8	261.463	374.522	865.026	882.948	491.346	419.082	369.677	497.112	301.291	638.62	235.672	8445.07	657.928	190.178	1730.19	2783.41	3048.27	63.5834	2456.11	601.449	2743.2	2678.5	140.679	2214.69	330.757	195.777	4024.48	2251.61	5854.23	3439.95	1922.37	1693.66	1738.56	50.888	2114.88	1269.34	2828.4	73.421	3114.77	2849.61	1835.74	4124.66	1988.96	4063.04	2861.22	497.445	74.3564	2350.62
9987	HNRPDL	6644.84	8340.23	5937.6	6291.9	3803.07	4654.48	4819.37	4312.92	5242.95	4557.51	4294.48	4904.59	4979.61	2071.06	4387.48	2944.66	4469.49	5327.09	3497.42	3333.33	6067.9	3675.97	3388.95	2744.97	3126.45	1826.62	4530.59	3025.36	4698.92	3744.95	3270.7	3824.82	5099.29	2944.96	6068.3	4766.12	6095.38	3539.6	3505.77	4408.82	5882.79	1951.22	4894.23	6086.2	6542.99	3005.11	2738.54	5596.94
9991	ROD1	1235.13	1151.52	1261.04	1786.65	1987.33	1953.19	952.737	1103.15	1274.03	1427.36	1140.23	1068.08	1812.73	972.832	2753.54	1872.57	2507.29	1659.5	1858.86	1249.72	1693.62	2781.23	3359.9	3113.12	3612.37	1004.48	1305.07	3129.98	2319.74	2073.58	1163.22	3742.08	5203.42	3014.99	1944.33	3483.23	4048.31	2903.82	1745.74	1946.56	2031.37	1725.38	5568.02	1742.62	1096.33	3163.03	3129.66	2190.93
10018	BCL2L11	688.7	601.873	248.711	213.94	577.144	629.068	229.293	126.093	539.455	196.126	608.706	382.156	1047.44	894.462	564.903	591.941	1029.14	530.494	1154.91	448.718	1402.4	1143.63	2946.2	648.888	832.689	389.635	490.726	640.003	1229.07	825.01	821.258	783.891	882.856	1005.67	829.846	1114.4	1207.83	1554.34	613.399	728.503	703.26	451.671	1501.78	1569.11	643.953	1026.47	498.188	761.343
10050	SLC17A4	0	1.5825	0	0	0	0	0	0	0	0	0	0	0	0	0	0	0	0.6327	0	0	0	0	2.0138	0	0.5522	0	0	0	0	1.1437	0	0	0	0	0	0	0	33.0234	1.0983	3.2668	0.8254	0	0	0	0	3.2513	0	0
10061	ABCF2	1086.14	1085.06	957.692	1203.14	1080.46	1045.03	1146	1125.6	845.529	859.564	864.592	2206.29	1277.99	1044.93	1612.73	1719.57	1237.7	1693.66	1092.94	2093.65	1869.56	1544.07	1487.92	1960.91	1488.13	1674.34	1593.14	1588.41	1410.41	2386.2	1763.14	1146.13	1710.67	1393.63	1299.25	1382.72	1473.55	1656.62	873.147	1271.26	1541.48	1700.09	1298.43	1330.86	2802	1279.61	2728.13	1166.76
10102	TSFM	391.564	546.486	555.12	591.375	408.042	379.403	526.907	649.612	529.412	405.569	480.074	1122.23	617.977	1105.54	754.971	1122.61	555.1	483.677	664.372	1763.1	883.444	832.593	831.128	1044.38	559.36	1176.58	1002.14	718.053	881.996	1708.73	1832.4	646.127	668.65	898.854	691.275	797.741	745.523	846.746	432.729	812.974	1079.65	944.896	561.61	883.864	993.935	845.797	1698.3	900.413
10152	ABI2	2456.83	2104.18	1707.32	2063.55	1746.9	1762.37	2558.73	1076.75	1759.92	2241.53	2702.65	1736.46	1275.91	1025.6	1268.07	1227.24	1473.59	1361.51	1006.88	676.143	1180.26	1714.65	984.177	850.294	1332.97	255.918	976.677	1280.43	1436.44	877.621	970.541	1125.88	1200.82	1069.15	2052.51	1050.25	1643.9	1763.07	1447.56	1064.05	823.36	999.097	3407.76	2269.33	1824.12	1163.49	933.544	1224.51
10153	CEBPZ	1132.31	1456.42	935.837	883.664	788.149	892.109	996.724	786.268	1206.12	926.15	1105.32	1613.72	1009.99	991.118	592.23	1612.43	1075.59	1346.32	702.237	1194.54	914.246	1449.27	1162.26	964.667	1699.06	355.726	1042.46	1209.13	1115.84	727.793	1339.57	1063.82	613.611	1142.21	1141.44	1041.22	1264.47	1542.48	519.495	925.913	714.816	884.372	1656.7	1092.17	1345.7	1024.62	1162.56	997.643
10160	FARP1	2014.48	1673.74	3230.63	4117.8	2738.57	2333.93	2324.29	4159.76	2176.95	3006.05	2404.5	991.748	2000.42	1124.35	2164.98	1995.11	2816.03	1108.76	1566.27	2687.29	2052.97	1565.31	1479.29	2387.21	3150.19	1767.75	4264.81	1650.85	2163.99	1345.79	882.166	2478.43	1276.68	1656.13	2776.94	2900.96	2603.91	1290.16	3396.49	2713.8	2458.11	2623.31	2188.39	3624.41	3196.22	2478.87	1513.9	1408.37
10171	RCL1	520.827	470.526	266.195	281.914	229.96	220.687	289.658	237.663	334.29	270.581	403.813	565.24	297.129	317.659	340.573	320.695	286.43	386.562	246.127	302.676	266.48	225.428	296.605	261.096	320.265	168.266	326.797	420.622	282.863	591.308	280.653	312.94	329.119	280.136	384.524	265.161	315.702	504.008	368.479	320.149	398.679	172.538	456.553	282.731	706.029	308.871	787.062	390.1
10181	RBM5	3085.17	3346.42	4644.17	3257.39	2242.1	2080.8	2045.25	6779.57	2837.84	3123.18	2932.77	1041.53	3842.06	1518.27	3134.94	2017.6	3267.07	1751.9	4213.51	1672.46	1801.71	1888.92	2337.99	847.309	1503.45	1052.46	2303.12	2032.94	2193.65	919.569	1841.74	2731	1403.35	1658.01	3292.03	2415.51	2428.4	1899.04	4103.76	2723.8	4832.63	2085.26	2454.28	2232.15	1916.3	3798.79	716.498	2687.92
10199	MPHOSPH10	926.241	1005.41	1741.42	1104.4	944.781	978.154	788.489	1378.45	832.138	997.579	985.873	1124.81	1076.99	602.926	1257.88	1207.17	1034.15	1157.79	919.105	1204.01	469.024	1198.8	911.392	779.436	1028.71	422.265	1041.4	1015.48	1000.87	1245.9	1575.64	1029.49	915.21	999.622	1240.03	889.441	837.568	845.784	777.595	884.844	1056.95	1727.19	1454.77	838.944	1574.38	813.284	1164.42	1595.17
10208	USPL1	571.189	563.365	709.418	498.358	514.292	487.74	365.466	685.262	479.675	388.014	579.304	229.5	453.6	176.594	389.518	337.177	431.239	285.967	481.928	185.619	257.613	243.183	375.719	236.834	325.787	149.712	197.882	529.047	372.668	158.978	154.06	344.19	274.452	379.393	388.472	512.253	497.293	227.958	469.522	345.351	443.252	237.579	331.553	323.687	441.67	466.326	155.405	305.245
10209	EIF1	13356.4	13491.2	8025.64	8407.69	10383.1	12774.9	9854.47	12073.9	11909.1	10260.3	14121.5	6682.83	9463.59	8912.23	8280.62	8060.36	6338.8	5076.87	12433.7	15787.6	10255.5	5549.46	6632.05	10258.2	9108.78	14737.7	7837.29	8084.21	12378.7	5825.01	6429.94	9843.31	7950.54	10438.1	8392.81	8230.83	7078.3	8580.96	8786.93	9496.21	7485.35	12641.4	11355.4	12804.4	11715.7	10494.7	9532.11	6956.39
10213	PSMD14	527.961	577.608	1273.72	1161.64	907.868	816.763	975.667	878.693	573.41	1025.42	416.676	2483.24	750.728	1114.42	1213.83	1982.93	1475.41	3507.21	1160.07	2421.96	1943.3	2982.88	1691.6	1774.91	1772.5	1284.07	2119.94	2368.48	1937.09	1736.56	2102.31	1369.28	2248.42	2231.01	1771.81	1762.17	1891.3	1769.8	813.839	1786.49	1720.59	2302.62	2613.96	1710.48	1892.62	1601.02	2899.9	1660.58
10236	HNRNPR	2827.41	3332.72	3534.85	3416.24	2330.03	2379.4	3562.47	1888.76	2901.96	2868.04	2531.3	4425.99	3202.66	2913.27	2403.18	3003.42	3838.34	4966.46	2246.13	1373.47	3311.17	4215.92	4269.27	2931.74	2455	1770.95	2627.11	4773.66	4627.33	4436.14	4435.51	3287.85	4346.23	3572.24	4337.94	3699.6	5516.45	2594.74	1693.58	3107.22	4498.56	1477.87	4088.32	3564.08	6990.72	2614.03	6289.43	3381.85
10237	SLC35B1	564.054	576.025	1070.46	1008.16	756.224	669.193	508.189	694.504	560.019	851.09	435.052	1771.02	746.567	1065.83	1007.85	715.203	1270.49	330.57	1125.65	2613.16	1442.07	878.567	1020.71	1397.9	1011.6	1869.48	1232.92	1149.22	2295.01	613.42	820.064	904.049	1077.35	1087.79	1037.11	1178.09	1107.46	836.165	1000	1292.26	1021.05	1282.75	1410.61	1504.81	1471.99	949.837	1515.75	377.136
10248	POP7	510.754	696.822	706.795	670.798	541.728	485.51	528.311	640.37	556.671	684.019	445.618	1200.1	739.076	2588.82	619.15	964.592	435.337	570.036	1022.38	1847.27	1023.92	1026.63	685.27	817.56	466.041	2487.52	992.593	511.328	866.811	1101.41	1119.43	488.997	593.157	652.979	724.437	518.577	474.802	565.245	511.807	711.702	751.548	1691.06	559.829	1175.84	873.35	1032.05	1443.63	872.127
10269	ZMPSTE24	1298.5	1133.59	1684.59	1142.32	1721.96	2015.6	1501.64	959.894	1399.81	1190.68	1152.18	1157.3	1027.88	838.558	1634.75	927.327	1893.9	2217.51	841.652	987.737	1087.85	1567.53	1817.03	1787.62	1164	904.67	699.218	2023.37	2044.25	1192.53	1766.72	1890.85	2225.36	2061.72	1584.29	1600.45	2153.69	3885.54	1260.85	1418.74	897.235	1168.02	1551.28	1189.05	2580.81	1367.39	1365.18	1857.4
10286	BCAS2	946.373	903.532	758.583	819.067	675.089	728.707	683.622	463.905	790.449	745.157	899.612	1001.37	657.894	1196.97	771.641	874.428	936.967	1216.75	497.281	613.261	864.651	1200.12	847.112	1038.11	597.775	528.471	689.144	965.156	1098.62	784.605	1383.65	790.383	1042.07	1241.74	1043.85	841.843	905.06	724.473	589.863	890.081	1107.54	505.538	767.764	902.105	928.184	668.421	1274.2	895.628
10289	EIF1B	1392.09	1596.73	608.01	666.862	836.036	1160.5	964.904	426.473	1310.38	783.898	1333.18	582.775	686.642	620.167	595.901	842.764	581.967	1005	364.888	915.831	882.511	731.135	523.878	511.023	632.247	545.106	466.853	599.502	1036.88	646.207	1280.25	660.211	480.476	629.802	839.716	560.587	682.216	356.524	554.64	638.432	797.359	303.523	679.487	1168.36	1038.53	583.372	1470.03	799.057
10291	SF3A1	3485.77	3724.52	2119.95	2740.39	2245.14	2343.26	2857.25	1321.67	3368.91	2357.52	3720.93	1385.62	2609.37	1006.79	1974.74	1990.24	3046.03	3271.05	1431.2	2007.25	2392.72	2699.36	2487.97	3139.67	3553.74	907.23	1654.14	2954.46	2516.21	3170.78	1276.27	2098.86	2860.09	2123.16	2566.97	1923.88	3757.47	3560.8	1813.82	2289.96	2317.48	1122.85	3338.77	2508.75	3457.7	1526.56	1923.59	1116.62
10312	TCIRG1	1425.24	1577.21	2471.38	2068.2	2692.18	2139.1	1305.1	5892.72	1521.28	1820.22	1442.98	2373.39	2485.23	4421.11	1344.35	2535.82	1754.55	844.615	4423.41	1037.9	1619.41	1892.83	1355.58	1438.34	2509.11	2710.17	6151.32	1415.43	1361.82	548.227	829.22	2149.65	1786.54	1743.29	1878.01	1714.74	767.18	1818.53	2879.19	2777.74	1611.23	4138.21	462.251	1614.47	589.012	2562.94	1009.76	1408.96
10319	LAMC3	757.108	342.872	1222.58	1487.92	3152.1	1120.82	71.1277	2322.5	838.833	1625.3	1120.94	136.668	524.345	3485.37	173.346	453.989	420.31	342.591	118.761	102.564	10.7339	25.3646	156.789	363.531	442.849	486.244	66.8448	60.3299	415.184	374.38	240.048	290.933	184.827	67.5148	51.7173	11.2931	249.896	1234.69	433.278	51.8026	127.528	50.5872	16.7379	124.19	19.2651	38.0864	264.709	37.1243
10361	NPM2	102.403	42.7272	103.593	38.2802	64.3489	139.099	92.6533	11.223	120.516	76.8765	110.256	2.0629	64.9189	385.058	285.918	8.5996	10.929	5.0614	72.2892	407.469	67.6701	74.1915	12.3705	30.4226	113.749	46.7051	77.9856	11.8129	16.9197	76.2486	93.949	48.4155	20.0818	37.7881	181.998	26.1999	7.0804	20.5194	109.281	24.2679	23.5246	56.0072	32.4074	464.171	8.919	243.381	92.2019	11.1962
10376	TUBA1B	8255.69	8813.47	24982.6	27094.2	9798.77	7785.09	15069.7	16578.2	9366.96	16590.2	6828.4	32911.7	9305.07	63246.1	12477.2	26905.8	14259.9	21245.6	15802.1	48278.8	56410.8	42163.1	34952.9	33587.3	16147.7	55018.5	40237.8	32536.7	48114.8	54471.2	43619	11656.3	22894.9	23494.9	34797.6	19357.2	23366.2	16466	10913.6	28090	22191.7	26639.8	24589.7	60684.4	39559.1	29882.5	45334.6	29660.1
10388	SYCP2	39.0305	18.4623	97.0368	88.3664	39.4074	12.4833	12.6345	64.6971	13.869	99.2736	42.7242	5.673	17.062	4.7022	27.3274	20.0658	10.929	0.949	15.4905	7.8038	12.6006	79.5815	37.9747	0.3851	10.4914	5.7582	4.7746	7.1721	4.3384	1.525	3.5828	14.5246	4.8345	1.5115	28.03	6.7758	3.7484	9.2979	28.0066	3.2668	4.5398	1.8067	3.2051	13.6521	1.0703	30.1904	1170.37	14.1426
10393	ANAPC10	145.63	126.072	153.423	133.802	122.213	127.508	160.505	119.492	138.69	173.124	131.848	196.493	124.012	37.6176	160.294	99.9707	84.2441	109.452	99.8279	120.959	147.474	94.8003	86.5938	122.846	103.81	53.103	80.6382	91.9715	127.115	151.353	201.035	138.204	137.97	132.006	171.338	131.451	142.441	87.5281	105.437	150.741	143.211	105.691	120.727	147.971	178.38	157.919	149.456	193.871
10412	NSA2	2654.92	3626.53	2041.27	1976.26	2105.55	2658.05	2536.73	1765.31	2665.71	2538.74	3844.72	1917.48	3094.88	2079.41	1723.67	2113.36	1551	1118.25	2428.57	2443.14	2438.46	1517.44	1387.8	1589.29	2171.73	1587.97	2111.98	2162.6	2200.43	1315.29	2959	2172.1	2349.94	2877.44	1820.37	2586.56	2089.13	1574.86	1247.67	2012.37	2256.71	2972	1253.92	1860.65	2546.91	2330.24	1454.04	4097.23
10436	EMG1	601.406	736.912	778.48	655.772	570.66	460.544	521.6	785.608	598.757	570.218	634.813	722.537	504.786	3604.49	637.912	1571.58	446.922	1031.57	791.738	1141.03	700.502	928.979	384.35	530.663	448.371	2317.34	837.682	619.753	645.987	900.114	1556.93	568.187	620.283	481.169	505.262	712.366	439.742	669.064	631.521	762.002	657.449	933.153	277.065	620.951	989.297	895.495	2158.56	879.199
10449	ACAA2	694.156	934.195	767.989	1007.81	823.566	753.455	808.61	646.971	714.491	1195.52	1015.73	355.853	473.575	573.145	131.743	180.592	652.55	1207.45	851.979	287.068	842.842	548.193	487.054	2351.79	2237.99	649.392	1234.51	456.482	377.007	451.01	605.494	1465.23	502.045	569.845	1859.06	1309.54	125.781	1570.7	268.534	308.015	103.591	573.622	1459.05	1541.81	2002.85	1255.46	2044.43	117.855
10450	PPIE	855.734	1149.41	938.896	995.643	761.212	732.501	946.186	1088.63	887.135	852.3	880.671	1349.15	907.615	2466.04	1030.69	819.115	645.264	800.961	1103.27	2429.21	1083.65	894.103	875.144	767.498	865.268	2476.65	1763.43	845.041	1417.35	746.473	1300.95	812.94	758.274	1101.4	1007.9	905.703	926.281	1065.41	1205.38	1164.39	1205.12	1122.85	636.04	1343.19	815.555	1159.78	1193.42	1169.71
10452	TOMM40	781.03	885.665	1483.96	1485.41	969.223	922.871	799.251	2175.28	620.756	1297.82	739.635	1360.5	855.597	4772.73	1096.36	1405.68	838.342	1989.75	1578.31	4321.63	2167.31	1258.72	1421.75	2114.95	1522.36	2341.01	2488.11	1411.21	2262.91	3914.22	2771.5	976.673	1765.34	1368.43	1278.33	1349.29	1665.14	701.186	823.723	1703.89	1929.43	2496.84	1466.17	2166.72	2817.34	2002.79	3831.21	1659.99
10459	MAD2L2	483.895	588.685	523.212	1023.19	657.955	624.61	506.317	716.29	445.241	748.789	549.902	728.21	590.512	7407	546.956	771.817	881.603	1350.75	1180.72	1372.35	2354.92	912.175	549.194	518.725	397.018	3930.9	1040.34	622.706	1177.01	1184.9	1028.26	466.109	583.116	1003.15	2097.91	341.954	581.424	321.257	299.835	861.51	542.716	457.091	1094.37	3107.39	1138.42	789.596	3033.74	489.098
10465	PPIH	330.71	454.174	520.152	618.207	343.693	330.807	372.485	495.131	344.333	471.55	363.386	907.684	387.432	1145.25	351.993	445.389	393.898	590.282	683.305	1138.24	718.703	510.146	719.505	498.315	431.806	1802.3	857.312	356.917	914.967	715.974	1287.02	505.722	642.246	658.521	529.807	609.373	524.365	571.016	334.432	704.702	854.726	1163.51	316.239	613.023	1042.45	604.273	807.882	1049.5
10471	PFDN6	480.957	582.883	1327.92	782.061	894.898	828.801	565.278	2447.27	486.848	849.879	517.285	1772.56	767.374	2721	724.788	705.528	440.801	1256.17	1588.64	2312.71	964.182	758.085	815.305	853.76	643.291	2731.29	1121.51	648.019	911.063	2051.09	1569.67	802.377	643.734	1196.12	553.099	679.842	452.312	718.5	1018.67	1271.26	1144.86	4012.65	585.826	911.608	739.208	2170.46	993.029	1855.04
10472	ZNF238	572.028	468.944	621.123	585.651	618.048	689.255	494.619	624.525	750.837	562.954	780.981	369.262	1282.56	789.969	1239.11	262.647	1282.33	402.378	1030.98	211.26	153.541	722.892	1128.6	426.302	972.943	638.516	230.243	378.011	445.119	266.489	1463.38	1383.8	136.482	695.806	804.974	659.966	719.284	691.568	944.536	684.168	1032.6	240.289	428.063	727.965	247.949	485.834	1571.89	1213.32
10474	TADA3	2584.51	2991.92	2482.84	2599.23	2436.62	2204.32	2895.13	3331.32	2337.6	2636.5	2623.62	2126.66	2292.02	3497.87	1925.05	2720.94	2315.03	3141.06	3247.73	5209.36	3456.75	2650.02	2076.34	2644.44	2094.42	6173.38	3832.71	2027.26	2991.76	2723.45	2723.61	2070.35	1930.33	2862.28	3130.28	1995.95	1689.94	1059.97	2344.02	3077.06	2434.56	4383.02	2536.66	3184.38	2039.86	2937.06	799.684	2438.93
10480	EIF3M	3342.05	4808.91	3106.78	3215.46	3088.92	3487.28	3736.77	3664.71	3626.26	3812.06	5360.29	8276.78	3153.66	9176.04	2559.58	1942.72	2284.5	1851.42	3386.57	7787.84	3194.43	3881.9	2453.86	3210.44	2900.55	3420.15	4739.47	3534.54	3386.88	3193.53	4372.64	3580.61	3103.27	4565.06	2783.06	3952.41	3237.26	3270.19	1870.15	3640.89	3562.33	6228.93	2532.67	2521.11	4704.79	4253.44	3753.12	5293.52
10482	NXF1	2819.85	2215.48	3558.01	2507.17	3332.17	3098.97	2476.37	3839.58	2532.28	2703.39	2677.39	1948.43	2583.02	2167.19	2949.32	1755.76	2744.08	2055.55	3091.22	2941.47	2124.84	2094.48	2658.52	1083.28	1519.05	1646.83	2588.38	2180.31	2486.33	1431.19	1691.08	3273.77	1679.06	2148.38	3206.47	2104.57	2331.11	1776.53	3114.77	2585.46	2627.32	958.446	2538.82	2798.68	1815.91	2348.35	2324.75	1390.1
10514	MYBBP1A	1084.5	1240.91	1647.99	1889.58	1146.48	997.147	1319.34	1760.03	1104.72	1441.48	955.539	1820.68	1400.22	859.221	1847.88	1875.68	1560.55	1776.58	1790.07	1682.79	2151.66	823.725	2038.27	1192.36	1381.62	666.353	1732.05	1573.63	1562.58	4095.89	1300.21	1331.41	1690.44	1238.23	1155.45	1193.61	1503.91	1510.76	1168.29	1710.77	3086.96	1457.13	555.242	948.768	3215.49	1379.86	1440.87	1174.55
10519	CIB1	1249.82	1411.05	1483.09	1815.98	2190.85	2007.13	943.379	2185.84	1457.68	1766.34	1139.31	3761.22	1933	2888.71	3280.92	4596.5	1441.26	1462.73	2519.79	4839.46	2644.27	2088.78	2630.61	5935.88	3151.3	6232.89	3579.91	3909.21	2115.84	1300.8	3912.42	2515.85	1901.45	4473.61	2212	3791.76	928.363	1272.2	10200.4	5709.95	1973.59	6887.08	822.65	1632.97	850.517	5071.99	778.139	4132
10524	KAT5	1832.88	2306.87	1075.59	1038.91	1183.97	1407.5	1602.54	850.701	1653.11	1116.74	1686.93	1650.72	1037.64	433.041	803.03	350.009	826.771	620.371	685.232	1030.35	1469.09	1227.3	1127.75	1276.55	962.91	585.649	817.04	842.94	1117.07	2316.69	1299.6	729.283	849.357	1013.46	1116.16	802.914	923.02	746.274	1054.13	1181.88	1280.94	584.444	797.739	1207.33	513.618	637.204	778.411	1127.84
10527	IPO7	2924.35	2743.51	3111.73	2927.18	3083.76	3556.84	4318.2	2052.48	3295.07	2889.23	3145.06	3030.43	3124.43	1553.81	4041.2	4120.3	4163.93	3043.78	2557.66	1302.12	2572.86	5835.45	3587.46	4746.32	3715.63	710.812	1485.97	6056.62	2701.95	2016.39	3941.88	4519.81	5435.11	5094.85	3514.01	4592.66	4877.55	5210.32	1721.58	2586.86	3222.45	2866.31	4563.03	2019.63	6044.95	3533.67	3531.18	4920.45
10528	NOP56	1907.88	2335.75	2925.09	2440.63	1435.13	1270.17	2350.02	2906.09	1761.84	1794.19	2103.59	3977.31	1910.53	2526.65	2006.32	1909.83	2096.54	3056.43	2082.62	6429.77	3845.06	3274.89	2190.74	1930.49	2750.41	4672.42	4028.2	2540.61	1878.52	3909.26	3909.24	1967.87	2287.1	2153.92	2854.32	2012.87	2483.97	2915.68	1701.81	2243.38	3367.73	1257.45	2266.74	3954.27	4186.23	3639.11	5071.85	3150.27
10537	UBD	193.054	421.469	34.094	64.3966	451.938	350.869	16.846	30.368	170.732	194.31	127.254	734.399	42.4469	141.588	2715.2	36.1901	4079.69	455.207	108.434	394.649	48.0691	275.84	395.857	124.771	334.07	8582.21	1441.94	601.19	427.332	4.5749	319.267	1675.62	513.202	185.414	39.0841	287.747	243.649	22717.5	1853.93	598.297	1324.8	744.354	4.2735	350.551	155.904	1283.33	6.6921	1747.79
10542	HBXIP	1098.73	1364.1	1497.51	1308.32	1243.58	1359.79	1003.74	1597.62	1188.43	1457.02	996.899	2507.48	1289.22	3266.98	1627.41	1388.48	1086.98	2234.28	1790.02	2667.22	1351.53	1082.43	1506.33	1897.37	1669.24	2825.34	1539.55	1269.46	1518.44	1544.03	2562.9	1650.53	1463.74	2377.13	1264.11	1484.36	1092.88	1276.69	1376.72	1972.7	1528.27	2412.83	1463.32	1633.85	1383.16	2299.12	1765.59	2489.69
10556	RPP30	527.961	602.928	632.924	569.91	493.84	517.61	541.881	600.759	541.846	658.596	592.167	489.428	464.42	1431.03	448.659	561.484	423.497	1630.71	488.812	455.964	714.036	600.824	271.864	463.271	383.214	1528.47	504.519	620.596	1071.15	427.755	914.809	720.511	465.229	605.618	580.734	431.846	523.532	485.412	479.956	543.694	660.338	998.193	889.245	653.099	554.406	580.121	614.183	782.558
10557	RPP38	340.363	329.685	344.437	325.203	284.332	276.857	277.492	304.974	307.508	318.402	262.777	1067.56	327.091	581.505	409.503	527.444	354.736	714.905	605.852	855.072	430.288	417.565	432.1	486.758	334.07	481.766	535.289	373.792	510.195	471.597	626.194	695.863	373.745	500.315	425.977	586.335	326.531	493.748	612.301	654.766	434.581	802.168	584.046	313.998	374.599	399.907	339.808	569.829
10569	SLU7	1177.21	1213.77	814.322	897.974	1067.49	1200.62	1019.19	699.125	1403.63	1004.24	1120.94	702.424	808.573	833.333	728.459	752.109	939.891	517.841	714.286	836.678	667.833	596.385	804.66	881.486	1116.51	659.629	576.139	793.57	775.705	481.891	1042.99	984.155	894.013	868.623	1004.34	837.493	840.483	1206.8	629.874	710.302	824.185	582.656	902.422	786.537	1043.17	758.012	709.36	612.846
10594	PRPF8	7871.58	8002.11	5001.33	5146.36	4979.3	5453.41	6159.1	4349.23	6842.18	4698.55	7664.64	3116.55	6325.84	2349.53	4201.08	6848.89	7244.54	3947.86	3819.28	7827.2	6487.46	5124.92	9306.39	8465.2	6570.96	4625.72	4771.45	7904.48	6257.27	15070.5	3022.29	4232.39	7052.06	5263.64	5183.58	5225.97	8120.78	5340.17	4070.29	5032.32	6161.37	3436.31	2597.22	6338.98	8673.56	4189.04	5091.55	2050.09
10605	PAIP1	1098.31	1069.76	1052.11	1040.36	1016.61	1169.42	1198.88	549.266	1072.21	1063.56	954.634	1327.49	973.367	2387.15	1393.7	1507.44	1404.37	2974.18	786.575	844.482	1169.06	948.32	1440.16	1204.58	1371.07	568.138	723.091	1252.16	1287.2	1560.81	1929.14	1585.39	1303.09	1637.99	1720.09	1311.35	1441.9	1261.62	859.967	1345	1260.83	814.815	1306.27	1119.91	1937.57	1268.93	1001.95	1936.36
10607	TBL3	1081.94	1274.43	1141.71	1158.07	1068.49	1168.08	1200.75	1574.52	1097.56	1177.36	1172.39	1962.35	967.124	5110.76	764.76	1635	658.47	767.429	1502.58	1874.58	1874.69	663.919	993.959	1542.7	1402.54	3004.48	2408.54	1324.3	1098.48	1657.64	2161.23	732.835	1077.72	1067.64	739.439	807.679	724.698	1274.13	831.411	1293.2	1256.29	1614.27	829.06	878.579	1320.37	1327.45	1156.24	1491.46
10621	POLR3F	323.995	373.467	345.311	287.28	260.887	230.049	331.774	306.981	279.292	236.077	306.42	193.399	250.52	250.261	263.485	205.316	245.902	223.965	240.964	365.663	287.014	413.443	192.175	211.803	267.256	410.749	117.774	250.179	398.265	394.968	413.615	330.986	262.551	242.348	276.747	291.361	284.881	305.226	345.415	268.347	274.04	159.892	381.054	311.356	354.977	256.386	299.284	247.496
10623	POLR3C	582.94	644.072	417.87	473.673	482.367	458.761	487.599	450.899	524.629	458.838	669.806	584.837	657.511	1256.01	598.348	401.316	785.064	1034.1	438.899	458.194	568.428	557.705	915.995	446.712	508.007	359.565	487.012	453.107	639.913	588.258	695.462	846.831	443.288	481.169	511.646	457.595	507.705	1136.9	409.116	497.958	1081.72	509.485	585.826	527.588	549.055	389.689	387.768	400.118
10655	DMRT2	0.8394	3.165	0	0.3578	1.9953	0	0.4679	0	0	0	0.4594	0	0	194.357	0.8157	21.8574	0.4554	0	0	0	0	11.4141	92.9229	0.3851	0	0	0	0	0.4338	1331.68	0.7962	0.4401	0	0	0.7896	0	0.4165	9.2979	20.3185	0.9334	0.4127	0	0	59.0123	1.0703	1.8579	7.0639	4.7142
10656	KHDRBS3	128.423	161.414	313.84	231.828	166.609	227.82	230.697	285.196	180.775	381.961	226.025	50.0258	179.775	859.979	353.217	31.1737	245.902	214.475	17.2117	299.889	72.8036	214.965	201.669	90.1126	672.557	642.994	476.933	40.9231	1011.28	620.663	1076.43	280.81	29.0071	24.6882	697.987	34.7826	314.452	404.938	68.6436	294.481	362.361	58.7173	352.208	717.396	140.207	26.9392	529.417	657.631
10692	RRH	2.5181	2.11	4.8081	1.431	0.4988	2.2292	1.8718	1.9805	0.9565	3.0266	1.3782	2.5786	2.913	0	0.4079	0.3583	2.7322	12.0207	1.7212	0	2.3335	0.9512	10.6444	3.0808	0	0	0	0	2.603	3.4312	1.5924	2.2007	1.1157	0.5038	2.3687	1.3552	3.7484	0.9618	3.2949	2.8001	3.3017	1.8067	9.2593	0.8808	0.7135	2.3223	0.3718	3.5357
10693	CCT6B	38.6108	45.8921	56.3862	97.6681	22.4473	41.9082	26.6729	48.8529	39.2157	69.6126	36.752	378.03	58.2605	35.0052	157.439	84.563	96.0838	32.2662	89.5009	90.8584	76.0705	162.017	101.266	31.963	9.3871	72.2969	45.0937	61.1737	48.59	20.5871	60.9076	73.5035	76.9803	49.8803	124.359	191.53	66.6389	32.3822	60.9555	88.6711	131.242	41.5537	154.558	33.4697	16.0542	43.66	3.346	6.482
10734	STAG3	31.7574	27.0764	15.5521	43.1242	25.2956	19.621	12.8217	20.6833	56.0545	42.4637	15.5875	24.5333	69.305	11.0658	57.9708	10.8033	33.0783	180.507	22.3408	72.4805	4.3962	49.3152	44.9741	9.5003	10.4307	67.0889	21.019	11.8888	20.243	5.5128	16.4849	66.9146	6.5452	5.1644	21.5476	46.9881	19.2253	530.24	514.184	87.9057	19.4181	25.2755	10.6268	22.1781	13.1966	18.9131	3079.56	16.9181
10763	NES	4022.66	1951.73	5809.97	6711.2	3628.48	2666.07	6518.95	4487.87	4353.9	7242.74	4291.72	1567.82	3622.14	2420.06	1067.81	691.554	985.428	571.934	1041.31	1457.64	937.114	1200.38	419.16	1027.44	654.887	1248.24	662.082	1232.33	6491.11	2601.98	366.64	467.87	1305.69	501.826	1037.11	336.985	1294.46	1057.71	853.926	361.685	3981.43	848.239	3162.04	4953.95	4413.84	832.792	2824.05	129.051
10775	POP4	449.481	571.278	549.001	569.552	516.786	475.702	469.817	578.973	462.458	515.133	432.296	1023.21	451.103	1217.87	466.606	1096.09	480.419	459.002	554.217	1362.32	800.373	479.708	582.566	854.145	494.754	28771.6	637.678	585.158	796.529	857.034	997.611	477.993	497.583	766.343	546.783	570.977	476.468	876.563	644.152	784.039	797.771	701.897	485.043	712.111	484.838	617.278	997.862	814.968
10797	MTHFD2	239.639	204.668	448.467	530.556	580.137	757.468	261.582	2059.75	277.379	285.714	244.401	3060.27	720.312	1473.88	1159.15	2330.86	815.118	2743.58	707.401	492.754	1106.52	1982.56	1800.06	1928.56	795.693	642.994	1063.68	1789.22	2643.82	3318.72	1779.82	1217.87	2251.76	1016.75	1930.91	1258.5	2660.97	2002.24	398.682	1205.46	1100.7	1271.91	1344.73	2508.46	2165.54	1296.33	5068.87	1711.84
10799	RPP40	82.2579	81.2343	167.41	159.56	83.8032	78.4663	109.967	241.624	98.0392	191.283	110.256	381.64	129.838	222.571	164.78	78.4716	116.576	365.367	115.318	201.784	124.606	253.329	161.968	194.089	124.793	301.344	143.239	173.396	206.508	311.475	323.248	159.771	184.083	130.495	136.597	161.716	120.783	244.63	138.935	238.012	409.41	186.089	163.818	84.555	262.219	146.772	230.505	262.228
10813	UTP14A	570.349	810.761	582.221	566.332	472.889	467.677	622.368	472.685	610.234	516.344	780.062	728.21	609.239	747.126	423.779	1077.82	549.636	923.383	635.112	787.625	705.635	831.642	609.321	606.913	969.63	707.614	552.796	614.69	578.308	573.77	807.723	745.159	705.839	708.905	468.614	581.366	498.542	723.95	336.079	580.096	621.543	685.637	955.484	383.58	953.978	648.862	790.78	829.699
10849	CD3EAP	380.304	413.135	413.565	445.281	314.761	292.523	270.571	312.263	415.112	292.488	396.288	270.758	387.84	342.748	584.676	428.907	322.523	519.552	323.976	340.814	463.572	313.814	434.272	513.719	508.559	126.091	303.582	472.248	327.631	745.581	507.647	418.134	511.845	364.278	468.038	284.639	251.978	352.998	266.941	371.952	867.02	324.345	448.714	328.972	1103.82	553.646	1276.33	485.563
10885	WDR3	613.157	680.47	688.874	757.017	451.938	487.294	589.144	493.811	602.582	607.748	643.161	1306.86	660.841	269.07	625.268	1808.43	1001.82	2105.84	332.186	419.175	827.908	877.299	860.184	812.554	857.537	180.422	506.111	1083.41	625.596	1714.07	1423.57	881.602	959.093	738.128	731.544	781.479	953.353	1910.23	311.367	544.16	1171.69	450.768	1044.16	456.685	2413.49	645.146	1043.59	1264
10902	BRD8	1484	1671.11	1368.57	1290.44	1015.12	1003.57	1109.5	1262.25	1380.2	1179.78	1335.02	1809.7	1134.83	915.883	930.356	1108.99	1417.12	1404.21	1657.49	1731.88	1275.46	798.668	1150.75	754.404	996.135	549.584	1103.47	983.842	1424.73	821.578	1248.41	1063.82	787.653	1020.28	1514.02	1024.05	1685.96	1098.43	947.282	1108.39	1435.82	681.12	1945.16	1377.1	1410.63	1913.14	1676.74	1249.85
10907	TXNL4A	492.708	520.638	886.881	997.789	804.111	720.464	555.452	875.392	582.975	1013.32	587.573	1551.83	711.611	5612.33	1174.67	523.503	694.444	1637.98	1296.04	3884.62	1955.9	773.304	1294.59	1407.53	1065.16	6454.89	1926.83	762.773	1370.07	2524.21	2181.93	885.563	966.53	1476.76	981.05	1120.27	937.526	974.992	1012.63	1443.94	1162.61	1887.08	903.49	2092.74	1428.47	1625.64	1892.74	2817.91
10910	SUGT1	514.112	556.508	610.195	536.638	588.119	508.694	460.926	590.196	560.019	552.058	537.499	868.489	550.562	721.003	609.361	521.711	529.144	831.329	387.263	1328.87	941.78	568.167	788.838	1041.3	909.995	869.482	1048.3	515.125	759.219	386.199	704.618	834.067	650.056	1008.69	917.094	883.117	588.088	414.235	771.005	1059.85	680.561	949.413	845.086	896.194	1313.95	921.969	366.205	407.189
10921	RNPS1	3718.39	4180.93	3047.04	3673.82	3165.56	3452.52	3754.33	3366.23	3321.86	3173.12	3567.7	5267.66	3042.45	5677.12	2565.11	5260.11	2462.2	3609.07	3464.72	5637.12	5179.79	2878.88	2989.64	3134.69	3029.82	5487.52	4440.94	3491.12	4821.69	5368.28	4374.6	2536.53	3286.72	3341.98	3708.65	2687.75	3090.8	2653.74	2473.92	3235.56	3420.14	3422.76	3605.77	6177.8	4434.18	3483.51	4088.86	4141.43
10938	EHD1	1285.49	1182.65	1063.47	1460.37	1975.86	1587.16	1775.85	1536.89	1351.51	1524.21	1299.64	1316.14	1186.02	1826.54	1172.63	1208.96	1455.37	880.361	858.864	1778.15	1528.41	2322.76	1067.89	2335.23	2218.11	1320.54	1621.25	976.248	1228.2	758.292	691.481	922.535	2140.57	1696.94	768.654	944.099	1132.44	1605.96	1656.23	1350.6	1169.21	1797.65	957.265	1270.09	1162.68	2779.84	647.644	634.649
10940	POP1	143.951	141.369	231.664	199.987	109.742	73.1164	103.884	181.548	98.9957	130.751	79.9357	221.764	116.937	188.61	112.165	322.486	198.998	418.512	175.559	399.108	266.947	325.618	306.099	178.685	283.269	197.697	309.29	352.276	194.794	260.389	284.236	157.13	273.708	156.695	197.394	201.468	244.482	279.897	125.206	160.541	416.839	135.501	173.077	238.251	428.469	260.102	553.211	172.068
10946	SF3A3	1860.46	2087.3	1903.14	2241.72	1748.89	1545.7	1927.47	1857.07	1905.79	1750.61	1779.26	2018.05	1485.64	4271.16	1423.47	1325.42	1679.87	2055.23	1652.32	2617.61	2184.58	2871.91	1306.1	1737.56	1523.47	2879.72	2100.84	1764.76	2525.38	2322.91	2415.61	1670.33	1795.46	1717.09	2080.54	1506.04	2134.94	2387.62	1136.74	1584.41	2100.7	1331.53	1792.73	2338.03	3232.61	1481.19	2749.33	1440.78
10952	SEC61B	1275.42	1293.95	3763.02	2874.95	2195.84	1926.88	2031.35	3796.01	1516.02	3458.23	1501.32	1483.75	2164.79	2357.37	1841.95	1455.49	2229.51	936.669	3351.12	7075.81	3230.89	1490.81	2531.07	2434.97	1261.73	6230.97	4397.44	2433.03	3527.11	1594.36	2193.47	1996.04	1847.9	2575.64	1867.75	3042.35	2428.57	1157.42	2509.06	3737.25	2531.99	5170.73	1552.71	2761.25	1187.3	2212.73	2202.81	3542.13
10969	EBNA1BP2	889.728	1181.06	1014.08	1234.54	861.477	814.284	1073.47	864.829	1004.3	949.195	843.459	2965.58	813.982	3745.04	1053.55	1239.76	1041.59	1886.72	895.009	2914.16	2336.25	1472.89	1331.42	2214.75	1143.01	3730.01	2471.67	1546.64	1758.35	2247.81	2395.7	1208.31	1672	1546.29	1277.3	1424.28	615.16	2001.05	1277.39	1991.24	1630.62	1358.63	1323.01	1098.77	3023.19	1610.78	1556.28	1726.58
10973	ASCC3	535.935	567.058	675.323	626.078	529.257	510.477	602.714	450.899	648.015	555.69	479.155	757.607	727.008	409.613	791.679	446.464	1319.67	483.36	516.351	258.64	711.702	1052	1144.13	1226.92	662.617	380.038	563.937	782.179	638.178	584.827	906.449	834.947	1306.06	882.731	716.542	1087.3	1758.43	1569.41	456.892	635.632	1085.84	440.831	766.026	896.635	2727.43	592.661	804.536	780.79
10992	SF3B2	5678.31	6522.48	4730.32	5855.08	4759.32	4733.84	5948.06	3772.9	5475.85	5174.94	5926.27	7047.96	4296.71	5327.06	4543.69	4033.59	4501.37	12544.3	3586.92	9752.51	7043.75	8242.23	5781.65	6817.37	5482.05	4793.99	7538.08	6066.32	6796.96	8137.25	6533.04	3551.94	4953.89	4948.23	5656.93	5163.18	6721.37	4505.93	4568.37	6330.65	4775.48	3847.34	5153.85	5968.17	6825.19	4575.94	4491.5	4602.83
11047	ADRM1	1644.74	1642.62	1984.45	2005.24	2391.38	2558.18	2036.97	2638.06	1410.81	1894.07	1569.77	5603.92	1833.96	3630.62	1712.25	4727.29	1759.56	3159.56	2542.17	5994.43	3771.32	4750.48	2189.01	2816.6	2664.83	9130.52	4319.98	2074.84	3175.27	5622.19	2443.07	1523.77	2411.68	2133.27	2011.05	1702.54	1563.93	1923.05	2429.43	3224.83	1759.39	4277.33	2314.81	3201.2	3042.45	2947.52	5053.63	2166.76
11056	DDX52	433.952	400.897	556.432	557.03	458.922	549.71	520.824	637.729	414.156	460.654	415.298	1066.53	464.42	296.238	650.556	544.643	1015.48	1487.09	339.071	664.994	681.367	617.628	762.946	573.794	1552.18	272.553	585.158	810.868	993.492	559.664	288.217	836.708	1141.32	999.118	920.648	825.296	884.631	1509.78	417.902	807.84	806.851	474.255	1289.89	542.561	1021.41	752.438	522.725	351.208
11060	WWP2	1483.16	1521.3	975.613	1495.43	1182.22	1088.72	1287.32	1114.38	1508.85	1122.88	1418.63	1289.32	1354.14	475.967	1143.27	1007.59	1318.31	670.947	1024.1	1063.55	1394.47	1068.48	1289.7	1762.59	1360.57	1960.97	1105.59	1771.93	1226.46	1905.45	1132.96	1075.7	1304.2	1167.91	877.615	1179.45	1279.47	1126.64	1561.78	1615.68	1220.39	896.116	1563.39	968.418	802.711	720.39	906.776	438.421
11065	UBE2C	15.5283	15.2974	543.756	1192.77	104.754	24.5207	50.5381	334.709	34.9115	546.61	42.7242	3125.32	317.52	6770.64	500.459	1917	326.503	2530.68	808.95	2033.44	2644.27	2284.08	1585.73	507.943	559.912	4158.03	1704.54	1220.1	2877.22	5075.87	2834	416.373	1316.85	1396.65	1351.76	956.296	969.179	558.192	237.232	1094.85	1193.56	3154.47	773.148	4456.31	2785.59	2499.3	5690.49	2909.25
11078	TRIOBP	2927.29	3002.51	3058.41	3332.59	3420.97	3913.06	5628.45	5916.49	3120.52	4618.64	3494.66	887.571	2204.74	924.242	1332.52	1332.23	1348.82	1517.46	1712.56	1278.71	2136.51	2452.44	1724.97	2168.48	3905.02	891.235	1849.9	1711.6	1288.5	3330.92	592.357	1656.25	1865.38	2154.93	1915.52	1485.71	1104.54	2528.05	1575.51	1801.89	1263.31	2195.12	2552.71	1184.65	990.011	3953.55	1173.71	506.777
11102	RPP14	662.68	611.367	507.913	529.125	388.089	461.881	582.592	348.572	532.281	466.707	700.126	288.293	435.289	609.718	427.858	559.693	443.989	339.744	345.955	340.022	336.95	679.772	421.174	507.943	485.919	402.431	403.191	445.091	418.221	510.484	771.895	447.183	474.526	407.608	478.879	432.75	601.416	274.447	285.557	331.817	624.845	388.437	413.105	424.977	681.413	416.163	378.474	481.438
11103	KRR1	630.553	603.413	723.405	572.357	415.669	401.485	494.165	415.356	492.238	529.97	530.484	970.944	592.201	454.18	614.067	942.562	660.105	646.33	500.637	749.27	481.755	1063.86	625.173	601.097	666.295	218.631	521.395	678.813	698.473	384.674	1012.04	745.933	987.639	792.085	885.089	695.087	940.425	755.665	348.138	484.844	626.1	499.837	599.783	549.528	1145.85	852.322	1510.04	952.876
11107	PRDM5	109.537	106.027	99.6594	79.7802	65.3465	57.0664	101.544	29.0477	94.6915	73.2446	99.2305	1.5472	65.7511	29.7806	35.077	3.9415	51.9126	2.2143	20.654	0	43.8689	2.5365	0.8631	1.9255	10.4914	0	1.5915	3.3751	3.9046	42.318	5.9713	42.2535	2.2313	2.0154	85.2744	4.0655	63.7234	84.3219	25.81	2.8001	2.889	56.0072	53.4188	34.3505	6.0649	23.2234	1.1153	3.5357
11128	POLR3A	433.113	388.764	486.932	386.379	294.808	290.682	298.081	234.362	415.591	306.295	381.762	331.099	478.152	336.468	361.782	617.024	706.74	2589.2	320.138	204.571	362.151	571.972	533.084	487.147	528.437	364.043	276.398	417.669	286.334	309.569	484.873	555.458	561.547	360.247	420.845	411.519	522.699	1038.47	228.995	328.55	490.301	264.679	1027.78	340.862	875.847	298.653	865.88	338.244
11137	PWP1	930.438	996.967	879.45	963.087	765.702	845.742	957.885	901.799	940.698	848.668	949.121	1144.92	803.163	1439.39	633.425	1099.68	1007.29	1024.61	814.114	1194.54	938.514	1113.19	939.01	955.425	823.854	1328.85	1020.18	1054.3	904.989	1625.24	1296.97	949.824	956.117	765.84	921.832	1024.05	931.695	1083.36	613.399	947.847	1402.39	823.848	1001.42	828.815	1598.29	795.169	1504.23	717.737
11151	CORO1A	456.615	529.078	573.479	504.082	2063.15	633.081	211.512	3102.16	446.198	851.695	517.285	906.653	784.02	1070.53	514.734	207.466	963.57	244.844	294.32	944.816	674.834	517.121	126.87	638.105	883.49	1919.39	2399.52	1150.49	1582.65	103.317	221.736	358.715	730.011	668.598	316.226	697.007	303.207	1149.73	2711.15	1391.2	676.847	2197.83	147.436	1569.11	691.759	4986.07	1815.41	192.104
11157	LSM6	314.343	392.457	327.827	289.069	233.452	227.374	252.691	188.15	359.637	289.952	307.339	759.67	254.682	544.932	298.562	279.13	226.321	263.191	244.406	224.638	362.618	217.502	260.357	213.344	251.242	265.515	448.285	213.475	498.915	357.987	372.611	293.134	347.713	277.617	371.891	329.305	290.296	176.339	289.401	451.289	449.03	196.929	288.105	429.821	445.594	293.079	343.155	418.975
11170	FAM107A	1797.5	1359.88	222.485	220.737	416.522	666.518	990.641	525.499	2732.66	240.315	1717.24	143.889	1308.36	242.947	620.781	1934.2	265.483	378.021	70.568	120.959	662.7	5664.87	168.585	697.41	82.8272	1128.6	80.6382	86.4869	69.4143	8557.38	603.901	380.722	40.5355	202.544	446.901	150.423	32.07	670.728	616.145	238.945	35.9059	426.378	299.501	176.156	1098.11	53.8783	23.0505	211.55
11186	RASSF1	674.851	758.011	575.227	842.164	592.608	463.219	596.163	1215.38	600.191	661.017	702.423	612.171	619.642	1013.58	665.647	456.139	392.532	606.098	574.871	868.45	802.707	701.332	501.438	432.849	431.806	1481.77	1006.92	597.393	714.534	861.99	1048.17	438.82	448.866	348.659	484.801	506.381	410.662	325.425	699.616	610.431	594.717	396.567	322.65	1095.69	545.13	709.243	603.03	440.778
11193	WBP4	605.183	487.933	580.035	408.203	601.088	465.002	627.047	497.112	476.327	359.564	440.565	148.014	345.818	88.8192	336.494	263.722	246.812	334.999	259.897	381.271	394.82	289.474	340.909	291.518	316.4	135.637	314.595	343.416	522.777	231.796	197.452	295.775	386.017	412.143	395.578	350.536	382.757	168.323	216.365	357.018	389.6	217.706	269.231	401.196	461.291	334.882	159.123	206.836
11218	DDX20	568.671	600.29	714.226	515.888	418.018	453.856	471.689	472.685	492.587	488.499	496.612	484.27	427.799	312.957	337.31	332.519	565.574	720.928	328.743	356.187	454.556	519.341	628.884	425.147	411.927	262.316	403.722	479.264	445.553	510.484	600.318	458.187	456.303	357.728	495.46	487.408	537.276	565.886	408.018	448.489	720.182	402.891	557.692	350.11	734.213	460.288	427.177	639.364
11222	MRPL3	1303.54	1510.22	1834.52	1664.29	1360.8	1421.76	1518.02	1508.5	1414.16	1519.37	1380.5	3761.22	1489.8	1611.29	2337.11	2805.63	1653.46	5293.87	1356.28	1496.66	1769.22	2302.47	2363.92	2344.08	2219.77	852.207	1804.81	2635.95	2018.22	5245.52	4570.06	2266.73	2241.73	2406.35	2189.1	2263.13	2587.26	2311.32	1015.38	2143.97	4201.4	2641.37	1924.5	1473.11	3608.99	2450.53	2368.62	5070.12
11224	RPL35	12344.1	22700.8	14007.4	13770.5	10669.4	11472.6	13144.1	26879	12814.4	14835.4	17628.6	10886.5	12301.7	74107.1	7806.26	8299	5161.66	5945.21	17370.1	33733.6	17345.9	5155.99	7252.01	11800.5	12059.1	46588.6	30525.8	9139.77	17303.3	10537.6	10508	10761.4	7616.59	15633.7	9146.47	9098.59	6314.45	5089.77	8704.56	11625.7	11704.1	41186.1	7130.7	12266.2	7222.98	19915	9987.92	30606.4
11232	POLG2	144.371	176.184	145.118	133.802	96.2739	85.5996	107.627	182.869	142.516	117.433	130.01	308.922	163.129	104.493	172.122	145.119	169.854	133.81	160.069	88.0713	187.609	84.0203	146.433	73.1684	110.988	85.0928	127.323	131.207	174.837	89.5921	145.701	188.38	100.781	98.753	146.861	172.106	130.779	198.782	125.206	158.208	173.751	84.9142	127.849	79.7107	197.645	145.843	49.8188	168.533
11244	ZHX1	896.863	876.17	830.495	722.633	536.24	592.064	853.533	749.959	707.317	900.121	855.404	196.493	558.885	298.328	510.656	548.545	545.537	676.198	161.79	147.715	281.881	998.06	598.101	310.685	209.829	188.1	282.764	407.543	335.358	605.795	913.157	465.669	435.85	283.663	635.61	347.826	555.135	805.672	498.627	308.015	634.338	255.646	366.809	490.595	1088.48	620.529	1211.11	553.919
11313	LYPLA2	864.547	979.559	1160.51	1588.45	1805.26	1654.48	700.047	1237.83	927.308	1176.76	699.207	8515.21	1244.69	6303.03	1995.31	1560.83	1482.24	1979.31	2418.24	4569.68	2925.68	2510.46	1349.83	3876	3016.01	10183.6	4038.28	1801.88	2970.07	2225.7	3631.77	2038.29	2387.88	3636.73	1711.8	2780.8	1506.04	976.595	2114.77	3639.72	1567.07	4715.45	2011.75	2165.4	1915.09	2433.35	1504.6	2374.19
11337	GABARAP	8104.08	9705.39	7627.88	7571.25	9167.97	9090.5	5787.08	7951.15	7091.82	8286.92	10323.2	3471.38	5962.96	7955.59	6227.8	3524.77	4958.56	3327.21	8557.66	19589.7	10440.3	4211.48	5849.25	8320.02	4201.55	26320.5	8267.54	5795.89	7526.25	10003.8	5528.26	7498.68	4187.8	10570.6	6701.93	7200	4698.46	2771.4	8427.24	8549.76	5990.51	12106.6	2605.41	13017.5	6121.66	8561.08	5254.39	4364.17
11338	U2AF2	4300.49	4555.98	4579.96	4846.56	3672.37	3817.21	4208.24	4424.49	3695.36	4398.91	4188.35	3077.36	3458.18	2429.47	2779.65	4316.66	4364.75	5699.1	4399.31	4336.68	4652.43	3173.11	5306.67	4038.89	3151.85	1971.85	4397.44	4604.48	5265.94	5348.07	3666.4	3090.67	4343.62	4400.05	4781.68	3908.75	4360.68	2596.99	2852.28	4836.31	7531.57	4215.9	2617.17	4977.29	7324.65	3889.46	5361.09	4401.3
11340	EXOSC8	421.878	514.751	791.706	514.743	367.826	462.581	367.894	795.755	345.06	475.418	384.831	319.515	399.792	515.841	339.925	420.952	296.949	632.357	588.864	1070.47	747.997	454.712	518.979	355.544	402.12	611.369	654.151	661.414	1253.25	505.719	582.408	433.543	447.438	595.4	595.855	448.384	442.77	193.341	369.132	519.645	632.146	504.544	456.083	991.209	537.881	671.76	322.565	356.388
20826	NHP2L1	2965.48	3766.85	3539.22	3367.94	2753.53	2953.63	2917.17	4298.4	3124.82	3257.87	3106.01	1738.53	2670	3730.93	2753.14	2788.07	2058.74	2777.11	3719.45	7192.87	3633.65	1686.11	2441.89	4281.89	3951.41	5104.29	4409.64	2830.02	3594.79	4737.7	3165.21	2788.73	2979.92	3495.15	2726.41	2966.46	2725.95	2658.54	2731.47	3600.98	2921.17	6733.51	2697.65	4026.93	4664.29	4860.66	2144.81	3560.4
22794	CASC3	3307.1	3832.78	2473.56	2554.04	2514.59	2304.06	2450.16	2039.28	3016.74	2261.5	3524.06	3874.68	2711.61	921.63	1912.92	1642.89	2972.68	1907.19	2261.62	2294.31	1773.42	1033.93	2328.25	2114.57	1783.55	1664.11	1662.63	2445.26	2297.61	2088.07	1902.47	2417.25	1879.88	2124.7	2255.82	1816.83	2795.09	2541.84	1861.61	2078.64	2289.31	1775.97	4145.3	2287.83	2640.74	1393.87	1542.52	1090.75
22888	UBOX5	491.869	518.46	322.538	383.16	349.654	331.235	506.298	407.269	486.341	364.37	485.081	201.65	350.395	307.717	278.548	258.695	287.928	191.962	456.058	497.748	458.756	432.765	255.558	314.716	242.407	1109.4	355.975	294.819	196.516	497.998	367.03	207.275	297.114	232.775	240.02	230.83	250.362	314.844	337.726	298.682	285.266	272.584	341.88	294.181	159.822	200.641	258.388	361.143
22891	ZNF365	15.1086	10.5499	5.2452	7.5129	15.9625	23.6291	12.6345	5.9416	12.9125	5.4479	12.4038	5.673	18.3104	16.7189	4.4866	7.5247	27.7778	14.2351	34.4234	3.9019	8.8671	8.2435	4.0276	8.8572	14.9089	0.6398	4.2441	11.8129	4.7722	2.6687	6.3694	60.7394	91.8557	16.6268	11.0541	6.7758	19.1587	29.8172	6.0406	3.7335	8.2542	14.4535	20.2991	55.0488	1.0703	18.5787	124.919	4.1249
22894	DIS3	850.945	849.01	832.418	735.656	686.124	752.965	629.953	786.394	757.456	738.063	757.979	305.554	843.953	378.098	748.323	647.28	999.9	688.846	334.458	505.29	655.307	671.255	714.266	718.933	866.505	340.109	606.755	934	624.048	411.895	389.279	962.403	1104.33	816.99	851.295	901.963	1293.78	749.266	547.677	655.013	941.131	451.599	814.772	576.682	1696.9	1069.49	309.267	700.135
22913	RALY	2962.96	3350.13	4867.14	5361.73	4319.35	4671.42	4104.82	4627.17	3297.94	5286.92	3853.91	4523.98	3608.82	10643.7	3080.25	6696.25	3284.61	5812.66	5285.71	9795.43	5810.29	6667.09	3673.19	5495.72	3815.57	11994.2	6347.61	3188.63	5895.44	11875.3	6622.21	3336.27	3289.7	3680.56	4854.32	3142.18	3546.44	2647	3416.25	5044.92	3205.12	8051.49	4478.28	5838.7	4491.62	4925.22	8206.71	5043.02
22919	MAPRE1	2171.86	1910.06	2524.7	2346.18	2668.23	2494.87	4380.44	1907.91	2044.95	2223.97	1861.95	2586.9	2239.7	6266.46	1487.51	5186.29	2683.97	3772.61	1896.73	1549.05	2325.52	3904.57	2852.13	2545.1	1964.11	1831.09	1831.34	3209.3	2961.82	4858.18	2249.2	2240.32	2822.98	2893.06	2034.35	2567.14	3026.24	3150.05	1672.71	2041.77	2350.39	1743.45	2730.41	3804.53	4789.15	1945.66	5329.86	2360.05
22974	TPX2	30.2172	32.7047	368.04	1629.23	103.257	19.6166	62.7047	217.858	35.868	710.654	56.9657	1881.38	298.377	6115.47	568.166	2489.59	806.922	4138.61	650.602	1787.63	3309.77	3864.3	2360.76	2078.75	1286.03	2284.71	1784.65	2574.36	3071.58	7910.41	1922.77	602.113	1776.87	1295.38	1840.51	1188.93	2091.63	1456.56	260.296	1255.86	1796.95	1413.73	1464.74	3666.69	5539.78	2221.55	7196.58	3403.65
22981	NINL	765.082	638.797	490.866	529.125	653.964	786.893	365.466	382.901	450.024	483.051	653.727	193.914	311.278	552.769	405.017	213.916	659.381	857.901	562.823	493.311	524.56	635.067	262.083	269.953	393.153	152.911	523.618	692.317	520.173	264.582	316.083	369.278	236.519	48.8727	1297.67	349.633	474.386	766.271	357.496	431.688	16.9212	245.709	666.311	719.158	455.226	217.836	295.567	514.437
22984	PDCD11	960.235	1195.83	1106.31	1306.18	814.088	715.559	964.436	1065.52	991.392	924.939	1007.92	977.824	1096.55	2155.69	1009.08	1744.29	1608.38	515.31	1141.14	1457.08	1287.6	1430.25	1177.5	1381.34	1785.75	2366.6	1491.28	1455.51	1357.48	3669.08	2205.41	1756.6	1603.57	899.861	1149.23	1142.86	1472.3	2270.28	1077.98	1261.46	1718.12	1201.45	2428.77	945.959	3300.75	1154.67	1602.75	1145.55
23001	WDFY3	1434.48	1164.18	1159.2	1018.18	1267.52	1384.75	996.724	1095.23	1281.21	1116.22	1243.14	613.718	1233.04	468.652	1328.85	841.331	1433.97	1099.27	650.602	375.139	710.769	880.152	2168.01	1075.19	2094.98	196.417	482.238	1373.24	376.573	1130	1208.2	1052.38	1052.06	1258.6	1797.08	945.906	1979.18	1774.61	932.455	825.575	1216.26	509.485	994.302	707.267	1191.22	1090.11	476.624	1140.25
23016	EXOSC7	620.292	737.439	735.207	852.539	533.247	575.568	664.951	983	664.275	726.392	590.33	698.298	570.953	1582.55	721.933	1165.61	510.474	907.882	913.942	2263.66	934.78	687.698	671.461	715.51	661.513	2476.01	1765.55	688.52	868.547	731.605	1609.87	631.602	682.038	784.986	609.159	769.735	690.129	427.701	577.705	921.713	1277.75	1136.4	921.652	714.754	1085.62	801.672	1085.97	965.822
23020	SNRNP200	5610.32	6462.35	4675.69	4892.35	4134.29	4409.27	5510.53	3795.35	5202.3	4186.44	6282.76	2955.65	3889.72	3080.98	3319.26	8873.39	5762.3	6743.95	3376.94	4441.47	5119.12	6231.77	6440.45	7325.7	11250.7	3528.47	5892.42	6743.45	4482.43	4862.37	5346.34	3364	5844.18	4172.82	5179.63	4754.83	7058.73	7812.12	3688.08	3981.33	5042.51	3696.48	8787.04	5176.35	7876.56	4234.09	5631.38	4183.85
23029	RBM34	556.08	601.873	818.645	681.53	638.001	672.715	528.938	940.089	630.923	729.419	635.374	786.488	1229.29	1442.01	1169.83	553.243	986.061	918.72	1612.74	1950.39	1073.88	1013.07	1424.47	726.393	704.583	1336.53	948.56	845.349	1261.24	1216.86	925.159	2045.57	888.434	1014.23	1941.39	783.684	617.514	664.312	645.799	776.106	1498.93	1396.57	1121.03	1260.4	1093.02	1076.64	1348.08	1111.96
23038	WDTC1	2472.35	2384.81	1286.39	1628.88	2166.91	2238.07	2330.84	1055.62	2104.26	1469.13	2425.18	1653.95	2100.71	484.849	437.647	851.363	1773.22	880.994	2774.53	1173.36	1180.73	1737.79	1176.35	937.326	1554.39	941.779	1207.45	1328.52	1279.83	2108.27	1242.04	2248.24	1214.95	813.705	1508.88	1840.77	1543.11	1213.21	795.168	1765.49	1078.42	1315.27	1945.87	1117.27	216.911	483.511	1796.08	1047.73
23048	FNBP1	2423.67	2322.56	1956.91	1940.48	3283.29	2843.51	5441.74	2142.93	2648.02	2036.92	3651.77	700.877	1683.31	223.615	1615.58	1641.81	596.995	1583.89	321.859	607.581	301.948	750.476	56.3867	1079.04	710.657	654.511	1454.67	773.32	747.939	1111.32	1146.5	1087.15	607.661	911.954	884.327	1146.02	250.729	1068.61	2392.09	1347.8	316.55	1078.59	216.168	1219.44	547.628	1553.18	1022.03	3169.71
23063	WAPAL	1217.5	1175.79	959.003	1087.94	862.973	956.308	1065.98	765.143	1123.86	989.709	1134.26	807.117	1130.25	1253.4	1497.3	1518.55	1701.73	1578.83	777.969	1076.37	818.108	1829.74	1381.47	1029.36	1516.29	912.348	976.677	1343.71	1157.92	812.428	1850.32	1712.59	1488.29	1378.01	1242.8	1395.37	2169.93	1760.5	953.871	993.583	1717.71	1081.3	1679.84	936.71	1611.49	908.5	785.947	2304.07
23076	RRP1B	1096.63	1168.93	1026.32	989.918	942.786	940.704	915.302	781.647	815.878	950.968	1228.9	1062.4	1021.22	1671.37	774.957	1221.51	1104.74	1637.98	1048.19	909.142	1087.85	1378.88	1238.2	1272.36	1350.63	775.432	636.617	1239.08	1115.84	2418.6	984.076	1102.55	1332.84	1111.98	1061.98	968.492	1052.48	1296.57	570.016	772.372	1311.18	1045.17	1745.73	1140.61	2816.62	1511.84	1518.73	1410.14
23080	AVL9	140.594	108.137	86.5463	159.918	107.248	98.9746	104.352	38.9503	133.429	95.0363	102.446	299.123	241.365	146.291	315.285	664.322	509.563	402.695	129.088	202.341	178.276	580.216	409.379	386.637	372.17	214.331	156.502	560.267	154.447	211.971	184.713	269.806	525.846	262.502	223.451	424.167	491.462	632.254	114.223	207.21	237.722	161.698	343.305	117.144	254.37	103.576	605.633	166.765
23082	PPRC1	1076.91	1038.64	1250.55	1184.54	934.804	1130.63	971.923	1192.94	907.7	865.617	1009.76	786.488	1014.57	1047.02	958.907	1494.54	1485.43	1026.82	838.21	1165.55	1212.46	1475.9	1033.95	898.431	1184.43	944.978	950.152	1398.14	1047.72	2213.11	1249.6	1396.57	1456.3	896.838	1046.19	997.854	1192.84	1754.09	628.775	904.445	1277.34	1350.5	2122.86	1167.03	1852.66	1186.72	1006.04	1173.25
23093	TTLL5	546.008	535.936	602.327	862.914	562.678	492.198	873.655	451.56	585.366	618.039	634.891	987.622	631.294	535.528	765.984	440.731	765.483	1238.14	641.997	556.299	396.22	1329.42	758.055	799.461	489.233	403.711	385.684	615.112	489.805	970.263	761.146	759.243	802.157	584.96	773.786	1034.44	954.602	428.984	1138.93	896.511	543.128	657.633	638.889	797.107	646.45	541.57	959.569	603.418
23136	EPB41L3	782.289	826.586	742.2	766.319	681.4	793.58	1027.14	573.692	741.75	792.373	933.042	74.7808	952.143	376.175	166.004	193.492	390.255	192.648	72.2892	65.7748	112.472	58.9727	48.6191	119.765	254.555	80.6142	117.244	336.666	109.328	65.5738	84.3949	243.838	84.418	311.374	202.132	250.706	141.191	302.982	533.773	221.211	134.544	238.482	67.3077	422.334	159.472	248.955	1172.97	77.7843
23144	ZC3H3	632.043	507.978	658.714	689.759	728.289	777.976	594.291	1077.41	574.366	723.971	712.53	774.11	631.71	937.827	642.398	914.786	413.934	806.971	1094.66	688.963	828.375	842.105	625.432	773.274	1017.67	351.248	1044.58	508.796	573.536	2376.67	830.414	510.123	776.869	499.307	943.15	495.991	568.93	632.895	634.267	647.766	775.898	1485.09	663.105	538.157	502.319	1371.57	788.921	782.558
23160	WDR43	856.993	852.433	1115.05	913.358	602.086	765.938	817.969	802.113	764.706	761.501	827.84	1255.8	685.809	799.895	867.136	1752.53	945.811	1333.67	492.255	521.739	718.703	1035.83	812.428	912.679	1504.69	463.212	992.593	1205.75	755.314	785.741	1423.96	1000	1542.58	897.342	705.882	954.037	1317.78	1379.61	433.828	714.502	1164.26	927.733	1347.93	452.281	2308.24	1018.11	746.91	1592.22
23185	LARP4B	1264.09	1165.24	1445.5	1525.13	1130.35	1114.13	1053.81	1598.28	1459.11	1410.41	1226.14	1856.11	1466.08	814.002	1602.53	3273.59	1549.64	2129.57	1519.79	1164.99	1216.19	1917.88	1886.94	2086.07	2137.49	1346.77	1481.2	1614.99	1077.22	1929.85	2038.61	2638.64	1467.09	1538.73	1429.14	2217.5	1546.02	1896.44	2197.14	1804.22	1863.81	3068.65	2500.71	1117.27	1510.88	1647	1623.94	2079.55
23187	PHLDB1	2912.18	2056.18	5383.79	3881.32	4392.18	3403.03	3696.3	11522.7	1967	7072.03	2985.18	1296.03	2345.82	2047.02	1388.8	1583.05	2291.89	1325.44	1767.64	2224.64	4022.87	1335.76	2309.26	1637.43	3574.27	1317.98	1263.69	1360.59	1599.57	1516.2	990.844	1369.72	1405.36	3017	2147.26	767.928	1056.23	1286.31	1542.01	1910.63	1000.83	1124.66	1783.12	2814.54	1488.05	1899.67	1583.05	2592.81
23210	JMJD6	665.617	657.26	384.65	371.353	497.332	527.865	408.985	628.486	563.845	463.075	591.708	544.095	481.065	450.366	626.083	328.578	414.845	410.92	352.84	933.11	644.966	355.739	651.611	510.253	562.673	1141.39	703.993	568.283	652.928	1282.5	848.328	305.458	428.412	427.258	478.089	440.881	508.122	349.792	370.675	460.156	444.49	317.073	485.755	934.068	704.245	443.103	301.143	592.811
23212	RRS1	600.567	943.162	960.751	785.638	655.461	640.214	692.092	637.069	626.495	673.729	606.868	1560.6	564.295	652.56	675.844	1498.84	440.346	1953.05	423.408	988.294	805.507	870.957	697.353	641.571	866.924	333.973	1433.98	599.502	549.675	1380.1	1105.89	709.507	908.144	610.152	833.794	514.06	440.233	669.766	406.37	850.776	1326.87	1384.82	696.581	498.962	748.127	1306.08	778.883	1269.89
23223	RRP12	653.447	773.309	910.485	997.073	749.739	783.326	754.796	1045.06	709.23	740.92	616.515	1184.63	739.908	2045.45	1097.58	1407.11	1061.93	1004.68	1086.06	2589.74	1276.86	1429.3	1155.93	1763.36	1054.67	2443.38	1602.15	1448.76	1311.93	2373.24	1673.57	1703.35	1282.26	975.438	967.232	1006.44	887.13	1547.29	1335.53	1398.2	1789.93	2050.59	1813.75	695.817	1857.3	1231.31	1079.65	1407.19
23241	PACS2	1319.9	1643.15	1643.94	1821.69	1694.52	1593.85	1934.96	2264.4	1384.51	1597.14	1372.69	998.968	2221.39	3488.51	1004.18	1629.63	1632.97	1707.58	1891.57	1826.09	1841.09	1381.42	1458.29	1294.42	1670.9	2845.81	2234.53	1690.08	1596.53	2381.24	1952.23	1674.74	1012.64	1131.63	1486.77	1228.68	1158.68	1623.37	1577.02	1694.08	1651.46	1933.15	1881.52	2281.58	1722.8	1344.17	2069.34	1691.22
23245	ASTN2	111.216	137.149	106.653	198.914	65.3465	78.9122	170.332	301.04	143.472	166.465	118.525	104.177	137.744	388.192	156.623	27.2322	132.514	33.2152	94.6644	79.7101	51.3359	48.1928	88.0322	97.0444	147.984	159.949	135.812	40.5012	215.184	71.2924	55.7325	82.3063	92.5995	85.6531	73.4307	99.3789	48.3132	110.933	213.619	98.9383	99.8762	88.5276	122.151	407.361	14.9839	76.1728	285.9	41.8385
23246	BOP1	261.882	98.6417	354.49	250.073	117.225	214.445	494.151	336.689	98.0392	299.637	190.651	652.398	168.956	2024.56	537.167	992.182	207.65	700.05	44.7504	993.869	1347.8	216.55	235.903	584.577	838.211	45.4255	1287.56	283.087	410.846	815.86	1714.17	428.697	442.544	179.871	344.256	97.572	107.872	699.904	69.7419	613.231	357.408	543.812	551.638	65.6182	412.772	303.298	1239.15	517.973
23262	PPIP5K2	642.535	705.262	1150.45	842.164	580.137	577.798	604.118	813.996	616.452	896.489	629.379	502.837	647.94	365.726	746.813	531.027	897.086	621.283	442.341	100.892	399.02	401.712	985.616	776.355	565.986	157.39	402.13	833.228	496.312	438.048	647.691	955.546	812.198	560.776	966.048	752.117	1035.82	985.252	561.23	555.361	771.77	255.646	750.712	386.222	933.643	623.781	734.269	1005.89
23279	NUP160	1176.37	1144.14	1487.46	1164.86	1149.8	1318.32	1035.1	1145.4	1026.78	1151.94	1075.92	930.376	944.653	614.42	1066.18	1052.74	1605.65	1071.74	762.479	224.08	955.314	2201.97	1259.21	1072.11	1128.66	174.664	615.927	1090.58	1303.25	639.726	1097.93	1108.27	1877.65	1115	1373.47	1168.15	2517.28	1835.52	830.862	911.446	1375.57	570.912	1365.74	1067.51	2246.52	1382.26	2204.29	1449.03
23291	FBXW11	1388.31	1415.8	901.306	1217.45	901.882	1061.08	1306.04	446.938	1276.42	962.47	1292.29	1044.35	935.497	487.983	821.454	709.111	1169.85	533.974	438.899	378.484	515.692	611.921	550.633	987.388	1025.4	380.678	445.632	601.19	560.087	727.03	885.35	805.458	1012.27	884.242	750.099	906.606	1274.05	1876.88	677.65	703.302	770.12	497.742	948.718	718.277	1305.74	472.364	748.769	736.005
23307	FKBP15	800.688	850.487	957.569	880.094	908.94	724.873	855.873	944.275	843.185	922.827	823.806	472.847	1048.12	247.126	894.451	552.168	1122.01	502.565	813.666	859.008	903.979	741.338	1087.72	1062.92	918.277	352.399	894.447	1125.17	765.952	544.308	488.133	977.689	887.951	791.828	657.323	1041.76	1052.06	722.748	985.058	969.539	906.129	841.915	878.59	905.046	500.66	848.216	542.002	849.747
23327	NEDD4L	436.89	535.936	304.661	353.108	481.369	540.348	1004.68	240.304	609.756	266.949	583.439	623.001	657.095	380.878	850.821	433.923	688.98	890.8	672.978	452.62	947.381	989.854	1389.82	859.536	1193.26	872.041	696.566	1047.55	705.857	869.234	1043.79	853.873	852.361	718.982	2385.71	1057.48	1157.85	1054.83	1300.38	1094.85	59.4305	934.056	698.718	699.34	352.123	615.885	2785.02	1014.73
23350	SR140	2307.84	2116.31	3293.57	2291.09	1799.77	1819.88	1662.14	2619.57	1669.06	2303.87	1869.3	1638.47	2231.79	1608.67	2409.71	2082.9	2091.53	2900.48	1953.53	590.301	1737.95	2223.21	2680.96	1439.11	1832.14	453.615	1409.05	2478.17	1751.84	2193.67	1920.38	2484.15	2310.52	2190.7	3004.74	2134.39	2660.14	2220.9	1813.29	1627.35	3821.71	2009.03	2782.76	1287.7	2543.35	3609.85	2272.33	4594.58
23363	OBSL1	3258.84	3369.12	4127.56	4059.49	2586.43	2943.38	2956.01	3747.81	2451.46	3984.26	2971.86	6072.2	2249.69	3484.85	3152.85	14389.3	2882.97	4121.85	5705.68	1700.11	4912.38	3132.53	556.099	655.435	3524.57	2753.04	8406.53	2064.72	1176.14	695.006	312.102	3123.68	2296.76	2539.36	4138.97	1210.62	2145.36	2005.77	2817.68	3085.75	4214.61	3476.96	5051.28	2549.42	1123.44	3959.13	1105.68	707.13
23367	LARP1	3711.68	3322.7	4507.84	4182.2	3172.05	3544.81	3579.32	3063.87	3387.37	3923.12	3943.95	6150.08	4228.05	2564.79	4563.27	4338.87	6397.54	4895.61	3468.16	2428.09	4277.68	3977.49	5316.74	7671.13	6171.73	2100.45	3666.39	7348.02	4667.25	3810.52	5769.11	5393.49	6009.67	4226.73	4260.17	4949.97	5249.48	8318.69	3824.27	4936.65	3871.65	3925.02	5002.85	4088.58	7195.86	4641.43	5017.57	7782.56
23404	EXOSC2	568.671	761.176	547.252	508.017	315.26	354.882	465.606	591.517	502.63	466.707	526.473	430.634	430.296	1165.62	417.661	545.718	362.477	496.014	449.226	758.64	728.97	409.956	631.473	378.55	369.409	658.989	523.087	679.239	594.36	536.027	429.936	404.489	499.814	456.985	695.223	395.257	458.975	447.259	306.974	383.152	650.021	369.467	556.624	668.513	571.53	640.037	683.707	550.972
23405	DICER1	1794.57	1427.93	1450.31	1221.03	1252.56	1357.56	995.788	1332.89	1242.47	1130.15	1464.11	1740.07	1860.17	390.282	1363.92	1401.02	1778.69	1575.98	1199.66	415.83	755.571	1506.66	1736.48	1147.59	1231.36	312.86	628.129	1595.16	687.202	1221.12	960.987	1709.51	1428.78	1186.55	1128.7	1608.58	1180.34	1387.94	1216.36	1192.86	1223.28	899.729	2546.3	905.002	1236.89	1245.24	1325.77	1881.56
23450	SF3B3	3595.01	3762.63	3336.84	3762.55	2661.25	2549.71	3247.08	2574.68	3417.5	3055.08	3462.5	8379.06	2964.63	1960.29	2476.6	2674.49	4025.05	3740.98	2734.94	3877.93	4679.97	4451.81	5389.82	4568.02	3601.88	3100.45	4925.83	4504.07	4384.38	5478.46	4834.79	3264.96	4697.29	3902.76	4390.84	3658.95	4925.86	3318.69	2055.46	3818.46	4904.66	2690.15	6199.43	5053.92	6038.53	3135.62	4736.13	2484.38
23451	SF3B1	6581.47	6105.76	9692.31	7880.71	7215.55	7010.25	5102.48	8796.83	5576.28	7242.74	5532.56	4848.89	6777.78	3145.25	9246.05	6428.58	7975.41	7752.75	6313.25	2516.16	4105.01	5821.5	6786.54	4995.86	7524.57	1308.38	4813.36	6681.85	4578.31	3989.71	5807.32	7197.18	6170.32	5226.85	7464.27	7243.37	9194.5	6685.8	5761.12	4645.9	7555.1	4911.47	10811.6	4048.95	7547.27	8111.01	5096.38	7529.17
23469	PHF3	2660.79	2549.91	2089.35	1524.41	1758.37	2067.77	2087.51	1128.9	2411.76	1918.28	2830.83	1026.82	1851.85	347.962	1625.37	1338.32	1672.59	2071.05	1141.14	501.672	815.774	1334.81	1656.21	1422.16	1766.98	273.832	579.852	1520.9	739.263	1024.02	1128.18	1598.59	1836.74	1557.88	1728.78	1430.15	1319.03	1852.84	1176.28	961.381	2162.61	1045.17	1269.94	1182.45	1717.09	1566.65	1935.5	2050.68
23476	BRD4	1772.74	1485.96	1445.94	1662.15	1686.54	1551.94	1614.88	1301.2	1631.28	1519.37	1846.33	3036.1	1841.86	416.405	1343.94	1556.17	2147.09	2414.59	1686.75	589.186	1256.33	1550.41	2364.79	1863.87	2150.75	585.413	1184.11	1810.32	1574.4	3478.08	945.86	1477.55	1843.44	1329.13	1676.27	1160.02	2144.52	2179.87	1283.91	1526.54	1977.71	948.51	2287.04	1381.06	1717.8	1223.87	2136.63	1094.87
23480	SEC61G	695.415	827.113	1571.82	1372	941.289	859.563	722.508	1198.88	897.657	1263.92	685.885	2862.82	1544.74	4231.97	2139.7	2095.44	1511.84	938.567	2058.52	4799.33	1839.69	2514.9	1886.94	1701.36	811.154	10677.5	1547.51	1530.19	2194.79	1088.45	2031.05	1453.79	1265.53	1994.21	1305.57	1917.56	1505.21	981.404	1096.65	2072.1	1718.94	1981.93	950.499	1398.24	1644.67	922.434	3508.5	1370.06
23521	RPL13A	28353	49119.3	24184.4	34328.7	22572	23144	29830.6	23329.3	29086.1	34804.5	33878	17713.3	34203.1	47052.8	22200.9	18506.8	17157.6	15206.6	28163.5	31226.3	29559.7	6406.47	16007.2	28551.8	16966.3	52168.3	51072.6	19791.2	22567	22000	37212.2	30416.4	17938.6	35989.9	18457.6	23656.2	19881.7	13441.2	21562.9	30277.9	17139.9	34570.9	13824.4	20723.5	28922.2	27892.2	17853.3	40219.8
23536	ADAT1	99.0452	74.3769	70.3735	139.526	87.295	76.2372	70.6598	56.1149	99.4739	69.6126	73.0447	94.3785	188.098	35.0052	151.321	217.141	358.379	160.698	86.0585	80.825	129.74	187.064	327.388	182.536	265.599	90.2111	53.582	275.914	105.857	101.029	105.494	161.532	371.514	187.429	277.931	303.557	399	253.607	78.5283	107.805	149.814	59.6206	390.67	134.319	264.003	57.1296	92.5737	14.7319
23560	GTPBP4	765.082	762.759	1155.26	1022.12	750.238	779.313	799.719	893.877	808.226	906.174	715.287	2297.06	819.392	489.028	1155.5	2263.85	1144.81	2936.22	896.73	1464.88	1185.39	1688.33	1216.05	1155.29	1828.82	823.417	1261.56	1346.24	1250.33	1928.33	1939.09	1666.81	1706.95	1439.48	1298.46	1441.45	1483.55	1789.36	767.71	1029.52	1569.13	1266.49	1951.92	1035.36	3112.38	980.957	2259.69	1149.09
23585	TMEM50A	1892.77	1790.32	2729.71	2356.91	3123.16	3117.25	2111.84	2436.71	2402.68	2504.84	1785.69	4538.42	2571.79	2429.47	2913.43	2365.26	2372.5	3238.01	3256.45	2358.97	2201.38	2674.06	3294.82	3114.28	2830.48	1600.13	2725.78	2526.68	2979.18	1984.75	2873.4	3101.67	2448.12	4362.26	2022.9	3666.18	2558.93	1958.32	2869.3	3502.04	1891.86	5181.57	1956.2	2384.71	2256.51	3316.77	4548.38	3931.05
23588	KLHDC2	1453.36	1642.09	981.732	857.548	1029.58	1056.62	1209.64	1294.6	1357.25	908.596	1343.75	1314.08	1161.88	513.584	728.867	671.488	932.605	778.501	1392.43	686.734	864.31	455.295	1160.24	594.975	678.078	381.318	684.364	783.445	757.05	864.659	1006.37	937.5	596.876	1248.02	956.573	866.403	726.364	520.038	781.988	803.64	1147.75	350.497	892.45	747.342	554.763	899.675	646.157	1037.71
23608	MKRN1	2948.69	3055.78	2243.65	2689.63	2637.8	2720.46	2794.57	1921.11	3061.69	2820.82	3195.13	4285.71	3043.28	3008.36	5181.6	4672.11	3012.3	3331.96	3115.32	2356.74	2013.77	2603.36	4319.33	6598.25	2792.93	4005.76	2667.43	3615.58	2444.25	2514.3	4103.9	3329.23	2526.96	3985.89	6347.02	3616.04	2920.03	2822.38	2918.73	4163.81	2667.77	6061.43	2649.57	2257.44	1443.81	2246.63	4214.52	6077.2
23624	CBLC	80.9988	108.664	153.423	241.129	154.138	154.703	12.1666	314.903	129.603	124.697	76.7199	530.686	258.011	958.203	353.217	450.406	323.771	653.549	179.002	516.722	818.574	363.665	600.403	892.654	1033.68	1161.87	1098.17	314.728	232.104	145.254	576.433	531.69	890.294	855.523	491.907	398.419	128.696	313.562	149.369	512.426	551.795	919.602	0.3561	96.4455	45.3086	682.304	1266.29	909.252
23639	LRRC6	47.4242	55.9145	102.719	123.069	53.3746	28.979	37.4357	77.2405	78.4314	125.908	48.6965	779.268	66.5834	148.38	603.65	4.6581	88.7978	77.8185	129.088	68.0045	14.4674	295.498	18.1243	438.24	205.411	59.501	168.173	10.1253	113.666	1.1437	360.271	263.644	7.0658	222.698	351.362	496.894	52.8946	84.3219	934.102	424.221	2.0636	181.572	88.6752	46.241	72.4224	33.9062	43.4985	169.711
23640	HSPBP1	1092.44	1440.06	1365.51	1295.09	1195.69	1251	1259.24	1735.6	1180.3	1281.48	992.764	1716.86	957.137	3962.38	1410.01	778.267	751.822	1443.44	1755.59	3523.41	1978.77	717.819	888.953	2419.56	906.129	3859.24	3428.18	1016.33	1369.63	1892.11	2501.19	1223.15	981.406	1262.63	1234.9	2024.62	655.977	514.909	6511.26	3129.16	1347.5	3114.72	1368.95	1587.61	1250.09	1588.95	932.429	1887.45
23658	LSM5	595.53	774.364	691.059	706.931	430.489	429.336	633.598	459.482	510.76	661.622	555.875	1509.03	687.474	2408.05	948.71	1048.08	515.938	874.351	783.133	1415.27	1261.46	1007.29	817.894	601.521	528.437	2067.18	848.293	884.276	1322.34	1216.55	1333.2	824.824	695.798	1078.22	853.533	805.421	784.673	479	453.048	775.172	854.726	1401.99	655.627	884.304	1362.83	1121.69	1698.3	1514.44
23708	GSPT2	343.721	391.402	229.916	244.349	208.51	169.416	283.107	112.23	284.553	240.315	395.544	234.141	144.819	2.6123	18.3542	25.4406	508.197	13.6024	13.7694	5.0167	10.2672	12.0482	9.7814	12.3231	43.0701	29.4306	27.5868	37.1261	37.744	13.3435	10.3503	18.9261	15.2473	184.406	7.1062	18.5206	24.1566	365.181	124.657	27.5347	20.2229	8.1301	339.744	50.6449	12.4866	320.019	521.238	2.9464
24140	FTSJ1	718.917	728.999	1256.67	1239.63	869.458	755.239	766.027	895.197	738.881	1009.08	589.87	830.325	716.188	1440.96	759.457	1149.84	835.155	536.188	629.948	957.079	1187.73	1143.94	2380.61	1006.26	675.87	2051.18	1086.49	842.931	1199.13	1276.78	1334	824.824	1022.31	1118.53	866.956	1025.41	920.866	686.759	798.462	966.982	1086.67	898.826	702.279	822.649	1110.95	830.934	1358.49	1317.03
24148	PRPF6	3682.3	4656.2	2662.83	3713.89	3340.65	3370.93	3541.41	3051.33	4063.13	3176.15	4556.79	7810.21	3331.25	3065.31	2417.05	5046.91	2404.83	3231.05	3743.55	7085.28	3946.8	3971.46	2875.72	4081.64	3557.7	10440.8	4590.54	3453.15	3126.25	5330.54	3205.02	2482.39	2117.14	2569.59	2576.79	2596.5	1942.11	2511.7	2935.75	4042.47	3319.85	3021.68	2980.41	3004.78	4047.45	3110.54	4343.53	2467.3
25804	LSM4	1053.82	1509.17	1709.51	2707.52	1260.54	1065.54	1367.81	1422.68	1283.6	1846.85	963.822	13788.6	1488.14	10242.9	1838.69	3302.97	1433.06	4307.54	2103.27	7362.88	5814.96	2489.85	2930.38	3145.86	2984.54	15462.6	6857.43	2969.24	4955.31	10960.4	4701.43	1749.12	2586.46	4530.04	2707.86	2365.22	2340.69	2778.78	1892.37	3607.51	3013.62	5644.99	1992.17	6462.73	2601.5	2892.71	8017.47	3086.62
25879	DCAF13	505.945	606.267	1026.24	734.014	642.84	653.852	698.339	683.869	626.949	695.472	513.15	2350.87	717.615	1757.58	1204.93	2022.31	907.031	3824.28	808.227	1460.42	1084.97	1445.86	1011.17	993.03	905.792	773.513	1110.89	1242.28	1098.92	1677.92	2076.38	1051.67	1276	1378.71	1572.3	1131.11	1157.92	1264.28	514.168	948.076	1764.44	1128.27	1001.92	738.284	1668.42	1300.82	2130.5	1268.31
25926	NOL11	925.821	1001.71	896.06	823.203	614.058	651.36	786.149	822.578	876.136	848.668	893.534	1687.47	841.448	547.022	830.427	1077.82	1083.33	1712.96	764.2	1126.53	1076.19	880.786	999.425	953.5	842.076	597.569	996.837	1401.51	1503.25	975.982	783.439	1094.19	1202.68	1399.67	1225.03	1085.49	1326.95	1579.03	640.857	953.448	1250.1	611.563	2056.62	903.681	2276.85	907.106	487.778	1024.16
25929	GEMIN5	672.752	717.922	677.509	629.298	423.007	428.89	692.56	454.861	650.885	558.717	669.346	803.507	608.822	326.019	490.67	629.923	643.898	687.397	358.003	372.352	587.096	339.886	661.105	652.354	488.68	213.692	556.51	693.161	571.367	775.829	745.621	540.933	770.919	373.851	506.119	553.36	735.527	1007.37	306.974	427.021	845.233	344.173	674.501	487.072	1392.79	547.608	524.956	724.219
25949	SYF2	2321.69	2924.44	1522.43	1428.89	1961.39	2393.22	1667.29	1325.63	2208.99	1736.08	2983.81	2527.08	1458.18	1374.09	1360.66	1141.6	1093.35	1556.05	1230.64	1458.19	1485.01	1157.58	1243.1	1378.65	1392.05	1479.21	1397.91	1087.2	1285.03	1292.79	1607.88	1777.73	1142.43	2128.23	1682.59	1485.26	1160.35	688.041	1390.44	1917.16	1327.28	1898.83	1266.03	1236.18	1558.33	1751.97	1285.99	2078.96
25983	NGDN	833.071	921.008	706.358	550.591	587.121	615.247	616.753	618.584	733.62	526.634	675.778	1109.85	688.722	1084.64	484.144	957.067	425.774	739.592	475.043	1041.25	646.832	607.165	555.236	445.557	517.946	566.219	632.373	515.125	650.759	963.019	958.201	471.391	534.771	577.403	594.157	566.46	509.371	325.104	421.197	612.297	619.893	624.21	592.236	641.649	738.495	575.476	874.059	987.036
25984	KRT23	471.304	197.283	238.658	227.535	485.36	665.626	66.9162	166.364	733.62	164.649	159.412	474.987	2286.31	65.3083	927.909	2637.94	1261.38	879.096	4566.27	746.377	62.0698	3926.13	608.746	2816.21	209.277	430.582	1429.74	568.704	123.644	622.951	301.353	2577.9	8081.44	105.807	255.034	1836.7	503.957	982.045	1695.22	737.37	1868.76	2133.69	2687.32	6.1655	1390.3	28.3326	1.1153	757.808
25996	REXO2	1389.15	1164.71	895.623	773.474	1496.49	1470.8	1756.2	1034.49	1246.29	959.443	981.279	1176.9	1014.15	626.959	1145.3	1135.51	852.914	756.358	850.258	820.513	748.571	2386.81	923.188	983.537	547.212	352.527	771.368	958.107	860.737	686.618	1156.85	905.37	1249.91	775.916	819.976	1259.4	673.469	1014.11	559.034	986.116	1461.41	712.737	788.462	749.544	961.113	713.423	1105.31	550.383
26037	SIPA1L1	632.043	520.111	1035.5	845.026	1087.45	756.13	607.861	492.49	583.453	708.232	542.552	2061.37	1219.73	1005.75	923.83	961.009	2248.63	1617.74	1029.26	1295.99	1326.33	1535.83	1399.6	1997.5	1206.52	940.499	1459.45	1333.59	1226.46	1751.43	1175.96	1263.64	1751.58	1608.26	1416.11	1353.81	2216.16	1084.32	1058.76	1354.8	1215.44	1803.97	1531.7	892.231	1915.8	901.533	88.4841	1094.87
26094	DCAF4	248.033	339.18	387.71	313.754	240.435	215.337	263.921	255.488	265.901	250.605	277.478	440.433	281.315	467.085	178.24	246.523	207.195	660.192	263.339	225.752	330.883	162.651	220.081	179.84	279.956	258.477	225.469	199.131	318.004	535.646	333.997	236.796	194.868	187.429	176.865	207.792	264.473	295.287	208.677	397.62	259.183	125.565	360.755	124.63	355.334	238.272	732.038	229.228
26097	C1orf77	2543.28	2611.63	3086.38	2635.97	2091.09	2152.92	2105.29	2338.34	2225.25	2370.46	2317.22	2965.45	2576.78	1852.14	2802.49	1745.01	2481.79	3098.19	2934.6	3770.9	2717.54	2258.09	4372.84	2156.54	1628.93	2790.15	2339.04	1891.74	2640.35	3704.16	2287.02	3198.94	2063.22	2238.57	3377.02	2208.47	2683.05	3025.01	2235.04	2561.66	4597.61	2599.82	2877.14	3151.43	2560.47	2759.87	2370.85	2777.84
26155	NOC2L	2245.61	2409.16	2655.57	2528.94	2038.75	2270.37	2484.77	3581.65	2023.28	2344.46	2113.81	4525.14	1795.3	7232.4	2148.07	2152.34	1801.85	4330.15	2865.65	5670.25	3884.05	2306.7	1399.79	3123.19	3047.82	5891.78	3678.11	1526.38	3280.49	4192.81	4662.3	1763.06	2331.57	2342.47	1946.88	2008.22	1858.88	1756.71	1832.97	2475.12	3343.28	2180.04	2305.98	2345.2	4459.31	2961.19	4369.41	5090.68
26156	RSL1D1	5520.51	7712.51	3279.14	3865.94	3035.87	3552.83	4161.91	3372.83	4719.75	4179.18	6778.91	5908.72	3618.81	5417.45	3666.77	5184.5	3392.53	5798.11	4772.81	4844.48	4593.16	1762.52	4325.66	3433.91	4127.55	3939.22	5423.98	4696.87	4184.38	5563.1	7324.44	5058.98	3652.29	5046.98	3305.57	3824.73	4361.52	3974.35	2260.85	3946.8	4675.61	4600.72	3163.82	2275.5	7034.96	3871.81	3839.02	6972.89
26173	INTS1	2922.67	3126.99	2009.36	2800.89	2422.81	2522.07	2667.76	2561.48	2730.75	2424.94	2639.26	2221.25	2928.84	6563.22	2616.5	4319.88	2710.84	1751.87	3129.09	3706.8	3866.06	4281.86	2179.52	3341.1	2370.51	7163.79	4839.88	2768	1521.48	3474.65	3575.24	1897.45	2628.49	1959.94	1813.26	2010.62	2238.23	3091.05	2488.19	3010.62	3130.42	2884.37	2414.53	2808.37	2599.36	3042.73	3272.42	2219.8
26272	FBXO4	207.323	228.933	205.001	280.841	155.635	150.691	139.448	212.576	227.642	213.075	188.814	227.437	232.626	73.6677	351.178	299.554	190.802	432.43	235.8	226.867	297.748	188.966	355.869	292.673	142.463	63.3397	317.778	233.726	132.321	331.681	199.443	297.095	274.452	221.69	321.753	249.351	220.325	112.536	200.439	285.614	255.881	126.468	206.553	200.818	201.213	230.376	91.0865	194.461
26292	MYCBP	363.689	365.027	548.564	728.755	402.056	367.628	473.093	288.497	454.806	520.581	285.839	1358.38	522.776	1404.91	1192.56	549.66	703.684	682.193	565.611	957.637	958.115	1114.14	850.69	1365.86	587.521	885.688	794.18	719.567	1290.24	955.951	1439.89	1103.07	989.911	1121.55	840.604	1592.77	1290.71	1226.6	2015.93	1529.11	661.989	1108.4	633.917	699.34	745.63	764.05	1121.75	1243.96
26298	EHF	636.24	871.95	326.953	994.212	273.857	208.203	72.9995	120.812	1053.56	352.3	205.352	409.489	1813.15	144.723	4785.56	1103.98	6276.87	1723.71	793.46	118.729	494.225	2971.78	2181.82	2878.6	1428.49	208.573	714.073	2507.7	836.442	383.912	2614.25	3653.17	4005.21	949.238	2233.72	5764.88	8531.86	4373.84	2029.1	1320.27	1082.13	738.934	360.043	56.8104	47.4492	161.171	2664.56	725.987
26355	FAM162A	829.714	1215.88	1007.96	648.259	720.807	883.192	1241.46	707.047	809.66	685.835	1069.02	2778.75	1176.86	4772.2	1090.65	947.034	836.066	1739.84	1299.48	11654.4	1393.54	1607.48	1855.58	3380.76	800.663	4001.28	3489.19	1548.33	3607.81	3871.14	4079.22	1768.05	1209.37	1661.67	2073.04	1721.51	1293.63	839.692	828.116	2142.11	1725.55	5235.77	756.766	1300.91	1731	2027.4	1925.09	6904.54
26512	INTS6	642.955	534.353	770.175	567.405	521.774	518.502	773.982	664.136	618.843	739.709	574.71	467.767	837.287	336.468	694.198	588.358	880.237	951.537	297.762	242.475	363.052	649.017	951.669	520.266	828.272	308.381	453.059	735.772	845.553	792.223	613.057	997.799	703.979	782.97	762.337	908.413	1207	592.177	546.952	606.697	676.434	596.206	784.188	666.751	993.578	730.609	661.4	654.685
26515	FXC1	1143.64	1135.7	1038.12	873.289	736.271	771.288	957.885	553.887	853.659	820.823	917.423	525.013	673.741	1217.87	757.826	535.327	717.668	330.887	593.804	812.709	522.693	911.858	743.383	752.864	879.625	786.308	452.529	795.68	702.82	389.63	795.382	619.278	566.01	756.77	692.065	818.521	906.289	791.279	683.69	583.362	608.75	472.448	597.578	705.505	799.5	495.123	346.501	625.221
26517	TIMM13	905.676	1109.85	1174.93	1726.19	1119.87	972.804	1124.47	1639.21	1033	1570.82	1207.76	1679.73	1039.53	7505.22	1124.91	1242.65	1017.3	812.033	1805.51	5943.7	2511.26	807.229	1464.33	2413.02	1766.98	12680.7	3982.57	1894.7	2014.75	2047.66	3104.7	1100.79	1362.96	1600.71	1260.17	1347.94	1109.95	809.554	1043.38	2083.77	2339.25	2601.63	1364.67	2301.92	2298.25	1862.52	1531.37	1992.34
26519	TIMM10	242.577	316.497	381.591	459.004	493.84	386.982	489.471	359.135	283.596	346.247	333.984	734.399	343.737	4988.51	283.879	427.473	298.27	466.595	521.515	1371.79	1257.26	815.789	598.389	1384.42	305.356	1614.84	765.533	432.857	585.683	1172.32	882.564	335.387	604.686	971.911	753.652	426.426	247.397	388.265	415.706	620.231	601.733	943.993	538.462	656.182	754.905	847.654	1487.87	559.811
26520	TIMM9	669.814	907.82	534.577	564.901	504.814	616.139	668.226	612.642	678.144	661.622	1162.28	941.722	816.063	1751.83	579.586	460.797	395.264	657.977	662.651	853.4	658.5	476.221	499.396	459.805	334.07	1085.09	600.012	463.654	561.822	808.616	966.959	709.507	408.33	795.566	545.993	580.011	522.282	312.6	400.329	495.625	508.048	694.67	376.425	741.617	706.743	729.656	682.963	1161.46
26521	TIMM8B	404.575	440.986	855.41	817.836	540.73	480.161	465.606	835.782	397.418	817.797	434.593	1378.03	563.046	5310.34	977.261	1078.54	608.834	671.58	1056.8	3409.14	1099.06	1339.57	1035.67	1134.11	562.12	3234.8	1623.37	667.004	1383.51	1516.58	1837.18	786.972	879.881	1349.29	799.842	756.635	698.459	633.216	732.564	1435.07	1007.43	1834.69	804.487	1257.76	1136.28	1522.99	1577.47	2126.69
26574	AATF	1071.45	1355.14	772.797	932.319	990.673	1059.74	1083.76	889.256	1173.6	908.596	1403.93	3717.38	1137.33	1130.62	869.175	1424.67	888.889	1043.91	1652.32	3023.97	1773.89	1006.66	1348.96	1818.43	2022.09	1866.28	1537.96	1292.24	1342.73	1402.59	733.28	1066.02	1144.66	1212.75	1097.12	965.33	908.371	1436.68	1041.19	1236.26	1628.15	1446.25	1699.79	1375.78	1877.27	1646.54	1336.18	439.599
26576	SRPK3	46.0686	49.1626	77.8698	31.6867	22.2378	19.6166	114.413	32.4146	75.8393	27.6029	41.9662	282.269	431.789	42.6071	183.506	20.571	54.2259	41.9745	438.761	74.437	44.2422	323.916	37.2037	115.529	8.9564	89.5713	10.6421	96.0975	17.9783	12.3637	87.2811	217.746	21.0413	3.7587	20.8488	32.3207	11.2037	225.264	73.3059	113.807	159.001	21.3008	5.1246	35.2312	24.7521	11.9043	40.3829	326.983
26589	MRPL46	386.948	534.353	281.057	339.513	254.901	269.728	327.094	287.836	378.288	260.896	356.954	602.888	314.191	412.748	280.208	401.316	277.322	260.66	265.06	865.106	550.694	327.521	340.046	482.911	268.36	604.606	484.89	347.635	528.85	435.379	556.927	341.989	348.457	379.393	408.212	411.971	362.765	231.484	271.279	409.754	442.014	271.906	327.279	524.945	571.887	339.062	289.99	255.156
26959	HBP1	3289.73	2975.94	1440.86	1547.92	2630.82	2975.47	2377.96	1184.27	3369.19	2043.08	3378.15	1371.65	1957.8	550.282	1461.34	1449.26	1526.12	1109.92	1170.71	634.844	814.687	912.397	983.28	1409.22	1749.45	491.184	753.835	1251.32	762.173	917.808	1283.44	1488.54	1393.74	1589.37	1651.16	1322.44	1441.39	1521.13	1283.13	1246.96	1118.51	691.066	1466.75	743.762	1108.35	1302.57	1113.76	885.327
26995	TRUB2	535.935	620.862	680.569	715.517	558.688	528.756	525.503	759.201	583.931	694.915	538.877	509.541	720.766	754.441	720.71	669.338	595.628	512.463	1194.49	1492.75	1045.85	515.853	756.041	1421.78	609.608	769.034	1335.84	870.776	702.82	959.97	709.793	760.123	717.367	915.481	826.293	862.338	790.087	680.987	560.132	1000.12	1088.32	1114.72	815.171	725.323	697.824	970.274	667.348	888.627
27000	DNAJC2	501.815	560.195	886.894	682.915	594.179	596.563	534.141	997.313	482.219	595.369	502.796	2282.65	839.53	618.009	1232.63	1114.88	622.432	880.956	771.532	1194.2	675.664	1476.76	754.802	546.206	730.221	680.064	908.05	819.765	787.8	813.199	1202.83	973.618	853.957	909.062	904.339	1012.97	842.711	857.842	747.013	776.899	875.98	1528.06	570.281	599.975	1488.86	1053.43	1274.93	1236.21
27042	C1orf107	639.597	831.333	400.386	374.573	467.402	497.994	467.946	310.942	639.885	335.351	659.24	671.48	752.393	297.806	477.618	608.066	883.88	805.073	423.408	225.195	506.825	357.007	1056.96	334.649	720.596	243.122	232.365	603.721	278.525	881.815	611.863	1099.47	620.677	443.381	722.463	567.363	411.912	1182.43	287.205	356.551	1300.04	351.4	682.692	372.13	638.601	413.841	523.097	444.313
27079	RPUSD2	296.716	377.159	272.315	311.25	264.379	214.891	235.845	200.033	246.772	242.736	310.095	351.212	246.359	273.25	212.501	359.035	254.554	287.233	370.052	661.092	355.151	238.11	267.549	347.357	283.821	321.177	552.796	220.647	354.447	523.446	359.474	262.324	324.656	320.443	313.067	279.164	214.911	162.873	235.036	343.95	399.505	434.508	336.182	207.864	379.236	336.275	126.778	323.512
27089	UQCRQ	913.65	1464.86	2119.95	2385.54	1547.86	1468.57	1583.53	2529.79	1333.81	2233.66	1166.42	4371.84	2022.47	13992.7	2790.25	1769.37	1561.02	1148.3	3490.53	11128.2	3497.37	1692.14	3139.53	4236.83	1341.8	18146.5	4795.32	1856.73	3831.67	1901.64	5359.47	1941.9	2242.84	4623.25	2413.74	2448.33	2112.87	1456.56	2229	3875.39	2380.93	6332.43	1813.03	4057.76	1853.73	3245.7	2595.78	3772.54
27120	DKKL1	16.7873	15.8249	5.6823	11.806	7.9813	11.5916	15.9102	10.5628	10.9995	14.5278	22.5106	5.1573	9.5714	29.7806	46.9053	1.075	9.5628	5.694	1.7212	37.3467	29.4015	2.8535	15.8228	4.6212	20.4307	12.1561	61.0092	4.2189	44.6855	19.8246	1.1943	7.0423	5.2064	10.0768	48.9538	10.8413	4.1649	4.168	70.291	10.7339	8.6669	14.4535	16.3818	3.9635	2.8541	19.0432	27.5119	8.8391
27127	SMC1B	0	1.055	1.7484	1.7888	1.9953	0.8917	1.4038	0	1.4347	3.0266	3.2158	231.563	0.8323	6.2696	11.4204	13.2578	3.1876	12.0207	0	46.8227	0.4667	3.4876	0.5754	0.3851	3.3131	0	2.1221	1.6876	22.9935	375.143	57.3248	4.8415	0.7438	0	11.4489	2.7103	4.5814	2.5649	1.6474	1.8668	0.8254	13.5501	4.2735	29.9465	1.7838	2.3223	575.146	1.7678
27151	CPAMD8	466.268	1074.51	952.009	791.72	327.231	613.91	462.33	473.345	788.14	1207.02	899.966	1000	148.564	743.469	103.192	94.9543	303.279	1044.86	41.3081	109.253	506.359	46.6075	34.8101	611.149	55.7703	390.915	815.931	40.0793	162.69	491.803	46.1783	152.289	20.0818	393.5	2061.19	639.187	89.1295	439.243	2030.2	404.154	47.0491	1207.77	579.416	128.594	51.7303	95.6804	37.55	84.8556
27161	EIF2C2	101.563	87.0368	92.2286	109.474	138.674	127.062	103.884	101.007	77.9531	98.6683	92.7989	524.497	132.335	416.405	174.569	409.199	253.643	1010.38	153.184	139.353	189.476	473.05	395.57	449.408	560.464	172.105	243.506	213.897	149.675	414.03	288.615	149.208	357.01	161.733	227.004	215.02	243.232	295.928	121.362	191.343	215.435	169.828	146.724	164.266	288.976	291.686	938.005	245.138
27235	COQ2	161.158	153.501	271.004	314.47	220.482	167.633	339.729	225.12	187.948	300.242	144.711	300.67	200.167	526.123	198.226	252.256	195.355	178.413	96.3855	178.372	352.351	214.014	280.783	169.828	114.854	311.58	382.501	319.791	463.341	172.703	593.949	196.303	476.385	381.408	213.976	314.399	284.048	345.944	124.108	322.95	274.866	287.263	188.39	482.668	273.635	481.189	297.054	308.78
27257	LSM1	501.521	590.268	728.213	700.849	623.535	587.606	765.559	542.004	490.674	638.62	487.424	530.686	610.903	1798.33	1246.05	531.744	575.592	291.978	586.919	1084.73	839.109	1002.85	621.116	733.994	691.331	967.37	1153.34	662.363	1067.68	701.868	1121.02	709.947	644.477	912.961	1046.98	706.945	542.274	521	620.538	884.378	829.55	893.406	656.339	972.382	1030.32	1317.7	733.897	1012.96
27258	LSM3	624.069	775.419	689.748	896.901	547.714	548.373	707.534	496.452	674.318	718.523	688.641	1048.48	626.301	2654.65	741.511	942.376	751.366	1675	765.921	2395.21	1601.21	1138.87	1132.05	1022.05	643.843	2585.41	1012.75	983.42	1482	2863.13	2091.16	760.123	896.616	1346.27	1016.58	895.313	917.534	446.297	413.509	1133.59	1328.93	864.499	768.875	1304	1415.63	789.596	1818.01	1133.18
27283	TINAG	0	0	0	0	0	0	0	0	0	0	0	0	0.4161	0	0	0	0.4554	1.2653	0	0	0	0	0.2877	0.3851	445.61	0.6398	0	54.4235	0	0.3812	0	0.4401	0.3719	0	0.3948	0.9034	0	85.6044	0	0.9334	0	9.0334	4.2735	0	0.7135	66.8834	0	5.8928
27292	DIMT1L	452.418	451.009	603.639	549.875	424.004	454.302	517.548	637.069	454.806	519.976	394.166	333.161	462.339	98.2236	721.933	570.801	523.224	595.976	394.148	249.164	482.558	435.954	486.766	604.987	266.151	140.755	503.458	586.002	471.584	540.984	1219.75	642.606	595.389	553.218	519.937	562.846	830.071	624.88	360.242	636.565	786.215	319.783	391.382	295.942	570.46	563.864	307.464	883.323
27297	CRCP	838.107	799.683	811.262	808.177	580.636	679.893	781.001	504.374	757.532	780.872	713.908	605.982	1047.44	1740.86	1279.49	1363.4	949.454	932.557	502.582	692.865	570.762	1274.25	881.761	779.051	635.008	817.019	752.27	1139.52	937.527	1506.29	979.697	747.799	642.99	776.924	875.641	845.172	1019.99	1000.64	634.816	741.104	902.187	1059.62	735.399	684.367	565.466	655.829	1486.76	932.823
27316	RBMX	6467.32	7449.82	4519.64	4931.35	3424.46	5013.37	5483.86	3562.3	4467.24	5093.22	7016.88	4932.44	4696.21	4959.25	3250.33	4122.45	4441.71	4826.33	3642	4545.15	5258.2	4137.6	5068.47	2845.86	3521.26	3465.13	4037.75	4124.79	5254.66	4114.75	4324.44	5084.07	3636.67	3845.82	5637.58	3809.82	4425.24	3378.33	2892.37	3819.86	4983.49	3708.22	5298.08	5792.9	6143.42	4464	6131.42	6000
27327	TNRC6A	1934.74	1396.28	2119.95	1535.14	1590.26	1524.74	1355.64	1977.88	1685.8	1572.03	2054.9	699.33	1407.41	522.989	1080.04	839.897	1294.63	1092.94	972.461	502.23	518.959	619.531	1087.74	711.659	977.361	536.788	647.758	1055.14	742.299	885.246	885.748	919.014	723.317	1036.4	1206.47	1019.54	1069.97	1054.18	1679.85	787.306	952.538	898.826	855.413	839.824	1377.45	1379.93	432.382	1216.26
27335	EIF3K	2955.41	4329.68	3208.33	3650.21	2906.17	2891.66	3908.28	3418.39	3447.63	3613.8	3547.95	7546.67	2775.28	18726.8	2573.67	1792.66	1841.99	1789.83	2643.72	8123.19	3905.26	1606.53	2453.68	4649.66	3458.86	9880.36	6276.52	2549.89	3804.34	4342.36	5639.73	2434.86	2051.69	3446.28	2388.87	2531.9	2584.76	1614.94	2549.7	4046.67	2304.58	3744.35	2045.58	3621.33	3584.37	2841.15	7013.29	4317.03
27340	UTP20	532.578	600.818	602.327	613.556	416.023	349.086	543.285	425.153	555.715	472.76	482.83	539.969	532.251	271.16	678.699	788.658	861.567	539.668	340.792	584.727	423.288	2542.17	672.612	705.497	622.308	1058.86	489.134	487.702	653.796	1204.35	4357.48	818.662	874.303	533.065	492.696	804.969	997.918	1249.44	1032.95	533.427	950.887	361.337	736.111	507.33	1459.15	363.214	354.68	482.616
27341	RRP7A	617.774	683.634	651.283	762.384	776.177	589.389	1032.76	1364.58	819.703	638.014	1052.49	696.235	583.854	3416.93	590.599	609.857	544.171	1278.63	943.201	3756.41	2808.07	1202.92	1179.23	2774.62	2013.25	3610.36	4027.67	994.811	888.069	1707.97	1327.63	627.641	1091.11	1655.12	579.945	774.252	650.146	714.332	837.452	1168.59	1272.39	2358.63	881.054	1700.35	1636.1	1485.37	1719.49	733.058
28512	NKIRAS1	424.719	386.127	200.63	155.625	246.92	241.641	215.723	141.277	320.899	238.499	362.008	139.763	190.179	219.958	272.866	184.534	136.157	208.781	132.53	168.339	150.274	129.359	101.553	221.431	90.5577	126.68	97.6147	110.113	154.447	162.41	203.822	178.697	169.58	179.871	179.629	173.01	184.923	77.589	220.758	225.411	153.529	171.635	153.846	213.149	283.268	117.975	269.542	195.05
28514	DLL1	242.157	135.566	426.612	334.504	1158.78	723.585	289.658	823.238	828.79	638.014	471.804	15.4719	443.612	15.674	270.827	66.6471	117.486	39.8583	382.1	65.7748	130.673	30.1205	447.353	86.6468	145.224	11.5163	71.6195	108.847	121.475	47.6554	42.9936	59.8592	107.847	41.8189	511.646	37.0412	87.0471	103.879	285.008	54.136	850.186	41.5537	608.262	1038.44	23.1894	208.546	400.781	68.9452
28956	ROBLD3	358.409	460.504	784.162	803.884	688.882	626.393	525.035	1268.86	563.367	782.688	512.231	1337.8	1628.8	4258.62	1664.53	725.594	1001.82	1313.42	3392.43	3916.95	1447.21	714.965	1978.42	1945.12	623.413	5629.56	2480.16	786.398	824.729	2714.07	1327.23	1843.31	975.456	1714.07	1257.01	1318.58	747.605	1338.57	1192.2	1571.35	1698.72	4934.06	1370.01	1705.63	568.32	1475.15	1317.59	1714.79
28960	DCPS	301.752	307.002	429.672	424.302	599.592	539.01	306.504	1064.2	307.508	392.252	256.805	397.112	419.892	565.831	438.87	392.358	274.59	402.695	316.695	633.222	609.497	560.241	912.255	564.552	225.29	476.008	728.396	850.103	543.601	628.288	816.879	534.331	355.151	385.943	476.51	449.464	268.222	496.954	478.309	581.962	565.415	872.629	414.174	812.08	667.856	377.148	2222.14	1891.57
28964	GIT1	1660.69	1557.69	1571.82	1821.71	1955.41	1956.75	1513.34	2164.05	1678.62	1947.34	1787.53	2476.02	1381.61	1344.83	1211.79	1495.26	1040.07	3122.55	1791.74	2487.18	2265.31	1161.7	1633.2	1948.2	2762.01	1984.64	1619.13	1446.65	1101.95	1836.45	785.032	1413.73	1519.9	1332.16	1945.12	1061.55	949.188	1571.34	2079.08	1558.28	1669.42	1923.22	2658.83	1964.14	1293.97	2641.43	1812.44	812.611
28987	NOB1	1836.95	2357.38	1124.23	1616.71	1184.22	1194.83	1590.55	1066.18	1742.71	1640.44	2856.09	2738.01	1305.45	712.121	1224.43	1416.07	1379.78	1233.39	2204.82	1555.74	2364.72	751.744	1445.34	1783.77	2046.38	1142.67	2523.66	1705.69	1707.16	2065.19	1541.4	1775.97	1731.13	1746.32	1317.41	1639.3	1502.71	1139.79	761.669	1896.63	1903.01	1752.48	1991.81	1078.08	1841.6	1806.32	1857.05	1132
28990	ASTE1	236	251.156	245.302	181.115	198.693	171.302	140.253	188.909	221.205	158.378	241.925	263.213	180.595	194.922	104.476	232.595	139.176	180.994	136.799	206.667	136.754	202.026	113.429	135.554	101.745	144.434	153.08	173.273	139.345	379.626	217.412	137.284	108.929	149.817	187.876	158.871	92.4698	142.148	137.842	137.043	160.941	148.166	190.178	181.621	261.11	163.386	185.657	238.975
28996	HIPK2	951.002	881.445	755.313	784.565	1119.87	1479.71	998.128	363.756	1305.12	1067.8	1153.55	1451.78	1444.03	800.94	4234.53	4128.18	3529.14	4369.54	1218.59	333.891	869.443	1170.26	1405.64	705.882	6146.33	460.013	1072.7	1131.5	1006.07	737.705	2359.47	3345.07	1357.01	519.965	2092.78	2084.25	2438.15	2060.6	1838.55	1261.93	2433.35	2186.99	1076.92	433.785	1242.6	3228.05	1595.69	1102.53
28998	MRPL13	326.514	393.512	392.081	564.901	323.74	286.224	360.318	209.936	347.68	423.729	317.446	1574.52	408.656	3209.51	1000.1	1508.88	496.812	813.298	404.475	1753.62	1045.39	1291.69	738.205	889.959	704.583	1599.49	1494.99	738.725	939.696	1063.67	2343.95	599.032	778.356	1131.63	1092.78	820.779	877.967	561.398	403.624	892.778	1126.29	450.768	505.698	853.477	922.583	834.649	2148.9	744.844
29088	MRPL15	484.734	641.962	758.373	852.539	573.653	543.469	643.893	612.642	587.757	668.886	551.281	3044.87	712.859	3430.51	1142.45	3017.75	884.79	2087.5	805.508	1326.64	1461.67	1547.88	1096.95	1666.31	1007.18	1056.94	1697.65	1116.31	1439.48	2903.55	3359.08	590.229	1418.74	1382.54	1519.94	1100.85	924.615	1000	711.148	1240	1183.24	1084.01	1047.36	1242.34	1809.49	1686.48	2485.36	1371.83
29090	C18orf55	335.327	443.096	482.998	386.379	305.782	280.428	435.658	221.159	367.767	409.201	357.873	308.922	319.601	403.866	360.967	153.36	354.736	524.484	235.8	314.939	385.486	266.963	480.437	500.241	387.079	144.594	309.82	375.058	437.744	744.948	841.162	400.968	336.556	515.934	414.133	385.771	509.788	435.717	274.025	448.022	351.217	257.453	540.242	577.792	919.372	370.646	534.622	533.294
29093	MRPL22	364.285	451.009	683.191	557.03	434.479	450.736	473.561	668.757	396.461	524.213	386.815	815.885	408.24	1097.18	549.404	369.426	361.111	389.409	736.661	1726.87	844.709	407.736	568.757	669.683	362.783	1492.64	1126.81	712.568	1153.15	598.551	954.22	540.053	495.723	719.99	661.271	694.297	600.167	403.655	445.36	843.309	603.797	1347.79	424.858	698.459	708.17	843.474	526.443	1057.16
29098	RANGRF	943.855	1226.29	907.954	1031.66	925.576	1110.69	739.803	1047.84	1239.13	1041.11	1184.42	328.025	2341.88	1692.42	1119.18	552.809	1061.26	832.81	3630.1	2342.95	1121.24	85.9417	765.187	613.621	427.316	2473.06	5392.56	618.466	887.371	1285.3	381.079	2042.25	1380.07	1069.38	509.076	1272.14	1279.31	246.775	870.977	1820.88	2063.19	1288.02	181.944	1055.2	419.187	770.497	441.011	1416.41
29117	BRD7	1167.56	1260.71	1258.42	1324.42	1200.68	1180.12	1443.14	773.065	1266.38	1253.63	1185.25	1989.69	1692.47	1363.64	812.481	1213.62	1523.68	1196.7	3392.43	2191.75	1557.34	1037.1	1493.96	1319.34	1545.55	1396.67	1568.2	1331.06	910.629	1768.97	2042.6	2326.14	1660.84	1616.32	1598.89	1455.45	1228.24	807.31	892.367	1444.41	1461	1175.25	2197.29	1654.55	1394.22	1200.19	1364.07	1389.51
29126	CD274	23.0826	26.3748	7.4307	7.8707	4.4895	12.0374	11.2307	0	23.4338	11.5012	27.1046	7.7359	25.8011	0.5225	12.2362	2.8665	63.7523	13.6024	15.4905	1.6722	6.5337	18.3893	2.8769	5.3914	15.4611	4.4786	3.7136	27.0008	23.8612	0.7625	1.5924	8.3627	24.1726	9.0692	2.3687	9.9379	19.9917	32.3822	11.5321	9.3338	15.2703	18.9702	6.0541	14.0925	17.4813	24.1523	275.118	3.5357
29128	UHRF1	10.4921	10.5499	242.592	420.714	66.843	21.3999	14.9743	97.7059	24.3902	214.286	16.079	149.046	124.012	1140.54	206.791	415.635	382.04	426.73	118.761	239.688	937.58	784.712	1009.77	1606.6	384.87	150.992	641.392	919.293	2036.88	650.782	396.497	233.275	691.331	450.435	827.868	677.583	1017.07	147.804	129.05	530.626	1059.01	579.946	560.185	913.361	1193.36	884.812	971.837	658.81
29777	ABT1	916.588	1102.47	698.927	693.336	767.198	763.709	687.88	528.8	807.747	706.417	837.947	1068.59	640.449	789.969	569.389	698.003	578.78	871.188	750.43	760.312	825.108	712.746	683.257	654.279	584.76	637.236	816.992	602.034	1092.84	1038.12	1053.34	655.81	712.533	698.829	778.129	572.784	515.619	515.229	559.034	770.038	1277.34	541.102	1047.36	912.929	825.187	779.842	836.881	641.131
29796	UQCR10	914.49	1074.51	1656.62	1548.02	1189.71	1145.34	1157.23	1848.49	1092.78	1644.07	1080.05	1372.36	1647.94	3665.62	1744.88	1241.21	978.597	1394.09	2449.23	6887.4	2192.04	1253.65	2460.87	3349.96	1323.58	5438.9	2418.09	1261.02	2534.06	3311.48	1878.98	1683.54	1374.86	2536.34	1401.89	1728.29	1416.08	1147.48	1908.84	2641.47	1550.14	4942.19	1244.3	2909.66	1665.72	2326.52	4710.85	1654.1
29889	GNL2	1010.6	1031.78	2391.39	1491.85	1410.69	1668.75	1343.47	2757.55	1012.43	1560.53	1064.89	2474.99	1339.99	2354.75	1458.96	891.137	1379.78	2025.49	2024.1	2253.07	1819.16	2083.39	1875.72	1503.42	1335.73	1672.42	2153.36	1827.62	2022.99	2139.92	2653.66	1532.57	1564.52	1701.47	1588.24	1643.37	1635.98	993.588	1269.63	1581.61	1625.67	3028	1311.97	1539.6	1871.57	2396.19	2089.04	3083.68
29894	CPSF1	1830.66	1921.14	2948.26	2091.82	2087.1	1528.31	2095.93	2401.72	1860.35	2355.33	1602.85	3849.92	2407.41	12239.8	3641.07	4080.17	2091.07	1926.8	2700.52	2818.84	2692.33	2652.82	3066.17	2103.01	3293.21	3364.04	4834.58	2104.38	2252.06	1880.29	5398.49	2620.16	1834.88	1226.35	3561.39	1926.14	2512.7	2628.73	2802.31	2619.06	5529.1	2029.81	2547.01	2028	2067.43	5559.22	3570.59	4242.19
29896	TRA2A	1644.74	1642.09	4103.96	1834.59	1884.07	1849.75	1481.05	4732.79	1538.98	1992.74	1158.15	1312.02	2071.58	619.645	2637.3	1377.73	1823.32	1298.87	2204.82	1306.58	1155.52	1854.47	1972.96	1166.07	1261.18	774.792	1653.61	1704.85	2868.55	1135.72	1711.78	3151.41	1449.61	1818.37	2601.26	2465.05	1693.04	971.465	2646.35	2260.65	1723.9	2774.16	1957.98	1791.07	2292.19	3048.77	2064.13	2485.56
29902	C12orf24	136.397	150.336	199.319	181.741	127.201	137.762	167.057	300.38	143.95	215.496	167.681	338.834	86.9746	111.285	130.519	68.4387	49.1803	26.5722	44.7504	78.0379	59.2696	62.1433	25.0288	34.2736	17.6698	27.5112	39.7886	31.2197	70.7158	142.204	359.873	82.7465	17.8505	32.7497	144.493	74.5342	45.8142	59.3139	58.7589	99.405	108.13	50.5872	40.9544	354.514	423.832	175.569	208.57	88.9806
29903	CCDC106	520.407	532.771	471.197	550.591	489.351	430.227	375.293	440.337	370.158	474.576	545.308	191.851	487.308	763.323	424.595	302.779	396.63	607.996	1077.45	760.312	800.84	308.814	484.465	493.694	165.102	569.418	1025.48	359.448	373.97	584.827	394.506	441.901	332.837	554.226	656.534	355.054	241.149	114.78	515.651	601.563	817.994	703.704	245.726	799.309	679.629	641.431	126.034	493.813
29920	PYCR2	2357.53	2151.98	2059.44	1659.13	2456.09	2377.08	2495.13	2758.21	2392.41	1896.25	1855.49	2793.72	2591.44	2718.91	3014.99	5335.05	2093.81	2799.19	3387.26	3120.36	2468.88	1867.19	2379.17	1608.55	1357.26	2868.2	2595.28	1277.24	2402.03	3388.21	2347.48	3313.77	1147.21	1383.06	2789.97	1474.87	1026.24	1916.59	3253.71	3181.11	3130.13	3626.92	2689.57	3820.39	1011.12	2024.15	2211.37	3773.72
29935	RPA4	0	0.5275	1.3113	2.1466	0.4988	0.4458	0	1.9805	0	1.2107	0	4.6416	0.8323	0	1.2236	1.4333	0.4554	1.2653	1.7212	0	0	0.6341	2.5892	0	0	0	0	0.4219	0.4338	1.525	0.3981	1.3204	0.7438	0.5038	1.5792	0.4517	0.4165	4.168	0.5491	0	2.4763	0.9033	0.3561	0.4404	0	3.7157	5.5767	1.1786
29950	SERTAD1	710.524	507.978	295.918	374.573	827.556	812.751	296.21	578.973	640.842	463.68	517.744	249.613	474.823	1207.42	402.978	261.214	382.058	168.29	447.504	667.782	637.499	359.226	381.185	855.685	374.931	982.086	847.232	290.259	553.579	353.031	392.118	294.014	539.978	361.758	414.923	313.495	194.502	124.719	370.675	471.824	475.444	431.798	487.536	461.969	332.144	714.352	673.297	321.155
29997	GLTSCR2	19478.3	30000.8	9005.19	12667.9	12408.9	13675.9	14825.5	12656.2	21124.3	13893.5	23503.4	4251.16	12656.3	15365.2	5939.84	5308.12	4836.98	3150.07	13936.3	7041.81	9746.35	1514.27	4658.52	7182.82	5588.63	7709.53	16987.1	4938.62	4269.85	6219.6	6018.71	9138.64	4445.89	8608.14	5532.18	5406.66	3973.34	3093.62	7945.63	9593.28	7717.71	19654.9	5491.45	4543.07	5899.75	9111.47	4204.85	15888.6
30834	ZNRD1	526.354	643.571	749.386	782.88	537.518	582.341	491.465	616.57	522.63	868.311	534.067	531.506	401.519	1228.83	430.962	273.841	312.5	556.842	514.63	1159.42	710.227	325.276	460.377	437.786	296.891	1727.38	1042.42	360.528	846.321	422.688	927.504	491.197	409.267	666.885	656.076	471.521	349.688	303.389	396.969	507.623	823.578	711.698	486.898	530.922	795.13	738.444	820.266	908.044
30836	DNTTIP2	1239.32	1281.81	1222.58	1146.62	1070.49	1214.89	1053.35	1011.39	1205.64	1076.27	1263.81	1784.94	1098.21	2032.92	1335.37	977.133	1135.25	1925.85	1098.11	2366.78	1462.61	2032.02	1277.33	1920.09	1170.62	1713.37	1282.78	1466.48	1614.75	1672.13	2445.46	1212.15	1645.96	1562.92	1499.41	1967.7	1387.34	1425.46	1027.46	1928.36	1524.56	2433.6	1212.96	1181.13	1929	1386.44	1163.31	2004.71
49860	CRNN	0	0	0	0	0	0	0	0	0	0	0	0	11.6521	0	0	0	1.3661	0	1.7212	0	0	0.3171	0	1.9255	0	0	3.7136	0	0	0	0	0	3.7189	0	1.5792	0	0	3.2062	0	0	2.0636	16.2602	12.4644	1.3212	1.0703	0	0	0
50511	SYCP3	0	0	0	0	0.7782	1.128	0	0	0	0.8898	0	0	0	0	0.9055	0	0	0	0	1.6722	0	0.4851	1.2946	0	0	0	0	1.0294	0	0.4461	0	0.603	0	0	0.4461	0.4879	0	0.3687	0	0	0.5695	0	0	0	0	0.6595	0	0
50628	GEMIN4	732.767	887.248	428.361	680.815	461.416	463.219	559.195	470.705	729.794	539.952	893.074	691.594	496.879	576.28	513.511	603.766	665.301	630.14	628.227	1128.76	1215.73	533.291	829.977	850.679	664.274	518.874	897.631	1258.49	842.95	1653.83	593.949	573.063	966.53	499.811	611.133	765.217	783.424	702.469	426.139	704.702	1120.92	316.17	261.396	693.615	1286.84	515.56	606.748	367.708
50636	ANO7	29.3778	31.6497	83.4866	119.134	35.9156	39.679	46.7946	10.5628	34.4333	91.4044	26.6452	140.279	22.4719	64.7858	151.321	61.2724	20.0364	106.289	18.9329	117.614	53.6694	43.754	14.3843	76.6343	34.2352	52.4632	67.9059	52.7359	31.2364	48.7991	5.5732	12.7641	56.1547	47.3611	28.8196	22.5861	24.5731	35.5883	62.0538	33.135	5.3652	253.839	44.8718	9.6886	6.0649	39.0153	394.832	36.5351
50650	ARHGEF3	1845.35	1464.33	1975.7	1369.5	1196.19	1498.44	7159.57	777.686	2550.93	2391.65	1287.7	454.874	2687.47	714.734	1481.8	1472.69	4759.11	694.356	1690.19	1117.06	463.89	1049.14	1290.28	1392.89	1011.6	419.066	1882.8	1074.55	434.707	685.093	1338.38	2350.79	1033.84	1046.98	318.2	1493.85	1733.03	789.356	1107.08	905.845	4858.03	1308.94	870.726	224.599	834.463	696.702	156.52	1615.79
51010	EXOSC3	311.825	298.563	424.864	386.022	328.728	353.544	304.165	384.882	261.119	374.092	287.585	655.492	274.24	571.578	419.292	368.709	317.395	2055.23	283.993	523.411	565.628	400.127	425.201	401.656	381.557	177.863	492.317	363.245	719.306	434.998	369.427	398.327	516.921	498.3	505.724	387.126	459.808	407.823	255.354	546.494	516.302	480.578	357.194	657.943	700.321	473.757	726.09	748.38
51013	EXOSC1	456.615	500.066	654.78	565.616	598.095	547.481	469.817	858.888	418.46	580.509	410.245	337.803	551.81	1089.34	409.096	545.002	377.505	345.755	838.21	1216.83	603.43	507.609	395.857	551.459	340.144	868.202	575.078	564.486	807.375	795.654	712.978	1000.88	425.809	745.182	440.979	507.284	424.823	425.136	457.99	567.028	645.894	1940.38	513.177	641.649	580.806	656.758	511.572	856.806
51018	RRP15	438.149	555.453	459.395	448.987	363.147	397.236	477.773	330.748	541.846	361.38	482.83	673.543	633.375	485.893	615.887	1093.23	589.253	983.17	402.754	383.501	389.686	475.587	668.585	373.929	378.796	211.772	372.421	463.654	356.616	1133.05	621.417	1063.82	605.801	491.246	722.463	477.922	556.018	596.345	243.273	427.021	980.19	300.813	909.544	664.99	1265.07	433.813	627.939	570.418
51021	MRPS16	1301.31	1458.67	1388.43	1942.84	1242.33	1276.65	1464	1197.46	1228.87	1594.88	1164.02	3072.32	1310.22	6320.79	1777.1	2931.66	1419.95	1528.11	1822.98	3632.66	2610.13	2692.28	1685.66	2681.64	1343.87	4918.11	2310.06	2554.35	2007.68	2099.19	3378.73	2531.69	1836.18	2321.23	1804.77	1799.97	1847.59	1856.16	1402.27	2112.53	1775.41	2688.8	2376.05	2584.26	2622.59	1998.1	4487.47	3865.46
51042	ZNF593	378.554	408.282	467.263	581	510.301	504.235	327.094	945.37	371.114	471.55	432.296	930.376	427.799	5263.32	620.373	481.221	351.548	526.066	907.057	2609.81	1017.38	622.701	496.26	975.065	424.627	4340.37	1762.9	272.118	457.701	627.144	1168.39	639.085	528.077	1194.61	479.274	523.546	309.871	249.439	471.719	989.85	635.576	1663.96	401.353	480.906	954.335	1003.72	555.07	978.197
51068	NMD3	918.686	913.095	694.993	675.091	622.538	741.864	891.904	631.787	876.614	698.547	950.5	795.255	718.269	535.528	1180.38	1094.66	900.729	883.208	468.158	234.671	506.825	1066.9	1472.38	1092.13	892.877	247.601	362.341	1245.83	616.486	626.763	925.557	1127.2	1270.73	959.819	780.103	774.252	1468.55	1526.13	559.583	541.36	1120.92	560.072	778.49	413.086	1051.02	649.327	926.108	2649.97
51069	MRPL2	608.96	701.569	580.472	678.311	523.271	526.527	613.945	837.762	582.018	570.218	576.088	1038.16	478.568	2796.76	514.734	468.68	369.763	819.308	922.547	1948.16	875.044	623.335	500.575	934.245	627.83	2138.84	1024.42	565.329	736.226	1173.08	1150.08	486.356	506.136	621.237	544.808	545.68	533.111	579.352	613.399	786.839	1057.78	906.052	496.439	581.756	823.047	833.72	1072.22	878.02
51073	MRPL4	951.422	1209.02	886.881	1278.99	832.545	859.117	1000	918.963	929.699	960.048	890.778	5444.56	857.678	5249.74	979.708	1185.67	840.164	1234.66	903.615	3092.53	2668.07	868.738	1028.19	1930.88	961.899	6244.4	2573.53	914.652	1537.09	3554.71	2050.16	882.042	1451.47	1227.86	988.551	1061.55	1230.74	1265.79	643.053	1568.55	1690.47	988.256	988.248	1582.32	1936.14	990.711	3076.49	1070.71
51077	FCF1	760.885	896.215	542.007	757.375	503.817	480.161	690.688	245.585	790.053	585.351	657.402	946.88	746.983	515.674	773.733	636.373	638.889	1316.59	419.966	275.92	572.162	758.402	476.985	855.3	792.38	421.625	539.533	815.087	590.022	1071.29	1322.45	692.341	860.543	975.942	662.456	930.999	817.992	529.016	812.191	806.907	686.339	196.025	525.285	542.121	1551.2	348.351	1148.81	507.955
51079	NDUFA13	2034.02	3230.51	3552.18	3524.05	2599.44	2577.23	2915.61	3776.5	2511.81	3771.95	2266.43	11149.7	3369.3	24306.7	2846.12	2245.01	2206.96	2750.6	7062.53	12877.2	5463.57	1794.91	3468.25	5458.4	3164.53	43672.1	9390.28	2809.17	4987.61	7385.2	6069.36	2286.9	2574.89	5076.89	3169.45	3194.41	2033.47	2222.88	3443.27	5655.8	4479.97	7786.2	2783.63	5974.03	3698.8	4883.07	4454.63	4232.2
51081	MRPS7	842.128	1083.04	843.044	1189.93	703.134	640.749	723.926	764.192	855.485	821.302	787.049	2009.91	690.541	1754.57	1141.94	991.509	746.835	1078.96	896.42	2657.93	1877.16	1168.88	1057.82	2053.2	1054.11	2702.76	1731.01	1445.39	1796.19	1793.56	1410.43	1011.99	1244.96	1679.8	1103.52	1244.26	1481.31	984.524	964.756	1866.42	1440.7	1241.72	1515.87	1525.12	1886.72	1212.83	553.761	1811.82
51082	POLR1D	2250.34	2057.76	1529.86	1629.95	1367.29	1504.24	1755.73	1678.82	1996.65	1716.1	2445.39	1675.61	1972.95	1715.78	2406.85	1305.71	1801.91	1938.82	4199.66	3637.68	2262.05	1119.21	1714.9	2468.47	1914.41	1799.74	2412.78	2093.41	2308.46	1882.58	1287.42	3167.25	1718.48	2354.96	2301.22	1991.64	2370.26	1271.24	1477.76	2367.52	2457.28	2953.03	1861.82	1902.93	2481.27	1938.23	1000.09	3332.35
51084	CRYL1	957.717	1229.07	641.23	874.72	600.091	774.409	1521.76	304.341	1126.73	783.898	920.639	93.8628	777.362	368.339	969.104	745.301	406.649	179.362	253.012	759.755	671.1	300.571	976.41	1148.36	486.472	742.802	1288.62	985.951	671.15	346.931	687.5	713.909	490.517	1593.15	607.58	1093.17	1152.85	306.188	1260.3	1224.59	882.79	817.525	1009.62	287.135	76.7035	499.768	73.9846	1492.63
51096	UTP18	671.913	905.183	456.772	565.974	421.011	414.623	457.183	437.036	636.059	490.92	634.891	1120.68	511.444	583.595	706.842	676.863	601.548	937.934	361.446	684.504	730.37	601.141	796.893	774.044	720.596	531.03	606.378	976.248	645.987	702.249	539.411	631.602	1013.76	875.677	682.59	697.911	786.339	742.225	448.105	749.971	688.816	363.144	682.692	759.673	1191.58	585.694	1211.64	816.735
51116	MRPS2	1047.05	1436.78	867.19	1164.48	1113.11	1411.31	889.41	2142.88	1108.4	887.906	1345.27	1374.26	912.364	4263.85	905.99	980.852	744.668	630.921	1499.79	2916.37	1806.44	682.54	923.464	1584.58	975.676	2227.12	1523.08	1337.78	1430.33	1529.49	1044.1	988.49	967.196	1140.13	973.024	1113.93	1212.33	1050.88	1067.2	1311.73	1491.55	1277.31	675.723	929.581	946.447	1224.05	1965.76	1251.27
51118	UTP11L	638.338	567.058	967.745	784.207	764.205	777.976	780.066	848.325	550.454	705.811	656.943	783.909	736.579	901.776	789.64	393.433	594.718	891.433	721.17	1275.92	873.177	952.758	684.695	695.87	559.36	730.006	687.547	766.57	1187.42	826.153	1122.21	813.82	693.566	756.77	757.205	685.263	743.024	835.204	434.377	482.091	972.348	915.989	721.154	844.669	1300.04	993.497	1478.58	1114.32
51132	RLIM	1402.58	1298.69	1286.39	1458.94	1190.2	1356.22	1129.15	1017.33	1275.94	1386.8	1271.62	1041.77	1213.9	756.008	1386.36	1627.48	1492.71	1328.92	889.845	603.121	957.181	1889.66	1636.94	1249.25	1093.32	591.171	787.284	1409.95	847.722	826.534	1513.93	1300.18	1198.21	1209.22	1367.55	1632.98	1881.3	1344.02	1129.05	1155.06	1295.91	781.391	1131.77	850.834	1922.94	1241.52	2037.36	1525.04
51176	LEF1	864.547	773.309	2235.34	1586.3	1029.58	940.259	1031.82	851.626	1136.78	1981.84	698.289	962.867	2285.89	2495.82	3034.57	316.036	2039.62	541.25	2566.27	2233	235.212	929.613	386.364	163.666	279.956	474.728	1870.59	323.588	2575.27	330.538	1725.72	2753.52	988.472	291.221	919.463	2130.32	3745.52	263.867	859.418	603.897	4358.23	682.024	1084.4	480.026	76.7035	179.749	37.55	81.9093
51182	HSPA14	383.59	349.73	418.744	388.884	299.796	341.953	291.53	393.464	284.553	354.721	300.907	647.241	370.786	864.681	426.634	813.74	500.911	1070.16	280.551	340.58	479.291	977.489	709.148	566.092	488.128	431.862	401.069	664.895	736.226	822.341	1117.04	664.613	650.428	463.031	623.371	488.763	791.337	657.262	266.886	342.084	608.75	428.184	925.214	549.607	807.349	483.511	1443.26	618.739
51185	CRBN	1025.75	968.888	742.384	554.451	782.058	746.514	832.672	680.515	932.42	757.3	1117.61	276.56	751.119	411.181	503.379	647.14	528.957	554.352	458.967	202.899	288.414	406.788	370.463	438.24	422.805	143.928	297.937	445.914	450.915	358.193	561.123	609.001	381.971	455.352	484.659	433.861	488.896	346.239	486.359	406.454	667.396	479.675	529.911	410.739	621.409	636.438	531.525	714.626
51187	RSL24D1	4381.07	5852.04	2729.71	2293.59	2705.15	3752.56	3441.27	2514.61	3585.84	2968.52	6430.69	2482.72	2059.93	1399.16	1791.78	927.685	1669.85	2372.51	1864.03	2453.73	2299.85	1334.81	1365.36	1631.65	2008.83	1246.96	2048.85	1857.15	2554.01	1442.62	2797.77	2773.33	1809.97	2811.94	2495.85	2225.18	2071.64	981.725	1460.74	2193.44	2260.01	3207.77	2133.55	1842.15	2765.25	2618.21	892.648	4266.35
51199	NIN	584.199	465.779	826.561	789.931	900.385	766.384	781.001	510.975	577.236	873.487	604.112	496.648	1609.24	445.141	856.123	796.541	1043.26	1152.09	1177.28	424.192	480.224	493.025	808.4	586.502	1371.62	272.553	402.661	793.57	372.234	1262.3	632.564	1020.69	913.351	982.491	864.587	669.904	708.455	843.219	744.646	612.297	740.817	385.727	633.191	917.333	1178.02	902.926	1190.82	529.758
51202	DDX47	1205.95	1265.99	1314.37	1149.66	1106.4	1081.59	1076.28	1127.58	1171.69	1314.77	1165.96	1936.61	844.361	982.309	1163.25	1988.06	985.883	2095.56	783.133	1163.88	1438.21	1348.93	1088.61	1292.38	1361.13	781.83	1183.05	1100.28	1428.05	856.294	1275.08	1112.68	1165.49	1042.45	1181.95	1071.48	1355.35	1257.77	725.975	1031.38	1404.67	694.67	1067.19	882.591	1548.7	1477.16	1550.53	1192.49
51222	ZNF219	1157.49	1169.99	961.626	1044.3	1694.52	1946.5	2546.56	364.417	1295.55	957.627	1637.3	536.359	1235.96	806.688	351.178	1080.33	784.608	1841.07	1046.47	1500.56	1045.85	869.689	293.441	382.786	521.811	582.854	1143.26	371.683	377.44	456.348	480.096	757.042	493.864	352.689	1257.8	341.954	615.577	265.79	412.411	982.383	807.264	869.015	972.934	2463.1	1132.36	487.692	416.396	532.705
51258	MRPL51	1233.45	1390.48	1635.64	1984.13	1403.7	1278.2	1479.18	1301.2	1353.9	1768.77	1379.12	2991.23	1503.12	7376.7	1661.67	4170.1	1292.35	2915.35	2385.54	4949.28	3040.49	2078.63	1873.42	1822.66	1295.97	9155.47	3022.34	1922.12	2939.7	2412.89	4358.28	1586.27	1885.09	3070.92	1894.59	1667.31	1309.04	1461.05	1373.42	2634.47	1904.25	2055.1	1651.35	3330.67	2928.65	2117.51	6309.51	2417.21
51260	CXorf26	487.252	511.143	844.919	570.625	587.62	626.839	500.234	637.729	529.412	581.719	494.774	825.168	505.202	1157.26	738.248	594.808	532.787	537.77	507.745	1219.06	772.372	1285.99	541.139	936.94	421.866	1951.38	1184.64	719.74	970.065	368.281	1236.86	731.514	701.376	1034.89	741.808	917.448	697.626	553.062	609.555	888.111	797.359	616.983	528.846	549.607	884.766	735.718	536.481	979.375
51264	MRPL27	642.115	882.5	1190.67	1116.92	964.734	914.846	732.803	1616.77	726.447	1079.9	806.248	1422.38	722.846	2311.39	753.747	520.278	650.729	763.634	1108.43	3394.09	1559.68	872.543	950.23	1439.88	448.923	4600.77	1856.8	788.93	1370.93	1077.77	988.854	796.655	872.815	1465.17	797.473	1027.67	747.189	714.011	1289.95	1638.08	1169.21	2260.16	967.593	1304	931.859	1364.61	1290.45	2513.26
51319	RSRC1	160.739	157.721	180.96	151.69	182.571	144.004	175.012	64.037	154.471	130.751	139.198	284.683	138.161	65.3083	101.968	359.393	181.694	487.789	60.241	41.806	130.673	245.72	346.95	239.53	197.129	32.6296	54.643	217.272	127.983	229.508	193.471	171.655	10.7847	263.005	153.178	161.716	261.141	327.349	84.0198	146.541	12.7941	9.9368	116.097	164.266	8.919	169.995	267.311	434.885
51340	CRNKL1	1059.28	946.855	720.345	663.285	887.416	951.404	915.302	561.149	1175.04	712.47	1025.38	541.516	804.827	1756.53	753.34	561.126	909.836	822.788	710.843	1156.08	676.701	1156.31	953.682	1692.12	684.152	2081.25	717.786	845.041	949.675	882.577	819.268	785.651	776.125	573.372	848.401	794.128	833.819	928.182	585.942	866.643	752.373	927.733	851.496	774.206	957.545	747.329	826.099	910.43
51341	ZBTB7A	1160	903.6	954.195	743.78	1036.57	1075.79	813.758	1076.75	930.655	754.843	1074.08	387.313	883.895	752.874	699.908	734.552	617.031	379.286	746.988	441.472	503.092	613.824	742.52	1074.03	812.258	763.915	688.077	596.127	372.668	367.899	556.131	709.947	1235.03	673.636	471.378	882.665	558.517	499.84	886.326	735.97	595.13	1229.45	577.279	618.749	331.431	823.038	579.98	799.057
51362	CDC40	730.249	696.822	524.086	601.75	460.419	506.019	582.592	339.33	668.101	606.538	723.556	501.805	494.798	373.041	577.139	530.311	688.525	778.818	275.387	350.613	548.361	600.824	915.708	527.197	650.469	391.555	312.473	659.41	675.922	930.233	681.927	592.43	573.819	597.556	500.592	665.387	881.299	850.593	450.851	582.896	796.946	245.709	576.211	370.809	870.496	387.366	361.744	601.061
51367	POP5	261.043	337.07	570.419	469.379	283.334	264.378	322.882	532.761	354.376	424.94	192.948	796.803	421.973	3554.86	584.888	353.301	341.075	341.01	586.919	1451.51	614.164	583.069	398.159	487.147	268.912	2465.77	742.72	448.466	756.182	990.088	1388.54	429.137	352.547	651.971	397.158	398.871	326.114	446.938	727.073	566.095	685.927	601.626	244.302	816.484	311.452	815.606	1012.36	816.735
51368	TEX264	1193.58	1481.21	1434.57	1609.2	1591.26	1698.62	1253.16	1680.81	1474.41	1737.89	1414.49	1550.8	1531	3074.19	1277.86	2254.89	965.847	1722.13	1917.38	3285.4	2016.1	1250.16	1572.78	2732.26	2178.91	5447.86	3548.08	1184.24	1758.35	1174.61	2164.41	1418.57	1380.81	1898.98	1540.07	1668.21	927.53	753.126	2014.83	1880.29	1626.5	2484.19	1002.85	1695.5	1056.37	2428.24	1332.47	1491.46
51372	CCDC72	1334.17	1633.65	2803.58	2169.45	1686.04	1543.91	1161.44	3357.65	1370.64	2036.92	1509.59	1277.46	2137.74	7809.82	2682.17	2311.51	1239.07	3049.16	3029.26	6972.69	2227.98	1645.53	1931.82	2640.61	1310.88	8439.54	3048.34	1293.51	3185.25	3128.48	4009.95	1961.71	1938.64	2450.18	2582.31	1771.2	2056.23	638.346	2398.68	2760.94	3270.74	7130.08	1534.19	2870.91	2435.25	4179.28	1457.01	5192.69
51377	UCHL5	221.811	222.039	284.383	247.726	202.729	206.126	331.9	118.832	235.399	250.605	211.168	502.233	450.562	158.307	571.429	285.404	613.133	1089.64	285.904	128.205	381.286	640.098	965.319	413.571	575.411	89.5713	263.666	722.242	460.738	770.526	722.834	866.633	605.221	425.278	707.675	426.877	594.956	565.329	181.483	332.484	910.689	261.68	618.953	476.679	617.66	418.955	1052.03	592.905
51386	EIF3L	13994.3	21058.7	7411.51	10480.5	7313.32	8718.68	13438.9	6164.71	14828.3	10343.8	17265.2	3190.82	9726.18	4897.6	6057.31	3595.72	6677.6	5696.57	5736.66	6788.18	8630.96	2861.76	5796.89	7388.08	7893.98	5753.68	8871.79	8274.06	6839.05	13591.3	5147.29	10038.3	5930.83	7568.71	6552.31	8259.29	9392.75	7228.92	4875.34	8217.01	6673.96	7921.41	7123.22	6761.31	12199.1	6775.66	4816.8	5623.45
51388	NIP7	428.497	425.689	685.814	648.974	524.768	518.056	437.997	530.781	430.416	513.923	441.484	1251.68	477.736	323.406	643.214	541.777	527.778	642.161	402.754	595.318	679.501	538.047	563.866	641.956	873.551	458.093	614.866	866.979	783.08	597.789	1097.53	610.915	784.678	643.406	508.883	641.897	583.09	473.549	466.776	582.429	669.005	625.113	846.154	438.188	1604.35	822.109	1067.39	517.973
51406	NOL7	770.119	867.203	870.708	785.28	728.788	666.964	700.983	802.113	808.226	829.903	786.494	1049.51	701.623	1489.55	613.032	788.299	511.384	1192.27	943.201	1366.22	1345.47	905.834	832.566	956.965	633.352	1432.5	1060.5	822.259	892.408	1034.69	1127.79	708.187	897.731	969.392	707.462	772.445	682.216	734.851	694.124	993.583	1134.54	1114.72	654.202	939.793	995.719	1110.54	1496.42	1260.46
51490	C9orf114	451.944	559.393	528.077	693.272	476.85	386.094	339.696	695.864	518.384	615.048	532.822	403.925	528.685	1451.48	650.152	682.943	498.456	363.688	799.071	1227.26	882.534	547.838	505.104	729.138	556.853	1028.01	1028.25	649.213	503.367	1090.31	670.1	471.448	562.109	611.578	579.657	452.133	499.471	406.749	517.974	735.653	583.653	591.924	582.5	544.049	486.218	673.024	827.475	706.671
51491	NOP16	160.319	189.899	469.448	406.414	222.976	261.257	159.101	747.978	163.558	355.327	186.517	802.476	257.178	940.961	384.623	355.451	246.357	390.674	493.976	1505.57	601.097	289.157	342.06	415.904	305.908	1030.71	704.523	398.684	379.176	515.822	937.102	409.331	523.243	404.585	349.388	414.229	326.947	500.481	232.839	507.759	724.309	1018.07	408.832	289.337	855.512	701.811	408.96	844.431
51496	CTDSPL2	758.367	672.557	661.773	696.914	472.889	508.694	778.194	345.932	649.928	654.358	704.261	639.505	558.885	268.025	520.037	731.327	613.388	854.422	316.695	86.3991	319.216	781.864	799.77	455.955	742.131	117.722	271.093	757.71	469.848	623.713	711.783	627.201	748.605	538.103	1097.51	630.604	987.089	430.266	261.395	335.083	645.894	233.062	719.729	518.78	1455.58	470.971	299.284	427.814
51503	CWC15	1034.1	1172.1	1385.62	993.138	1016.61	952.742	899.86	1450.4	875.179	1241.53	998.277	1831.87	849.771	2008.88	1091.47	931.627	642.077	710.489	1089.5	2305.46	1252.13	1236.53	1265.54	865.697	694.092	1466.41	1366.07	881.323	1456.4	1274.88	1630.18	1005.72	738.564	1181.01	1134.62	1050.71	901.708	789.997	852.279	1252.6	1208.01	1885.28	787.037	969.74	1150.2	1707.85	849.149	1998.23
51504	TRMT112	3423.78	4353.42	3945.29	3007.32	3398.02	3438.25	3044.45	4823.24	3207.08	3391.04	3733.55	6096.44	2663.34	4703.76	2530.44	2129.84	1542.35	948.373	3989.67	6045.71	3478.71	3050.73	2273.59	3407.34	2837.11	7849.01	5674.91	2464.67	3562.69	3669.46	5397.69	2141.29	2382.67	4210.61	2134.62	2732.92	1982.51	1742.23	3402.53	3578.58	2474.62	7893.41	2117.88	3793.52	4184.8	5070.13	4413.05	4997.05
51520	LARS	2090.44	2315.18	3242.86	2550.1	2032.23	1977.71	2519.42	3295.59	2253.47	2454.6	1890.43	3217.64	2487.31	1164.05	3260.94	2853.64	3011.84	1936.92	2549.05	2438.13	2174.78	1543.44	2852.7	1890.44	2125.9	2019.83	2044.6	3560.73	1905.86	1988.94	4382.17	3022.01	2911.86	2812.44	2695.62	2946.13	2758.85	3556.27	1952.22	2324.12	3117.21	2055.1	1862.89	2325.7	4137	1984.21	974.812	2285.8
51547	SIRT7	268.178	251.088	362.795	340.228	401.557	325.011	175.948	687.902	293.161	307.506	271.046	589.479	378.277	395.507	488.223	434.998	295.537	304.315	791.738	1062.43	560.028	352.885	380.61	631.559	584.76	521.433	637.678	325.697	445.987	533.74	595.143	388.204	363.332	275.601	531.386	390.74	317.784	373.197	730.368	563.295	475.031	554.652	429.131	395.03	303.247	531.816	279.208	871.538
51575	ESF1	397.86	395.622	487.369	281.914	303.786	288.007	385.119	371.678	362.506	334.746	367.52	198.04	376.613	62.1735	428.265	293.462	346.539	492.85	425.129	59.6433	194.61	523.779	279.056	353.904	313.087	73.5765	203.187	326.119	275.054	500.953	476.911	441.021	435.106	401.562	469.799	399.774	571.429	482.206	222.405	278.614	334.709	218.609	367.877	236.49	1022.48	542.963	534.994	673.542
51582	AZIN1	2437.52	2221.28	2571.47	2698.93	2753.03	2903.25	2922.32	1531.61	2554.76	2773.61	2492.71	5315.63	2812.32	4645.77	7390.64	8578.85	4377.5	8310.45	1903.61	998.328	2479.52	7187.7	3478.71	3655.72	4880.18	1600.13	3122.08	4326.88	3173.1	7060.62	6296.58	5147.45	4396.8	2848.22	7855.51	4552	7157.85	4579.99	3733.11	3435.31	3995.46	2812.1	3654.2	2733.06	3866.21	4019.97	7653.5	4604.6
51585	PCF11	1588.5	1705.92	1362.45	1179.53	1033.57	1214	867.571	1525.66	1297.94	1191.28	1405.31	629.19	1585.1	656.74	1268.07	731.685	1292.81	471.34	1416.52	505.574	614.631	855.422	1336.31	646.577	968.526	220.09	503.458	1077.5	672.017	693.862	713.376	1282.57	682.41	776.924	1058.03	889.441	790.504	904.777	1160.35	737.837	1113.91	626.016	1128.56	728.846	1253.3	1362.75	1080.4	1398.94
51593	SRRT	2274.68	2551.5	3110.42	2601.26	2192.35	2173.87	1823.12	3107.44	1761.36	2132.57	2031.47	3699.85	2401.58	4104.49	2413.38	2752.96	2655.28	3668.22	3041.31	4479.93	3703.65	4127.77	4355.58	2014.83	2690.23	4426.74	4209.63	2791.21	5077.66	4409.84	3862.66	2280.37	2162.51	2192.72	3028.42	2232.86	2858.39	1996.79	2282.81	2981.68	3257.12	2980.13	3146.72	4664.62	3053.51	3294.01	4646.16	3403.06
51602	NOP58	1126.85	1266.52	1911.45	1510.46	887.416	1015.16	1080.95	1683.45	981.349	1266.95	1023.08	2744.2	1251.77	3071.58	1889.26	1856.8	1214.94	2363.97	1394.15	1841.14	1793.96	2699.11	1957.42	1300.86	2382.11	1646.83	2347	2053.75	2119.74	2218.83	4335.59	2375.44	1951.65	1763.45	2132.25	2313.27	1603.91	2183.39	879.187	1588.61	2186.96	2507.68	3039.17	1694.18	3755.62	2161.17	5093.78	3419.56
51605	TRMT6	315.182	377.159	423.99	332.358	333.217	382.523	266.261	330.748	291.726	283.898	315.608	341.413	359.551	270.115	363.006	394.508	412.568	738.643	320.138	537.904	389.219	899.81	428.366	440.551	394.81	301.983	334.755	464.92	462.907	598.17	408.041	470.07	758.274	416.173	431.109	477.019	623.907	580.314	290.5	428.421	640.116	320.687	435.541	555.773	819.836	439.851	1554.05	423.1
51611	DPH5	664.358	979.813	490.897	584.388	401.058	420.865	810.674	365.737	651.899	683.717	876.807	956.421	487.141	374.608	431.219	370.307	465.2	673.668	499.139	756.544	457.45	300.514	335.227	472.467	322.474	452.335	655.764	504.269	590.247	523.908	574.467	643.143	445.456	705.494	484.433	510.957	441.899	642.902	363.586	596.462	314.899	479.675	385.228	444.794	749.154	511.89	236.825	718.327
51633	OTUD6B	241.318	234.736	263.573	215.013	170.599	195.72	227.89	157.782	181.253	168.886	170.438	390.923	202.247	368.339	478.026	356.526	236.794	402.695	108.434	22.2965	155.408	371.909	279.056	154.424	302.595	166.987	119.366	343.838	152.712	374.762	613.455	249.56	381.183	193.979	380.971	312.14	316.951	321.577	192.202	191.343	496.905	67.7507	208.69	160.302	513.735	364.608	613.44	296.405
51634	RBMX2	696.254	787.551	633.799	562.039	516.786	650.914	737.014	888.596	604.495	596.247	944.068	645.178	490.637	1072.62	490.262	613.44	415.756	482.728	542.169	740.245	524.56	623.335	412.543	436.315	907.786	889.955	511.416	518.078	635.141	355.7	680.732	589.789	420.974	573.372	599.684	403.84	488.13	406.541	387.699	427.021	529.096	653.116	439.815	637.245	650.731	536.461	754.345	780.2
51639	SF3B14	1179.73	1361.99	1488.33	1416.01	1116.38	1203.3	1291.06	1269.52	1296.99	1395.28	1321.7	2212.48	1265.09	2858.93	1354.13	2533.31	1010.93	1867.01	1425.13	1829.99	1738.89	1777.74	1269.56	1446.42	1805.08	4253.36	2162.38	1115.05	1757.05	1258.48	2652.87	1683.54	1243.21	2096.99	1591.79	1544.89	1418.58	1144.92	1009.34	1715.09	1939.33	2483.29	2089.74	1780.5	1887.62	1824.43	1605.73	3631.11
51645	PPIL1	507.817	615.06	591.4	725.535	380.606	308.07	630.323	244.925	528.455	510.896	309.176	1617.84	493.134	1265.41	681.554	952.767	878.415	1493.1	371.773	1357.3	1429.47	1090.04	808.688	425.917	472.667	1364.04	735.293	946.294	1301.95	901.639	1052.55	762.764	891.409	1092.33	907.619	862.338	900.042	774.287	531.027	807.84	1294.68	473.351	943.02	1156.02	953.978	575.012	1386.37	750.147
51650	MRPS33	494.387	608.73	568.233	611.052	353.669	404.369	477.773	411.949	505.978	529.056	602.733	2138.73	726.176	817.659	1201.59	1197.5	486.794	894.28	845.095	1402.45	630.498	848.764	609.033	290.748	398.123	1342.93	641.392	255.242	939.263	863.134	1357.09	714.349	823.726	1629.93	658.903	991.078	406.081	533.184	690.829	1078.52	302.93	1568.2	488.604	851.715	383.161	989.782	1994.24	1348.26
51661	FKBP7	1145.32	1073.98	1390.42	866.849	982.193	1216.23	1071.6	806.074	850.311	1221.55	1249.11	113.976	471.078	71.5778	179.871	138.311	301.002	277.742	242.685	207.915	207.21	120.165	172.9	120.535	185.533	26.8714	179.314	148.926	251.193	131.529	154.857	311.62	142.804	196.498	205.29	99.3789	150.77	182.11	274.025	141.874	171.688	201.445	527.422	395.911	709.597	318.161	182.545	232.764
51667	NUB1	1690.37	1831.29	1198.31	1253.99	1427.93	1413.15	1730.81	1212.54	1671.62	1342.17	1578.76	2807.41	1597.37	2340.61	1920.6	1431.68	1607.05	1039.47	932.169	1860.09	1199.85	1716.49	967.411	1445.6	1272.72	4886.12	2249.36	1133.18	2127.54	1024.01	1490.32	1302.76	1402.34	1124.52	1071.33	1242.17	1847.44	1910.4	1886.49	1658.56	1404.83	1517.62	970.513	1376.63	803.735	1179.71	1778.12	1180.22
51692	CPSF3	530.899	574.443	752.254	863.987	769.193	640.66	673.374	733.454	570.062	718.523	482.83	1810.21	724.511	2555.9	745.59	1657.22	876.594	1476.65	1104.99	2167.22	1421.07	1415.35	1029.34	914.99	1239.09	3684.58	1716.74	1301.94	1781.78	948.532	1324.84	1121.92	1280.4	1512.03	1269.25	963.072	1084.96	1009.62	661.175	1077.59	1047.87	1757.9	2000.36	1603.9	1628.97	1202.04	659.169	1581.03
51728	POLR3K	226.209	264.803	311.217	323.056	237.941	210.878	225.55	258.128	223.816	253.027	263.696	396.596	257.178	1195.4	369.124	711.261	306.011	831.962	368.33	1052.95	551.628	423.906	437.572	643.497	391.496	1204.73	502.928	428.638	572.234	892.871	1148.89	315.141	446.263	776.924	421.634	393.902	349.854	358.448	431.082	468.557	359.059	431.798	346.866	690.532	868.712	316.303	980.389	497.938
51741	WWOX	360.088	350.257	398.638	445.767	308.276	345.965	493.215	237.003	295.074	419.491	332.147	376.998	220.558	205.852	127.664	228.965	210.382	253.701	259.897	194.537	336.483	99.2391	205.409	274.189	177.25	92.7703	246.689	72.9865	268.113	79.2985	150.478	228.433	191.893	142.083	179.234	238.058	221.574	85.2837	376.167	277.214	215.023	300.813	490.741	519.661	176.953	272.178	314.156	170.89
53834	FGFRL1	669.814	1280.23	375.908	485.479	715.32	986.179	376.228	332.068	695.839	316.586	660.618	2661.68	959.218	2406.48	544.101	4932.96	2846.08	2442.43	1588.64	2161.65	600.163	858.592	530.495	727.448	924.903	992.962	1640.88	1471.12	1435.57	707.206	1304.54	2429.58	1418	871.646	1050.14	559.232	1146.19	1026.29	664.47	812.507	1882.79	587.173	4131.05	149.733	795.576	519.275	2.9743	1912.2
53938	PPIL3	459.973	588.685	535.451	482.259	342.695	237.182	177.351	477.307	429.46	463.68	321.121	142.341	144.403	286.311	172.938	110.004	200.82	68.9611	328.743	146.042	373.352	191.186	138.953	315.394	388.736	122.841	271.093	264.102	497.614	207.396	399.682	273.327	274.08	457.992	541.65	250.706	228.238	117.666	247.666	358.885	217.499	443.541	647.08	420.573	512.308	576.87	456.176	499.705
53981	CPSF2	768.86	685.744	1105	1120.86	833.043	887.205	1051.47	635.088	830.703	992.736	726.312	2051.57	1405.33	1399.16	1222.39	1018.7	1304.64	2002.09	901.893	1212.37	1047.25	1898.22	1337.17	1529.99	952.512	1142.03	1084.37	1745.35	1557.92	1715.21	1640.53	1277.73	1792.86	1821.89	1343.86	1481.2	2140.77	1317.41	996.156	1098.59	1135.78	1005.42	1464.74	1480.15	1429.9	1073.85	1733.99	1156.16
54108	CHRAC1	648.83	657.26	764.492	676.88	728.289	857.78	872.719	943.39	596.365	562.954	671.644	953.069	618.81	1207.42	689.711	933.418	380.237	1048.97	623.064	771.46	628.631	1413.76	443.326	616.155	810.602	380.678	604.256	788.508	1084.16	1406.02	603.901	608.715	657.865	549.188	867.746	517.222	518.534	565.245	435.475	488.158	754.024	880.759	530.983	688.33	666.072	1306.08	1581.93	1022.39
54205	CYCS	1352.64	1195.31	3188.66	1894.33	1387.74	1591.17	2305.57	2623.54	1157.82	2144.67	944.527	4089.22	1840.62	5019.85	4061.18	2803.84	2191.26	2500	1669.54	1819.96	2241.98	3455.93	3027.33	3761.63	1681.39	2812.54	2343.28	1970.21	4029.5	4275.64	4662.82	3006.6	2401.26	3521.85	2404.66	2277.13	3471.47	2686.44	1975.84	2540.19	1896	3840.11	2085.47	2467.51	4284.69	3491.87	13059.9	5101.94
54344	DPM3	630.364	889.885	956.38	925.522	623.037	748.105	692.56	1877.54	668.58	883.777	701.964	435.276	1383.27	1457.16	1084.53	301.704	559.654	632.671	2151.46	3569.12	1090.65	324.033	995.972	633.869	531.198	4250.8	1410.64	388.558	1007.38	1712.16	658.439	742.077	397.174	945.207	861.824	477.47	407.33	729.08	969.797	700.035	1256.71	2326.11	536.325	1469.14	196.932	1345.1	772.191	964.644
54475	NLE1	550.205	688.382	337.88	439.328	257.894	239.857	437.061	305.001	482.544	354.116	504.422	741.619	351.228	592.476	245.131	390.208	304.645	391.623	416.523	429.209	616.497	181.04	359.033	571.484	558.255	703.775	569.242	707.083	466.811	542.509	383.758	440.141	373.745	423.731	316.621	393.45	325.698	607.887	226.798	470.423	650.021	429.088	474.359	386.663	988.94	508.593	385.166	223.335
54487	DGCR8	1003.88	1012.79	1415.34	1169.51	1086.45	1024.52	939.635	1427.96	907.7	1044.19	1133.34	568.334	993.758	470.742	663.2	822.34	951.275	899.341	1240.96	1102.56	1068.72	902.663	1096.66	723.597	1069.02	873.321	1071.64	815.509	1043.38	790.698	657.643	871.039	748.605	789.016	1060.4	793.224	669.304	789.997	1015.38	836.308	876.599	611.563	1132.48	1393.84	975.384	1125.87	748.025	537.419
54502	RBM47	357.15	486.351	439.725	745.211	367.138	530.094	75.8072	444.298	550.933	434.019	333.525	2250.64	842.697	634.274	2426.43	3268.22	1481.79	1579.15	803.787	1240.25	1499.94	2131.9	4213.75	3379.22	2220.32	2242.48	1079.07	3601.65	462.473	1266.49	3268.71	2099.91	2315.73	3684.59	1160.68	3129.53	1854.23	3032.06	1998.9	2449.19	1441.6	2454.38	792.379	503.807	109.525	1411.05	1607.96	3609.9
54509	RHOF	301.081	359.372	213.507	436.791	246.98	226.3	379.42	43.2415	210.292	290.962	248.522	968.128	98.2647	1146.7	94.6304	17.5038	121.147	158.62	10.327	30.6355	100.959	86.8833	42.3274	1081.68	7912.21	115.944	1238.01	123.183	440.36	185.745	16.3893	142.095	580.312	917.738	8.6854	217.942	131.362	472.892	460.73	99.251	81.8572	741.183	68.5933	84.0133	505.494	2349.5	251.994	1.2021
54512	EXOSC4	399.958	434.129	504.416	654.698	458.423	466.786	343.472	711.669	368.723	557.506	367.061	1136.67	546.4	12367.3	627.715	1018.34	335.61	860.116	986.231	2631.55	1439.74	1006.98	647.008	835.275	544.451	4655.15	2435.06	464.498	751.41	766.298	2423.97	438.82	732.242	722.005	692.854	435.46	389.421	578.07	532.125	994.05	938.093	1299.91	536.681	858.761	867.642	1165.35	1298.63	659.988
54534	MRPL50	345.399	392.457	486.058	377.793	397.067	323.674	375.76	260.769	400.287	398.305	361.548	273.337	398.668	281.609	556.337	352.943	445.811	435.277	430.293	580.825	469.957	482.562	599.54	566.477	316.952	204.734	453.59	660.254	550.109	313	421.576	750	505.764	683.713	667.588	551.101	570.179	420.968	493.136	563.295	765.58	447.154	536.681	610.822	399.572	620.065	745.794	1085.44
54542	RC3H2	205.645	155.084	152.112	187.823	158.129	165.404	155.826	87.1431	182.688	129.54	158.034	71.6864	231.377	292.581	178.24	302.779	527.322	224.282	96.3855	156.633	91.9379	253.329	311.853	337.345	420.762	124.12	80.1077	356.917	156.616	123.523	149.283	230.634	516.921	205.064	219.503	336.081	540.192	402.052	122.46	140.007	163.021	86.7209	232.194	137.402	286.836	116.582	222.697	156.747
54543	TOMM7	2868.95	5270.74	1654.87	1783.78	1520.93	1843.96	2721.1	1369.86	3062.65	1934.62	4081.31	3930.89	3033.29	5229.89	2659.32	1708.82	892.532	1080.6	1874.35	4752.51	1618.95	1116.68	1179.23	1797.25	707.344	11837.5	2382.54	886.808	1310.2	1874.95	3499.6	1567.34	1322.8	1945.33	1402.68	1151.44	801.749	1812.76	2265.79	2037.1	1505.16	2572.72	1141.03	1869.9	2018.19	1569.44	3489.17	1807.31
54555	DDX49	757.948	941.58	1310.87	1318.34	954.758	846.188	1042.58	1875.56	841.224	1475.18	1098.89	6698.81	908.032	4068.44	944.223	1319.68	999.089	1171.39	1743.55	3060.76	1866.76	753.646	1154.2	2034.47	1310.88	5316.7	2667.43	1108.3	1867.68	3703.39	2147.69	997.799	1115.66	1053.53	1293.33	1001.47	1057.06	1237.58	1144.98	1740.29	2046.22	1934.96	1224.36	1292.55	1264	1603.34	2248.54	1452.56
54606	DDX56	1347.6	1539.23	2625.68	1859.63	1480.52	1351.32	1183.9	3083.02	1252.51	1613.8	1393.82	2184.12	1919.27	2649.95	2536.56	1581.26	1230.42	1738.9	2074.01	3474.92	2348.85	2222.26	1762.95	1788.77	1747.65	5449.78	2674.85	1798.51	1764.43	2444.91	2755.18	1735.92	1554.48	1647.56	1636	1557.99	1603.08	1669.77	1699.07	2071.17	2320.68	3844.63	1491.45	2116.96	2394.93	2936.83	2852.31	2403.65
54663	WDR74	897.283	1164.18	1013.64	852.181	757.72	846.634	586.804	1573.86	805.835	865.617	917.423	1487.36	645.443	3959.77	562.863	837.031	469.035	839.554	1130.81	2671.13	1029.52	896.639	569.908	765.187	769.188	3034.55	1408.52	533.266	1066.38	1018.3	1709.39	642.165	712.904	776.924	617.055	593.563	428.571	732.607	659.528	957.181	1015.68	1670.28	693.02	754.829	1200.14	1185.79	888.558	1410.14
54700	RRN3	1358.93	1253.86	964.248	1068.27	795.631	1012.48	1024.8	996.864	1085.13	1149.52	1290.46	1078.39	1088.64	601.881	1308.05	1487.74	1179.42	1690.81	927.711	316.611	782.639	824.35	1094.94	1126.41	1263.39	325.016	728.396	824.79	941.865	1431.95	1237.66	1214.35	1349.57	1336.19	1322.15	1009.6	1682.22	1347.87	615.047	827.908	986.793	743.451	1097.22	929.224	1585.44	1220.62	1316.11	1560.99
54726	OTUD4	1065.16	938.942	1070.03	809.25	1059.51	1052.16	852.129	858.227	1168.34	918.281	1089.24	1569.88	969.205	148.903	1461.81	625.623	1158.47	676.958	762.479	136.566	455.489	688.966	994.534	1152.21	1913.31	114.523	501.336	891.87	619.089	886.39	854.697	1216.11	1461.51	1088.3	958.152	1295.09	1158.27	800.256	1345.41	974.915	982.666	514.905	837.251	613.023	805.209	1474.22	587.043	1462.58
54815	GATAD2A	1311.09	1143.61	1746.22	2273.91	1855.64	1681.23	1461.86	1737.58	1296.03	1764.53	1416.33	3806.09	1607.16	1306.69	1775.47	2061.04	1866.58	2995.06	2003.44	1594.2	2525.73	1849.71	1848.1	2380.28	2881.83	1435.06	1705.07	1982.03	2545.77	3133.05	1837.98	1556.34	2603.2	1858.17	1702.33	1534.5	2374.84	2018.92	1591.98	2007.7	2328.52	2224.93	2353.28	1354.2	2917.23	2193.68	4555.81	1828.52
54821	ERCC6L	24.3416	25.8473	43.7103	106.97	21.9484	8.9166	8.423	21.7858	17.6949	52.6634	15.1602	272.305	43.2792	163.009	93.4027	177.367	123.406	360.306	30.9811	99.2196	143.274	455.612	207.998	127.467	88.9012	111.324	122.018	302.072	358.351	184.522	359.076	60.2993	211.603	150.145	146.861	205.082	226.572	192.69	35.1455	140.94	167.974	127.371	144.587	226.361	4.6379	160.706	628.311	189.157
54853	WDR55	304.19	352.694	433.955	506.382	515.464	365.716	276.944	499.29	312.506	360.732	363.142	376.565	509.755	363.605	622.629	474.596	576.894	345.406	625.146	285.563	617.436	543.31	932.782	855.793	681.673	321.702	333.381	613.817	275.805	443.713	597.524	647.557	532.451	587.429	435.91	591.851	578.355	895.123	520.631	709.5	615.774	615.547	446.759	353.4	695.294	587.738	427.047	595.993
54881	TEX10	580.841	605.038	642.104	700.134	438.969	477.931	611.137	524.179	572.453	627.119	701.505	855.08	407.407	420.063	418.477	645.689	702.186	936.352	475.043	1031.22	815.307	489.854	556.962	418.985	633.352	401.152	819.114	689.786	702.386	717.118	408.041	646.567	891.409	615.191	711.804	650.028	1084.13	686.759	325.645	572.629	865.869	533.875	862.536	405.6	744.916	534.138	1098.99	558.633
54894	RNF43	639.177	1013.32	211.12	279.41	328.728	363.353	27.6088	141.938	411.286	139.225	263.696	1438.89	1901.79	215.256	913.225	520.994	3338.8	635.518	5104.99	1206.24	608.564	409.322	397.008	226.822	398.123	184.901	867.922	353.964	1668.98	344.644	255.971	2523.33	1481.59	304.824	774.97	1076.45	922.949	727.797	468.973	287.481	486.174	519.422	4639.96	18.4964	72.4224	178.82	298.541	420.153
54904	WHSC1L1	1102.09	1109.32	801.646	954.143	872.451	839.501	703.322	699.785	1012.43	782.082	980.82	387.829	871.411	1053.29	1421.84	552.168	1277.32	429.583	700.516	422.519	959.048	1604.95	1324.51	968.903	839.867	576.456	727.335	986.373	632.104	1014.49	1736.07	1052.82	1442.54	1136.67	2182.79	1081.87	1585.59	1178.26	1036.79	775.639	1089.97	514.905	784.9	952.124	1328.93	1020.44	623.106	839.717
54920	DUS2L	162.417	195.173	226.856	310.177	162.119	138.208	240.056	267.371	213.773	207.022	172.735	458.484	237.62	603.971	261.038	240.431	199.454	133.81	335.628	704.571	465.29	200.381	210.875	423.221	202.65	1051.82	457.834	300.806	331.019	383.149	462.978	238.116	353.663	294.244	236.478	271.033	322.366	159.346	232.29	349.551	315.724	209.575	382.479	323.687	342.133	240.13	668.464	125.516
54948	MRPL16	778.932	908.875	1340.59	1136.6	858.982	784.663	999.532	1180.39	826.877	1151.33	805.329	865.394	905.119	2138.45	764.352	554.676	515.027	934.138	879.518	1937.57	1304.87	1123.65	1336.59	885.722	696.853	662.828	1917.28	1120.96	1002.17	778.498	1704.62	944.102	866.121	1206.7	1118.44	955.392	1052.48	1025.01	848.984	1361.8	1412.71	1564.59	434.829	1130.48	1372.46	1688.34	1405.34	1904.54
54962	TIPIN	79.3201	70.1569	127.197	119.849	48.3864	49.0415	64.1086	68.6582	52.6064	84.7458	67.5319	221.764	100.707	96.1338	94.6263	44.0731	84.6995	218.904	137.694	247.492	214.211	255.232	205.984	26.1866	83.3793	77.4152	134.751	201.24	285.033	152.497	196.656	117.518	166.977	212.117	251.086	98.0237	113.703	54.5046	69.1928	119.939	192.736	127.371	162.393	298.144	271.852	208.082	395.576	121.98
55003	PAK1IP1	296.716	307.53	549.875	500.862	281.838	281.765	375.76	406.668	295.074	386.199	235.213	767.406	684.977	939.916	1098.4	837.031	476.776	1373.84	561.101	1571.35	526.426	1088.14	882.911	521.036	414.688	523.992	472.688	368.308	566.16	820.816	1274.28	639.525	581.629	622.245	448.875	506.832	574.76	453.992	309.72	792.906	1293.85	336.043	965.812	380.497	1258.65	383.651	619.017	728.933
55004	C11orf59	1825.62	2331	1656.18	1822.78	1834.69	1777.53	1999.53	1231.23	1889.05	1879.54	1770.07	3037.65	1805.24	4127.48	1864.38	1727.81	1558.74	1322.91	2094.66	4578.6	2714.27	2504.12	1936.71	2749.59	1748.21	5401.79	3377.26	2153.31	2511.5	2594.36	2398.89	1768.05	1635.92	2816.98	1705.88	1787.92	1546.02	1496.95	1594.73	2563.99	1659.51	1637.76	1617.17	2341.12	2503.39	1458.89	1419.83	1544.49
55011	PIH1D1	1093.27	1258.08	944.579	1291.51	1221.63	1025.41	1006.55	1068.16	1136.3	1010.9	1105.78	1592.06	1130.67	6562.7	1240.75	1106.13	1192.62	1746.8	2032.7	3948.72	2722.67	1426.76	1826.81	1789.16	1575.37	5754.32	2928.44	1053.88	1518	1961.49	2506.77	1290.93	1303.09	2126.21	1825.5	1562.96	1355.27	679.705	1100.49	1998.37	1612.88	1696.48	1703.7	2549.42	1132	1588.48	1280.04	1074.25
55052	MRPL20	1718.43	1712.04	1854.87	1849.99	1503.34	1334.07	1104.48	1956.19	1101.46	1636.92	1040.97	3595.09	1525.37	7860.25	1508.83	1269.04	1170.2	1995.08	1436.14	4299.14	2817.38	1815.35	1875.33	2225.11	1206.22	6083.67	2725.82	1828.71	2693.15	2788.11	3411.59	1525.09	1471.53	2665.4	1068.98	1411.33	1340.88	905.037	1766.57	2309.02	1534.5	1921.54	1311.57	2109.03	2004.88	1493.18	3332.8	1943.01
55093	WDYHV1	151.506	221.548	172.218	200.703	180.077	156.487	213.851	236.343	184.601	171.913	217.756	283.136	159.8	570.01	237.789	362.259	132.058	258.13	220.31	280.379	331.35	360.812	184.407	158.275	282.717	317.339	276.929	188.584	214.317	220.74	346.736	234.155	296.765	224.713	337.939	148.165	154.519	242.706	107.633	161.475	196.038	100.271	269.231	293.3	302.533	187.645	676.643	215.675
55119	PRPF38B	1107.12	928.92	2653.21	1233.91	1272.01	1243.42	958.821	1721.74	1024.39	1386.8	1104.86	994.843	1183.52	720.481	1571.94	808.724	1249.09	1699.04	1211.7	471.014	813.907	1306.28	1314.15	638.49	1158.48	373.001	710.359	1428.09	1031.24	947.389	1443.07	1661.53	1565.27	1084.77	1761.15	1433.31	2076.22	1032.38	1188.36	1092.05	1238.13	695.574	1377.49	1074.55	2142.35	1995.36	1816.53	2086.03
55127	HEATR1	694.576	685.217	860.655	747.358	686.388	617.031	732.803	718.931	712.1	657.99	731.366	792.677	1374.12	165.622	811.257	857.096	1507.74	1579.46	876.076	294.872	581.962	751.11	1841.2	751.324	1180.01	87.0122	522.557	1217.15	537.527	1582.92	746.815	1642.61	997.397	623.756	900.513	781.479	1026.66	1948.7	414.058	578.696	2153.53	532.972	1504.27	681.724	2047.09	654.9	1606.84	963.465
55131	RBM28	329.032	405.644	515.344	371.353	349.18	337.494	315.395	521.538	292.683	328.087	265.993	1077.36	346.65	268.548	382.584	631.356	481.785	824.37	332.186	733.556	501.692	461.953	527.906	544.527	503.589	370.442	744.312	575.455	396.095	792.223	558.121	375.44	505.764	544.653	435.847	558.329	570.596	620.071	287.205	496.091	571.605	457.995	502.137	502.926	950.767	614.956	2094.99	532.115
55132	LARP1B	283.706	273.77	434.043	302.306	282.337	305.84	306.036	442.977	234.816	288.136	227.403	575.039	289.222	264.89	531.457	222.157	438.98	331.519	240.964	180.602	270.68	393.152	513.234	608.453	378.796	191.939	178.783	702.021	394.36	833.016	632.166	422.535	451.469	706.386	459.534	570.977	783.007	465.213	319.605	386.886	456.872	262.873	335.47	394.149	317.517	386.438	340.552	565.704
55133	SRBD1	313.923	355.005	475.13	456.858	299.796	313.865	516.612	273.973	373.984	492.736	344.091	283.651	303.371	85.6844	235.342	376.592	456.74	392.256	156.626	176.7	338.817	409.322	461.162	304.226	372.17	85.7326	330.511	457.326	436.009	377.43	280.255	341.989	218.669	504.849	307.935	485.15	690.129	523.245	362.987	411.621	341.312	435.411	678.775	341.303	550.838	370.646	185.519	344.137
55153	SDAD1	1004.3	1065.54	1094.07	777.767	860.978	873.384	1108.1	716.95	939.742	743.947	921.098	758.123	932.168	294.148	968.696	756.409	1182.15	774.389	638.554	463.211	689.301	684.528	1065.02	750.168	1021.54	324.376	642.453	1128.13	808.243	894.396	925.557	1136	1293.05	1031.36	1031.58	1033.99	1137.86	1347.23	616.694	845.176	1059.02	678.41	1154.56	727.085	696.754	822.573	541.686	1129.64
[truncated: 2,358 more rows]
[truncated: 197 more columns]
