# Supplementary material for: Investigating the Role of Telomere and Telomerase Associated Genes and Proteins in Endometrial Cancer
Source: Methods Protoc. 2020 Sep 3;3(3):63. doi: 10.3390/mps3030063 (PMC7565490; doi:10.3390/mps3030063)
Supplement: Supplementary file 1 [file mps-03-00063-s001.zip › Supplementaries/Table S20. PPI Network Nodes.xlsx]

## Sheet: Table S20
Table S20: PPI Network Nodes.
Node	Degree
GAPDH	178
CDK1	177
BRCA1	156
CCNB1	151
CCNA2	146
EZH2	141
PLK1	139
AURKA	132
CDC6	132
RAD51	131
AURKB	129
CHEK1	127
CDC20	123
ATM	122
TOP2A	122
H2AFX	121
PCNA	121
MCM2	120
ESR1	119
BUB1	118
CCNB2	115
BUB1B	114
MAD2L1	114
HSP90AA1	112
JUN	109
KIF11	108
RFC4	108
ASF1B	107
CDC45	107
EXO1	107
MCM4	107
CHEK2	106
FEN1	106
CDKN2A	102
H2AFZ	101
FOXM1	100
ORC1	100
UBE2C	99
CDT1	98
NCAPG	96
MKI67	94
TPX2	94
CDC25A	93
CDCA8	93
UHRF1	93
AR	92
BIRC5	92
RAD54L	92
FANCI	91
CDC25C	90
POLE2	90
BLM	89
NDC80	89
BRCA2	88
HIST2H2BE	88
ESPL1	87
PBK	87
KPNA2	85
MSH2	85
KIF4A	84
WDHD1	84
RAD51AP1	83
CENPF	82
CCNE2	81
HMMR	81
POLD1	81
CCNE1	80
CENPE	80
NUF2	80
GMNN	78
KIAA0101	78
FANCD2	76
NEK2	75
RACGAP1	75
CKS1B	74
TRIP13	74
CLSPN	73
E2F1	73
LMNB1	72
PARP1	71
FOS	70
KAT2B	69
ERCC6L	68
MND1	68
TIMELESS	68
CKS2	67
DSCC1	67
HIST1H2BD	67
HIST1H2BH	66
HIST1H2BJ	66
HIST1H2BL	66
HIST1H2BO	66
PKMYT1	66
TK1	65
ECT2	64
HIST1H2BN	64
RMI2	64
CHAF1B	63
ATAD2	62
HIST1H2AC	62
HIST1H4E	62
HIST1H4D	60
HIST1H4H	60
RNASEH2A	60
RPA3	60
POLA2	59
DNA2	58
DNMT3B	57
HIST1H2AD	57
RUVBL1	56
SGOL1	56
PSMA7	55
RECQL4	55
CCND2	53
RFC2	53
INCENP	51
ORC6	45
RAD54B	45
CCNB3	44
DHFR	44
ATAD5	43
E2F2	43
GEN1	43
NDC1	43
PSMD14	43
FOXA1	42
EME1	41
RCC1	41
E2F3	40
HIST1H3B	40
HIST1H3D	40
PIF1	39
FANCA	38
HIST1H3G	38
HIST1H3H	38
HIST1H3J	38
HIST1H3F	37
PSMD2	37
REV3L	37
BRIP1	36
PSMD11	36
PDS5B	35
CENPO	34
XRCC2	34
CDK16	33
VRK1	33
CDK17	32
LRR1	32
ANAPC4	30
MASTL	30
RCC2	30
HIST1H1E	29
E2F5	27
C19orf40	26
DTYMK	25
HIST1H2AL	25
HIST1H2BC	24
HIST1H2BG	24
PHF1	23
PRR11	21
SMC1B	36
JUND	26
SYNE1	23
HSPA2	34
KLK3	29
SYCE2	17
SYCE1	18
RBL2	28
POLR2D	44
TERT	78
RAN	55
TCF7L2	40
FOSB	20
ERBB2	93
AGO2	39
NUP155	34
SMARCA2	40
CDKN2B	37
ANXA5	68
ITPKB	74
FAM175A	21
NR5A2	23
ABL1	55
IGF1	80
FGF2	65
HGF	52
KDR	59
CD34	53
CXCL8	60
JAK2	55
FANCB	17
CXCL12	36
SNAI1	45
PDGFRB	47
BCL2L11	43
FOXO1	48
SOX2	75
SMAD3	66
TWIST1	39
KITLG	46
TGFB1	37
ZEB1	37
TLR4	42
EPO	29
TPI1	40
IDH1	45
IDH2	32
ENO1	40
PGK1	31
PKM	42
LDHA	33
PC	21
PGD	18
TALDO1	21
ENG	32
NES	37
SUV39H2	21
ALDOA	30
HK2	24
SHMT2	31
PHGDH	23
EGR1	41
HSPA4	76
PDGFRA	39
EPCAM	34
KLF4	43
MCAM	16
IL15	24
VEGFC	27
TUBB4B	26
TUBB4A	20
BCL2	29
ETS1	33
WT1	38
ALK	33
FOXP3	44
KRT18	22
HSPA8	64
CCT3	38
CCT5	38
EIF4EBP1	31
MARS	31
HSPE1	29
TBL1X	13
ALDH1A1	26
PPP1CA	38
HSPA6	18
VDR	19
PDK1	17
WNT2	26
IRS1	37
GLI1	35
ZEB2	18
PRKAR2B	19
PRDX1	25
FYN	33
HSPA1B	18
IGFBP3	23
SOCS1	38
RPS6KA1	21
TGFB3	17
TFRC	25
MAP3K5	17
TGFA	16
POC1A	9
CALR	26
HSPA4L	13
YARS	33
VDAC1	22
GATA2	37
SNRPD1	22
ALYREF	15
CPSF3	15
SNRPA1	15
LSM4	19
TXNL4A	11
PPIL1	9
SLC16A3	8
TUBA1B	24
GLI2	24
TGFBR2	27
NME1	28
IDO1	11
DDX39A	24
IL6R	16
PSAT1	17
GARS	16
MTHFD2	18
ISG15	27
ENSP00000320295	17
CEACAM5	11
ZBTB16	22
PTCH1	15
DNAJB11	10
EZH1	11
NEDD4	22
DCTPP1	10
TTBK2	8
KCTD7	8
PDCD4	17
KLF2	19
NR4A1	22
IRAK1	16
INSR	25
MITF	16
GATA6	25
ETS2	18
NRP1	17
HNMT	8
SNCA	25
NR2F2	19
DCX	12
DLG4	19
TUBB6	10
EPAS1	21
PIK3R3	19
TAL1	15
PLCG2	17
IGFBP5	13
IGFBP1	16
HYOU1	12
IGFBP4	11
PCSK9	12
PDK4	10
HIC1	9
ACTN1	14
WFS1	11
DLL1	8
LGALS1	10
TSPYL2	9
HELB	6
PRKCA	24
FOXO4	12
ITPR1	21
MRPS12	15
MRPL13	18
TFAP2A	18
PRKCB	16
ILF2	16
IL2RB	14
MRPL15	16
DHFRL1	10
SMAD9	12
RPS6KA2	11
PLCE1	10
PRKD1	12
MRPL12	11
KLF5	12
GLDC	8
GSPT2	14
EREG	9
RPL39L	14
RPS6KA5	7
DARS2	10
DMRT1	12
TLE4	12
AIMP2	11
VAMP2	11
HMGB3	7
AMPH	9
VAMP8	8
FNBP1	5
MRPL14	5
MRPL47	5
IL1RN	9
TCF12	14
KLF1	8
AIFM1	12
S100A8	9
TBX2	11
PITX1	13
EIF2AK2	12
FOXL2	12
DOCK4	10
BAK1	9
MTR	9
KLF6	8
SMG6	7
TAGLN	12
NEK6	5
FOXP1	14
TEAD4	9
TXNIP	14
MYOCD	11
DMD	13
LIN28B	9
GATA5	9
MAML3	8
SMG5	6
CALD1	14
RPN2	7
CAMK2A	12
MEF2D	10
PDK3	5
FLI1	10
KSR1	8
MAST1	4
PHLDB1	4
JAZF1	7
MAP3K3	7
NR2F1	6
ERG	7
RSPO1	7
IRS4	6
FKBP7	7
TEAD1	6
PRNP	7
TLN1	11
FAM131B	5
TIMM8A	5
DCAF13	8
AHNAK	10
HMGA1	8
ABCC8	7
USP18	6
ZMIZ1	6
EXOSC4	10
GLTSCR2	7
UTRN	7
FOXH1	6
FOXP2	6
TRPC6	6
COX5A	5
PIM2	8
DPP3	7
FOXF2	7
ANGPT4	5
SLC7A11	5
TDRKH	6
RRP36	5
SLC7A5	5
GFPT2	4
MOV10L1	5
FHL1	6
PLAT	6
CCDC101	3
LRRK1	3
CSRP1	5
IGF2BP3	5
KLF9	5
LYPLA2	5
RHPN2	5
TBX15	5
CABP1	4
TDRD6	4
BDKRB2	4
CIRBP	4
DMPK	4
DPYSL3	4
KLF15	4
LAMTOR2	4
PPM1F	4
PTRF	4
ATP1A1	3
CHRNA3	3
RHPN1	3
TSPYL5	3
ABO	3
ACOT7	3
ARL4C	3
AZGP1	3
BCHE	3
CCDC155	3
CEP85	3
DUSP10	3
EPB41L3	3
FOXN3	3
MISP	3
PGRMC1	3
RGMA	3
RPP25	3
TOMM34	3
VAMP5	3
AASS	2
ABCC9	2
ARPC5L	2
ARRDC4	2
CFL2	2
COCH	2
FOXJ2	2
GABRB3	2
GMDS	2
GPATCH4	2
IQSEC3	2
KCTD15	2
KIAA0226L	2
KLF17	2
LGMN	2
NMT2	2
PDLIM2	2
PRX	2
RAB9B	2
RARRES2	2
RRAGD	2
SLC25A33	2
TDRD10	2
TRIOBP	2
AFAP1L2	1
ARHGAP20	1
ARHGAP25	1
ARHGEF3	1
AVL9	1
BAIAP2L1	1
C20orf27	1
CCDC137	1
DBNDD1	1
DQX1	1
FAM43A	1
GDAP1L1	1
HAAO	1
HDGF	1
JSRP1	1
KIAA1683	1
LGALS7	1
LIMS2	1
LRCH1	1
MED13L	1
MT1X	1
MXI1	1
MYO10	1
NFE2L3	1
NLN	1
NR2F6	1
PALM	1
PLCL1	1
PRDM5	1
SENP7	1
SLC24A3	1
SYDE1	1
TRIM23	1
TXNDC17	1
ZFP36L1	1
ZNF208	1
ZNF676	1
ZNF703	1
ACR	0
ARHGAP10	0
ARHGAP21	0
ARHGAP23	0
ATG16L2	0
C2orf74	0
CAMKV	0
CCSAP	0
CFAP58	0
DIP2C	0
DST	0
FAM122A	0
FAM162A	0
FOXD2	0
FRAT2	0
GMIP	0
LRCH2	0
LYST	0
MAP7	0
NIPSNAP1	0
PAFAH1B3	0
PARM1	0
PDE1B	0
PHYHD1	0
PPM1K	0
PROSER2	0
PYCRL	0
S100P	0
TCEAL7	0
THEMIS2	0
TMSB10	0
TRIM15	0
ZNF575	0
