# Supplementary material for: Investigating the Role of Telomere and Telomerase Associated Genes and Proteins in Endometrial Cancer
Source: Methods Protoc. 2020 Sep 3;3(3):63. doi: 10.3390/mps3030063 (PMC7565490; doi:10.3390/mps3030063)
Supplement: Supplementary file 1 [file mps-03-00063-s001.zip › Supplementaries/Table S21. Nodes of MCODE Module.xlsx]

## Sheet: Table S21
Table S21: Nodes of MCODE module (MCODE score = 64.171) - degree cut-off ≥2.
Name
UBE2C
RFC4
TPX2
EXO1
ECT2
FOXM1
CLSPN
TK1
CDT1
PBK
NUF2
CCNB1
CDK1
CCNB2
RACGAP1
NDC80
ORC1
EZH2
FANCI
TIMELESS
FANCD2
RAD51AP1
CCNE2
PKMYT1
HMMR
CDC6
BLM
PLK1
POLE2
BUB1
CDC25A
CHEK1
BUB1B
CDC25C
AURKA
DSCC1
AURKB
ERCC6L
MAD2L1
CDC20
CDCA8
NCAPG
TRIP13
MKI67
KPNA2
ASF1B
NEK2
CCNA2
KIAA0101
RAD54L
RAD51
WDHD1
GMNN
PCNA
MND1
SGOL1
CKS1B
CENPF
CENPE
KIF4A
CDC45
UHRF1
BRCA1
MCM2
KIF11
CKS2
FEN1
MCM4
BIRC5
ESPL1
TOP2A
