# Supplementary material for: Investigating the Role of Telomere and Telomerase Associated Genes and Proteins in Endometrial Cancer
Source: Methods Protoc. 2020 Sep 3;3(3):63. doi: 10.3390/mps3030063 (PMC7565490; doi:10.3390/mps3030063)
Supplement: Supplementary file 1 [file mps-03-00063-s001.zip › Supplementaries/Table S22-28. Module Functional Analysis.xlsx]

## Sheet: Table S22
Table S22: Biological Process GO Terms for Module (Enrichr) - Adjusted p<0.05.
Term	GO ID	Overlap	P-value	Adjusted P-value	Odds Ratio	Combined Score	Genes
DNA metabolic process	GO:0006259	26/314	4.08e-29	2.08e-25	23.3247	1524.73	TOP2A;FEN1;BLM;PCNA;UHRF1;BRCA1;RAD51AP1;CDC45;EXO1;CHEK1;RAD54L;TK1;CLSPN;KPNA2;WDHD1;RFC4;CDC6;CDC25C;CDC25A;RAD51;FANCD2;POLE2;TIMELESS;CDK1;MCM4;MCM2
DNA replication	GO:0006260	17/120	4.12e-23	1.05e-19	39.9061	2056.87	WDHD1;FEN1;BLM;RFC4;BRCA1;CDC6;CDC25C;CDC25A;CDC45;EXO1;POLE2;CHEK1;TIMELESS;CDK1;MCM4;CLSPN;MCM2
mitotic cell cycle phase transition	GO:0044772	19/221	1.59e-21	2.7e-18	24.2177	1159.81	CDT1;UBE2C;PLK1;CDC6;FOXM1;CDC25C;PKMYT1;CDC25A;AURKA;CCNA2;CCNB2;CCNB1;CDC45;CCNE2;POLE2;CDK1;MCM4;NEK2;MCM2
DNA repair	GO:0006281	18/288	6.51e-18	8.31e-15	17.6056	696.704	FANCI;WDHD1;FEN1;BLM;RFC4;PCNA;MND1;BRCA1;RAD51AP1;RAD51;EXO1;FANCD2;POLE2;CHEK1;TIMELESS;CDK1;RAD54L;TRIP13
regulation of mitotic cell cycle phase transition	GO:1901990	14/184	2.88e-15	2.93e-12	21.4329	717.632	UBE2C;PLK1;BUB1B;HMMR;CDC6;AURKA;CDC20;TPX2;CENPE;CCNB1;CENPF;CDK1;NEK2;MAD2L1
cellular response to DNA damage stimulus	GO:0006974	16/329	2.82e-14	2.06e-11	13.6992	427.391	TOP2A;WDHD1;FEN1;BLM;RFC4;BRCA1;RAD51AP1;RAD51;EXO1;FANCD2;POLE2;CHEK1;TIMELESS;CDK1;RAD54L;CLSPN
regulation of cell cycle	GO:0051726	14/215	2.52e-14	2.14e-11	18.3426	574.329	GMNN;PLK1;FOXM1;CDC25C;PKMYT1;CDC25A;CKS1B;CCNB2;CCNB1;CENPF;CHEK1;CKS2;CDK1;BIRC5
microtubule cytoskeleton organization involved in mitosis	GO:1902850	9/44	3.4e-14	2.17e-11	57.6184	1786.93	CENPE;CCNB1;ESPL1;KIF4A;NUF2;KIF11;AURKB;NDC80;AURKA
mitotic spindle organization	GO:0007052	10/74	9.86e-14	5.59e-11	38.0662	1140.01	TPX2;CENPE;CCNB1;KIF4A;NUF2;BIRC5;KIF11;AURKB;NDC80;AURKA
cellular macromolecule biosynthetic process	GO:0034645	16/367	1.53e-13	7.79e-11	12.2808	362.407	FEN1;BLM;RFC4;BRCA1;CDC6;CDC25C;CDC25A;CDC45;EXO1;POLE2;CHEK1;TIMELESS;CDK1;MCM4;CLSPN;MCM2
regulation of mitotic cell cycle	GO:0007346	12/165	5.58e-13	2.59e-10	20.4866	578.027	TPX2;CCNB1;PLK1;CKS2;CDK1;BIRC5;NEK2;MKI67;CDC25C;PKMYT1;CKS1B;MAD2L1
cell cycle G2/M phase transition	GO:0044839	11/127	8.08e-13	2.94e-10	24.3984	679.356	CCNA2;CCNB2;CCNB1;PLK1;CDK1;NEK2;FOXM1;CDC25C;PKMYT1;CDC25A;AURKA
regulation of cell cycle process	GO:0010564	10/90	7.51e-13	2.95e-10	31.2989	873.792	RACGAP1;PLK1;NEK2;FOXM1;MKI67;CDC25C;PKMYT1;ECT2;AURKB;AURKA
G2/M transition of mitotic cell cycle	GO:0000086	11/126	7.4e-13	3.15e-10	24.592	686.907	CCNA2;CCNB2;CCNB1;PLK1;CDK1;NEK2;FOXM1;CDC25C;PKMYT1;CDC25A;AURKA
regulation of cyclin-dependent protein serine/threonine kinase activity	GO:0000079	9/67	1.92e-12	6.54e-10	37.839	1020.81	BLM;CCNE2;PLK1;CKS2;CDC6;CDC25C;PKMYT1;CDC25A;CKS1B
positive regulation of cell cycle process	GO:0090068	10/107	4.4e-12	1.4e-09	26.3262	688.423	FEN1;CCNB1;RACGAP1;BRCA1;CDC6;ECT2;AURKB;NDC80;AURKA;MAD2L1
regulation of chromosome segregation	GO:0051983	7/29	7.69e-12	2.31e-09	67.9942	1740.05	RACGAP1;NEK2;CDC6;MKI67;ECT2;BUB1;AURKB
anaphase-promoting complex-dependent catabolic process	GO:0031145	9/79	8.95e-12	2.54e-09	32.0913	816.399	CDC20;CCNB1;UBE2C;PLK1;CDK1;BUB1B;AURKB;AURKA;MAD2L1
cell cycle G1/S phase transition	GO:0044843	9/92	3.64e-11	9.78e-09	27.5566	662.356	CCNA2;CDT1;CDC45;CCNE2;POLE2;MCM4;CDC6;CDC25A;MCM2
G1/S transition of mitotic cell cycle	GO:0000082	9/105	1.21e-10	3.1e-08	24.1449	551.264	CDT1;PCNA;CDC45;CCNE2;POLE2;MCM4;CDC6;CDC25A;MCM2
mitotic nuclear division	GO:0140014	8/74	2.1e-10	5.11e-08	30.453	678.598	TPX2;ESPL1;UBE2C;PLK1;BIRC5;CDCA8;KIF11;NDC80
kinetochore organization	GO:0051383	5/12	3.79e-10	8.8e-08	117.371	2546.06	CDT1;CENPE;CENPF;NUF2;NDC80
regulation of mitotic nuclear division	GO:0007088	8/84	5.91e-10	1.31e-07	26.8276	570.07	CHEK1;PLK1;NEK2;KIF11;MKI67;CDC25C;PKMYT1;AURKA
G2 DNA damage checkpoint	GO:0031572	6/32	1.36e-09	2.89e-07	52.8169	1078.35	FANCI;BLM;CHEK1;PLK1;BRCA1;CLSPN
regulation of mitotic metaphase/anaphase transition	GO:0030071	5/15	1.43e-09	2.91e-07	93.8967	1912.47	CENPE;ESPL1;UBE2C;PLK1;CDC6
regulation of cyclin-dependent protein kinase activity	GO:1904029	6/35	2.41e-09	4.74e-07	48.2897	958.177	BLM;CCNE2;CDC6;PKMYT1;CDC25C;CDC25A
DNA replication checkpoint	GO:0000076	5/17	2.92e-09	4.81e-07	82.85	1628.03	CDT1;CDC45;TIMELESS;CDC6;CLSPN
DNA synthesis involved in DNA repair	GO:0000731	7/65	3.1e-09	4.94e-07	30.3359	594.327	RAD51AP1;BLM;RFC4;PCNA;RAD51;EXO1;BRCA1
mitotic spindle checkpoint	GO:0071174	5/17	2.92e-09	4.97e-07	82.85	1628.03	CENPF;PLK1;BUB1B;TRIP13;BUB1
mitotic spindle assembly checkpoint	GO:0007094	5/17	2.92e-09	5.15e-07	82.85	1628.03	CENPF;PLK1;BUB1B;TRIP13;BUB1
spindle assembly checkpoint	GO:0071173	5/17	2.92e-09	5.33e-07	82.85	1628.03	CENPF;PLK1;BUB1B;TRIP13;BUB1
regulation of ubiquitin protein ligase activity	GO:1904666	6/36	2.89e-09	5.46e-07	46.9484	923.132	CDC20;CCNB1;UBE2C;PLK1;CDK1;MAD2L1
regulation of ubiquitin-protein ligase activity involved in mitotic cell cycle	GO:0051439	7/72	6.43e-09	9.95e-07	27.3865	516.556	CDC20;CCNB1;UBE2C;PLK1;CDK1;BUB1B;MAD2L1
mitotic metaphase plate congression	GO:0007080	6/43	8.86e-09	1.33e-06	39.3056	728.773	CDT1;CENPE;CCNB1;NUF2;CDCA8;NDC80
positive regulation of ubiquitin-protein ligase activity involved in regulation of mitotic cell cycle transition	GO:0051437	7/76	9.44e-09	1.38e-06	25.9451	479.417	CDC20;CCNB1;UBE2C;PLK1;CDK1;BUB1B;MAD2L1
regulation of metaphase/anaphase transition of cell cycle	GO:1902099	4/8	1.01e-08	1.43e-06	140.845	2593.14	CENPE;UBE2C;PLK1;CDC6
regulation of protein serine/threonine kinase activity	GO:0071900	7/80	1.36e-08	1.82e-06	24.6479	446.512	BLM;CCNE2;CDC6;CDC25C;PKMYT1;CDC25A;EZH2
mitotic spindle assembly	GO:0090307	6/46	1.35e-08	1.86e-06	36.7422	665.772	TPX2;RACGAP1;KIF4A;BIRC5;KIF11;AURKB
positive regulation of ubiquitin protein ligase activity	GO:1904668	7/82	1.61e-08	2.01e-06	24.0467	431.437	CDC20;CCNB1;UBE2C;PLK1;CDK1;BUB1B;MAD2L1
mitotic sister chromatid segregation	GO:0000070	7/82	1.61e-08	2.06e-06	24.0467	431.437	CENPE;CCNB1;ESPL1;PLK1;NCAPG;CDCA8;NDC80
DNA damage response, signal transduction by p53 class mediator	GO:0030330	7/82	1.61e-08	2.11e-06	24.0467	431.437	CCNB1;PCNA;CDK1;BRCA1;FOXM1;CDC25C;AURKA
regulation of cell cycle G2/M phase transition	GO:1902749	7/84	1.91e-08	2.32e-06	23.4742	417.186	TPX2;CENPF;PLK1;CDK1;NEK2;HMMR;AURKA
positive regulation of protein ubiquitination involved in ubiquitin-dependent protein catabolic process	GO:2000060	7/87	2.45e-08	2.9e-06	22.6647	397.217	CDC20;CCNB1;UBE2C;PLK1;CDK1;BUB1B;MAD2L1
regulation of signal transduction by p53 class mediator	GO:1901796	8/138	3.09e-08	3.43e-06	16.3299	282.382	TPX2;BLM;RFC4;EXO1;CHEK1;BRCA1;AURKB;AURKA
strand displacement	GO:0000732	5/26	3.03e-08	3.44e-06	54.1712	937.776	RAD51AP1;BLM;RAD51;EXO1;BRCA1
regulation of attachment of spindle microtubules to kinetochore	GO:0051988	4/10	3.01e-08	3.49e-06	112.676	1951.32	CCNB1;RACGAP1;NEK2;ECT2
DNA recombination	GO:0006310	6/55	4.08e-08	4.43e-06	30.7298	522.881	RAD51AP1;BLM;RAD51;EXO1;RAD54L;BRCA1
DNA-dependent DNA replication	GO:0006261	6/56	4.55e-08	4.84e-06	30.1811	510.207	WDHD1;RFC4;CDC45;RAD51;POLE2;MCM2
attachment of mitotic spindle microtubules to kinetochore	GO:0051315	4/11	4.72e-08	4.92e-06	102.433	1727.91	CENPE;CDT1;NUF2;NDC80
regulation of G2/M transition of mitotic cell cycle	GO:0010389	8/149	5.62e-08	5.74e-06	15.1243	252.488	TPX2;CCNB1;CENPF;PLK1;CDK1;NEK2;HMMR;AURKA
sister chromatid segregation	GO:0000819	5/32	9.13e-08	9.14e-06	44.0141	713.424	TOP2A;ESPL1;PLK1;CDCA8;NDC80
regulation of DNA recombination	GO:0000018	5/33	1.07e-07	1.05e-05	42.6803	684.91	RAD51AP1;BLM;RAD51;CHEK1;KPNA2
regulation of double-strand break repair	GO:2000779	5/34	1.25e-07	1.21e-05	41.425	658.29	RAD51AP1;RAD51;CHEK1;TIMELESS;FOXM1
regulation of mitotic cell cycle spindle assembly checkpoint	GO:0090266	4/14	1.42e-07	1.34e-05	80.4829	1268.98	CDT1;CCNB1;NDC80;MAD2L1
cytoskeleton-dependent cytokinesis	GO:0061640	6/70	1.77e-07	1.64e-05	24.1449	375.406	ESPL1;RACGAP1;KIF4A;PLK1;ECT2;AURKB
regulation of mitotic sister chromatid separation	GO:0010965	4/15	1.93e-07	1.73e-05	75.1174	1161.28	CENPE;UBE2C;PLK1;CDC6
negative regulation of ubiquitin-protein ligase activity involved in mitotic cell cycle	GO:0051436	6/71	1.93e-07	1.76e-05	23.8048	368.083	CDC20;CCNB1;UBE2C;CDK1;BUB1B;MAD2L1
DNA biosynthetic process	GO:0071897	5/39	2.56e-07	2.25e-05	36.1141	548.13	RAD51AP1;BLM;RAD51;EXO1;BRCA1
positive regulation of mitotic cell cycle phase transition	GO:1901992	5/40	2.92e-07	2.48e-05	35.2113	529.822	CCNB1;CDC45;ESPL1;UBE2C;CDK1
double-strand break repair via homologous recombination	GO:0000724	6/76	2.9e-07	2.51e-05	22.2387	334.771	RAD51AP1;FEN1;BLM;CDC45;RAD51;BRCA1
negative regulation of ubiquitin protein ligase activity	GO:1904667	6/77	3.14e-07	2.54e-05	21.9499	328.704	CDC20;CCNB1;UBE2C;CDK1;BUB1B;MAD2L1
response to ionizing radiation	GO:0010212	6/77	3.14e-07	2.58e-05	21.9499	328.704	RAD51AP1;BLM;RAD51;FANCD2;BRCA1;ECT2
regulation of cytokinesis	GO:0032465	6/77	3.14e-07	2.62e-05	21.9499	328.704	RACGAP1;PLK1;CDC6;ECT2;AURKB;AURKA
negative regulation of cell cycle process	GO:0010948	6/81	4.24e-07	3.38e-05	20.8659	306.153	CDT1;RAD51;CHEK1;BRCA1;AURKB;EZH2
positive regulation of cell cycle arrest	GO:0071158	6/82	4.57e-07	3.59e-05	20.6115	300.911	CCNB1;PCNA;CDK1;BRCA1;CDC25C;AURKA
metaphase plate congression	GO:0051310	5/44	4.76e-07	3.68e-05	32.0102	465.97	CENPE;CCNB1;CENPF;CDCA8;NDC80
double-strand break repair	GO:0006302	7/141	6.8e-07	5.18e-05	13.9846	198.594	RAD51AP1;FEN1;BLM;RAD51;MND1;BRCA1;TRIP13
regulation of nuclear division	GO:0051783	4/21	8.34e-07	6.26e-05	53.6553	751.042	NEK2;MKI67;PKMYT1;CDC25C
proteasome-mediated ubiquitin-dependent protein catabolic process	GO:0043161	9/291	8.73e-07	6.46e-05	8.71207	121.542	CDC20;CCNB1;UBE2C;PLK1;CDK1;BUB1B;AURKB;AURKA;MAD2L1
chromosome organization	GO:0051276	5/56	1.62e-06	0.000118	25.1509	335.316	TOP2A;CDT1;NUF2;CDCA8;NDC80
regulation of centrosome cycle	GO:0046605	4/26	2.05e-06	0.000146	43.3369	567.518	CHEK1;NEK2;KIF11;AURKA
mitotic cytokinesis	GO:0000281	5/59	2.11e-06	0.000147	23.872	312.005	ESPL1;RACGAP1;KIF4A;PLK1;ECT2
regulation of transcription involved in G1/S transition of mitotic cell cycle	GO:0000083	4/26	2.05e-06	0.000148	43.3369	567.518	CDT1;PCNA;CDC45;CDC6
regulation of intracellular signal transduction	GO:1902531	10/422	2.3e-06	0.000159	6.67512	86.6519	TPX2;BLM;RFC4;RACGAP1;EXO1;CHEK1;BRCA1;ECT2;AURKB;AURKA
regulation of DNA replication	GO:0006275	5/61	2.49e-06	0.000169	23.0894	297.919	BLM;PCNA;DSCC1;GMNN;CDC6
DNA damage response, signal transduction by p53 class mediator resulting in cell cycle arrest	GO:0006977	5/62	2.7e-06	0.000181	22.7169	291.266	CCNB1;PCNA;CDK1;CDC25C;AURKA
signal transduction involved in mitotic G1 DNA damage checkpoint	GO:0072431	5/63	2.93e-06	0.000194	22.3564	284.856	CCNB1;PCNA;CDK1;CDC25C;AURKA
protein sumoylation	GO:0016925	5/68	4.28e-06	0.00028	20.7125	256.032	TOP2A;PCNA;BIRC5;CDCA8;AURKB
mitotic spindle midzone assembly	GO:0051256	3/10	5.05e-06	0.000326	84.507	1030.6	RACGAP1;KIF4A;AURKB
recombinational repair	GO:0000725	5/71	5.3e-06	0.000338	19.8373	240.966	RAD51AP1;FEN1;BLM;RAD51;BRCA1
positive regulation of cytokinesis	GO:0032467	4/34	6.24e-06	0.000393	33.14	397.178	RACGAP1;CDC6;ECT2;AURKB
regulation of mitotic centrosome separation	GO:0046602	3/11	6.93e-06	0.000421	76.8246	912.643	CHEK1;NEK2;KIF11
DNA-dependent DNA replication maintenance of fidelity	GO:0045005	4/35	7.02e-06	0.000422	32.1932	382.009	BLM;PCNA;RAD51;TIMELESS
mitotic spindle elongation	GO:0000022	3/11	6.93e-06	0.000426	76.8246	912.643	RACGAP1;KIF4A;AURKB
positive regulation of chromosome segregation	GO:0051984	3/11	6.93e-06	0.000431	76.8246	912.643	FEN1;CCNB1;CDC6
regulation of sister chromatid cohesion	GO:0007063	3/12	9.22e-06	0.000523	70.4225	816.51	FEN1;ESPL1;BUB1
negative regulation of G0 to G1 transition	GO:0070317	4/37	8.81e-06	0.000523	30.453	354.452	RAD51;CHEK1;BRCA1;EZH2
protein localization to kinetochore	GO:0034501	3/12	9.22e-06	0.000528	70.4225	816.51	CDK1;BUB1B;AURKB
regulation of DNA-dependent DNA replication	GO:0090329	3/12	9.22e-06	0.000534	70.4225	816.51	CDT1;BLM;GMNN
signal transduction involved in G2 DNA damage checkpoint	GO:0072425	3/12	9.22e-06	0.000541	70.4225	816.51	PLK1;CHEK1;BRCA1
positive regulation of DNA repair	GO:0045739	4/38	9.82e-06	0.000551	29.6516	341.905	PCNA;TIMELESS;BRCA1;FOXM1
regulation of G0 to G1 transition	GO:0070316	4/39	1.09e-05	0.000606	28.8913	330.09	RAD51;CHEK1;BRCA1;EZH2
protein modification by small protein conjugation	GO:0032446	9/398	1.12e-05	0.000615	6.36988	72.6134	TOP2A;PCNA;UHRF1;UBE2C;PLK1;BIRC5;CDCA8;BRCA1;AURKB
establishment of chromosome localization	GO:0051303	3/13	1.2e-05	0.000642	65.0054	736.812	CENPE;CENPF;NDC80
signal transduction involved in DNA damage checkpoint	GO:0072422	3/13	1.2e-05	0.000649	65.0054	736.812	PLK1;CHEK1;BRCA1
positive regulation of cell division	GO:0051781	4/41	1.34e-05	0.000711	27.482	308.418	RACGAP1;CDC6;ECT2;AURKB
cellular response to radiation	GO:0071478	4/42	1.47e-05	0.000775	26.8276	298.462	RAD51AP1;BLM;RAD51;ECT2
mitotic nuclear envelope disassembly	GO:0007077	4/44	1.78e-05	0.000926	25.6082	280.091	CCNB2;CCNB1;PLK1;CDK1
protein localization to chromosome, centromeric region	GO:0071459	3/15	1.89e-05	0.000965	56.338	612.699	CDK1;BUB1B;AURKB
negative regulation of DNA-dependent DNA replication	GO:2000104	3/15	1.89e-05	0.000975	56.338	612.699	BLM;GMNN;TIMELESS
nuclear envelope disassembly	GO:0051081	4/46	2.13e-05	0.00106345	24.4948	263.536	CCNB2;CCNB1;PLK1;CDK1
cellular response to ionizing radiation	GO:0071479	4/46	2.13e-05	0.00107398	24.4948	263.536	RAD51AP1;BLM;RAD51;ECT2
interstrand cross-link repair	GO:0036297	4/48	2.52e-05	0.00124904	23.4742	248.55	RAD51AP1;FANCI;RAD51;FANCD2
mitotic G2 DNA damage checkpoint	GO:0007095	3/17	2.81e-05	0.00138021	49.71	520.897	FANCI;BLM;CLSPN
positive regulation of mitotic cell cycle	GO:0045931	4/52	3.47e-05	0.00168658	21.6685	222.507	CCNB1;NDC80;AURKA;MAD2L1
protein phosphorylation	GO:0006468	9/470	4.14e-05	0.00199485	5.39407	54.4333	CCNA2;CHEK1;PLK1;CDK1;BIRC5;NEK2;CLSPN;AURKB;AURKA
positive regulation of DNA biosynthetic process	GO:2000573	4/55	4.34e-05	0.00206836	20.4866	205.803	RFC4;DSCC1;NEK2;AURKB
error-prone translesion synthesis	GO:0042276	3/20	4.68e-05	0.00221122	42.2535	421.253	PCNA;RFC4;POLE2
peptidyl-lysine modification	GO:0018205	5/115	5.54e-05	0.00259394	12.2474	120.034	TOP2A;PCNA;BIRC5;CDCA8;AURKB
mitotic G2/M transition checkpoint	GO:0044818	3/23	7.21e-05	0.00334703	36.7422	350.402	FANCI;BLM;CLSPN
DNA replication initiation	GO:0006270	3/24	8.22e-05	0.00378108	35.2113	331.19	CDC45;POLE2;MCM2
regulation of cell division	GO:0051302	4/65	8.38e-05	0.00381921	17.3348	162.718	BLM;PLK1;AURKB;AURKA
positive regulation of cellular protein localization	GO:1903829	4/66	8.9e-05	0.00401888	17.0721	159.231	CDT1;PLK1;CDK1;NDC80
cellular response to UV	GO:0034644	4/67	9.44e-05	0.00422525	16.8173	155.864	PCNA;CHEK1;CDC25A;AURKB
negative regulation of cell cycle G2/M phase transition	GO:1902750	4/69	0.000106	0.00469899	16.3299	149.468	CHEK1;PLK1;BRCA1;AURKA
regulation of double-strand break repair via homologous recombination	GO:0010569	3/27	0.000118	0.00518896	31.2989	283.105	RAD51AP1;RAD51;CHEK1
positive regulation of transferase activity	GO:0051347	5/137	0.000127	0.00553783	10.2807	92.2336	RFC4;DSCC1;PLK1;NEK2;AURKB
cellular response to alcohol	GO:0097306	3/28	0.000132	0.00569861	30.1811	269.651	BLM;RAD51;BRCA1
replication fork processing	GO:0031297	3/30	0.000162	0.00696749	28.169	245.774	BLM;PCNA;RAD51
positive regulation of ubiquitin-protein transferase activity	GO:0051443	3/31	0.000179	0.00763029	27.2603	235.14	CDC20;UBE2C;PLK1
regulation of DNA-directed DNA polymerase activity	GO:1900262	2/6	0.000185	0.00766153	93.8967	807.225	RFC4;DSCC1
spindle assembly	GO:0051225	4/80	0.000188	0.00768003	14.0845	120.823	TPX2;BIRC5;NEK2;KIF11
centromeric sister chromatid cohesion	GO:0070601	2/6	0.000185	0.00772433	93.8967	807.225	BUB1B;BUB1
retrograde vesicle-mediated transport, Golgi to ER	GO:0006890	4/80	0.000188	0.00774196	14.0845	120.823	CENPE;RACGAP1;KIF4A;KIF11
positive regulation of DNA-directed DNA polymerase activity	GO:1900264	2/6	0.000185	0.00778816	93.8967	807.225	RFC4;DSCC1
positive regulation of cell cycle	GO:0045787		0.000207	0.00838104	13.741	116.566	CCNB1;CHEK1;CKS2;CKS1B
positive regulation of mitotic cell cycle spindle assembly checkpoint	GO:0090267	2/7	0.000258	0.0101253	80.4829	665.012	NDC80;MAD2L1
cellular response to hydroxyurea	GO:0072711	2/7	0.000258	0.0102038	80.4829	665.012	BLM;TIMELESS
regulation of histone H3-K9 acetylation	GO:2000615	2/7	0.000258	0.0102835	80.4829	665.012	CHEK1;BRCA1
replication fork protection	GO:0048478	2/7	0.000258	0.0103645	80.4829	665.012	BLM;TIMELESS
protein deubiquitination	GO:0016579	6/257	0.000302	0.011783	6.57642	53.2919	CDC20;CCNA2;CDK1;BRCA1;CLSPN;CDC25A
protein modification by small protein removal	GO:0070646	6/261	0.000328	0.012699	6.47564	51.9412	CDC20;CCNA2;CDK1;BRCA1;CLSPN;CDC25A
kinetochore assembly	GO:0051382	2/8	0.000343	0.0127812	70.4225	561.788	CENPE;CENPF
positive regulation of mitotic metaphase/anaphase transition	GO:0045842	2/8	0.000343	0.0128752	70.4225	561.788	CDT1;ESPL1
positive regulation of chromatin binding	GO:0035563	2/8	0.000343	0.0129705	70.4225	561.788	CDT1;GMNN
response to hydroxyurea	GO:0072710	2/8	0.000343	0.0130673	70.4225	561.788	BLM;TIMELESS
positive regulation of spindle checkpoint	GO:0090232	2/8	0.000343	0.0131656	70.4225	561.788	NDC80;MAD2L1
mitotic DNA damage checkpoint	GO:0044773	3/39	0.000357	0.0132184	21.6685	171.971	FANCI;BLM;CLSPN
positive regulation of protein kinase activity	GO:0045860	5/172	0.000365	0.0134127	8.18867	64.8105	TPX2;CENPE;CLSPN;ECT2;EZH2
antigen processing and presentation of exogenous peptide antigen via MHC class II	GO:0019886	4/97	0.000394	0.0142546	11.6161	91.0643	CENPE;RACGAP1;KIF4A;KIF11
antigen processing and presentation of exogenous peptide antigen	GO:0002478	4/97	0.000394	0.0143564	11.6161	91.0643	CENPE;RACGAP1;KIF4A;KIF11
histone modification	GO:0016570	4/98	0.00041	0.0145128	11.4976	89.6866	CCNA2;UHRF1;AURKB;EZH2
antigen processing and presentation of peptide antigen via MHC class II	GO:0002495	4/98	0.00041	0.0146143	11.4976	89.6866	CENPE;RACGAP1;KIF4A;KIF11
response to UV	GO:0009411	4/98	0.00041	0.0147172	11.4976	89.6866	FEN1;PCNA;CDC25A;AURKB
phosphorylation	GO:0016310	7/386	0.000435	0.015294	5.10837	39.5447	CHEK1;PLK1;CDK1;BIRC5;NEK2;AURKB;AURKA
translesion synthesis	GO:0019985	3/42	0.000446	0.0154694	20.1207	155.252	PCNA;RFC4;POLE2
negative regulation of cellular macromolecule biosynthetic process	GO:2000113	8/512	0.000451	0.0155663	4.40141	33.9041	CENPF;GMNN;TIMELESS;BIRC5;BRCA1;CDC6;FOXM1;EZH2
positive regulation of protein localization to nucleus	GO:1900182	3/42	0.000446	0.0155754	20.1207	155.252	PLK1;CDK1;ECT2
negative regulation of DNA metabolic process	GO:0051053	3/43	0.000478	0.0163648	19.6528	150.27	BLM;GMNN;CDC6
protein complex subunit organization	GO:0071822	4/45	0.000547	0.0185965	18.7793	141.065	CDT1;NUF2;NDC80
negative regulation of transcription, DNA-templated	GO:0045892	10/813	0.00057	0.0192484	3.46482	25.8844	CENPF;UHRF1;GMNN;PLK1;TIMELESS;BIRC5;BRCA1;FOXM1;AURKB;EZH2
regulation of DNA metabolic process	GO:0051052	4/46	0.000583	0.0195824	18.3711	136.806	UHRF1;DSCC1;KPNA2
postreplication repair	GO:0006301	4/47	0.000621	0.0207282	17.9802	132.755	PCNA;RFC4;BRCA1
negative regulation of cell division	GO:0051782	2/11	0.000669	0.0213493	51.2164	374.348	BLM;AURKB
regulation of chromatin binding	GO:0035561	2/11	0.000669	0.0214835	51.2164	374.348	CDT1;GMNN
regulation of chromatin silencing	GO:0031935	2/11	0.000669	0.0216195	51.2164	374.348	CDC45;UHRF1
t-circle formation	GO:0090656	2/11	0.000669	0.0217572	51.2164	374.348	BLM;EXO1
telomere maintenance via telomere trimming	GO:0090737	2/11	0.000669	0.0218967	51.2164	374.348	BLM;EXO1
negative regulation of mitotic cell cycle	GO:0045930	3/48	0.000661	0.0219108	17.6056	128.898	CDT1;CHEK1;MAD2L1
formation of extrachromosomal circular DNA	GO:0001325	2/11	0.000669	0.022038	51.2164	374.348	BLM;EXO1
DNA damage response, signal transduction by p53 class mediator resulting in transcription of p21 class mediator	GO:0006978	2/13	0.000945	0.0297663	43.3369	301.814	BRCA1;FOXM1
mitotic DNA integrity checkpoint	GO:0044774	2/13	0.000945	0.0299512	43.3369	301.814	TOP2A;CLSPN
negative regulation of nucleic acid-templated transcription	GO:1903507	7/444	0.000991	0.0310404	4.44106	30.7157	CENPF;GMNN;TIMELESS;BIRC5;BRCA1;FOXM1;EZH2
cellular response to nitrogen compound	GO:1901699	2/14	0.00109993	0.0340178	40.2414	274.145	BLM;TIMELESS
DNA damage response, signal transduction resulting in transcription	GO:0042772	2/14	0.00109993	0.0342252	40.2414	274.145	BRCA1;FOXM1
positive regulation of double-strand break repair	GO:2000781	2/15	0.00126624	0.0389254	37.5587	250.58	TIMELESS;FOXM1
regulation of transcription, DNA-templated	GO:0006355	14/1598	0.00129675	0.0396246	2.46787	16.4062	CDT1;BLM;PCNA;GMNN;BRCA1;CDC6;FOXM1;CKS1B;CENPF;CDC45;CKS2;TIMELESS;BIRC5;EZH2
ubiquitin-dependent protein catabolic process	GO:0006511	6/341	0.00132672	0.0402991	4.95642	32.8365	CDC20;UHRF1;UBE2C;CDK1;BUB1B;MAD2L1
negative regulation of DNA replication	GO:0008156	2/16	0.00144381	0.042836	35.2113	230.298	GMNN;CDC6
positive regulation of G1/S transition of mitotic cell cycle	GO:1900087	2/16	0.00144381	0.0430865	35.2113	230.298	CDC45;CDC6
positive regulation of G2/M transition of mitotic cell cycle	GO:0010971	2/16	0.00144381	0.0433399	35.2113	230.298	CCNB1;CDK1
DNA strand elongation involved in DNA replication	GO:0006271	2/16	0.00144381	0.0435964	35.2113	230.298	PCNA;RFC4
proteasomal protein catabolic process	GO:0010498	5/237	0.00154431	0.0455528	5.94283	38.469	CDC20;UBE2C;CDK1;BUB1B;MAD2L1
cellular response to inorganic substance	GO:0071241	2/17	0.00163257	0.0473354	33.14	212.679	BLM;TIMELESS
positive regulation of telomere capping	GO:1904355	2/17	0.00163257	0.0476058	33.14	212.679	NEK2;AURKB
positive regulation of cell cycle G2/M phase transition	GO:1902751	2/17	0.00163257	0.0478794	33.14	212.679	CCNB1;CDK1
cellular response to light stimulus	GO:0071482	3/66	0.00167139	0.0481869	12.8041	81.8707	PCNA;CDC25A;AURKB

## Sheet: Table S23
Table S23: Molecular Function GO Terms for Module (Enrichr) - Adjusted p<0.05.
Term	GO ID	Overlap	P-value	Adjusted P-value	Odds Ratio	Combined Score	Genes
kinase binding	GO:0019900	14/418	1.99e-10	2.29e-07	9.4346	210.746	PLK1;KIF11;CDC6;FOXM1;CDC25C;CDC25A;AURKB;CKS1B;AURKA;CCNA2;TPX2;CCNB1;RACGAP1;CKS2
DNA-dependent ATPase activity	GO:0008094	7/72	6.43e-09	3.7e-06	27.3865	516.556	TOP2A;ERCC6L;BLM;RFC4;RAD51;DSCC1;MCM4
protein kinase binding	GO:0019901	13/495	1.75e-08	6.73e-06	7.39792	132.117	TOP2A;PLK1;KIF11;FOXM1;CDC25C;CDC25A;CKS1B;AURKA;CCNA2;TPX2;CCNB1;RACGAP1;CKS2
DNA binding	GO:0003677	16/893	6.95e-08	2e-05	5.04708	83.1853	TOP2A;CDT1;FEN1;BLM;RFC4;PCNA;DSCC1;MND1;BRCA1;RAD51AP1;CDC45;RAD51;EXO1;TIMELESS;MCM2;EZH2
DNA polymerase binding	GO:0070182	4/16	2.57e-07	5.91e-05	70.4225	1068.63	FANCI;PCNA;RAD51;FANCD2
protein kinase activity	GO:0004672	11/513	1.81e-06	0.000348	6.04014	79.8589	CCNA2;CHEK1;PLK1;PBK;CDK1;BUB1B;NEK2;PKMYT1;BUB1;AURKB;AURKA
histone kinase activity	GO:0035173	3/9	3.55e-06	0.00051	93.8967	1178.37	CDK1;AURKB;AURKA
phosphotransferase activity, alcohol group as acceptor	GO:0016773	8/254	3.23e-06	0.000532	8.87213	112.163	CHEK1;PLK1;CDK1;BUB1B;NEK2;PKMYT1;BUB1;AURKA
kinase activity	GO:0016301	8/280	6.62e-06	0.000693	8.04829	95.9771	CHEK1;PLK1;CDK1;BUB1B;NEK2;PKMYT1;BUB1;AURKA
cyclin-dependent protein kinase activity	GO:0097472	4/34	6.24e-06	0.000718	33.14	397.178	CCNA2;CCNB2;CCNB1;CDK1
protein serine/threonine kinase activity	GO:0004674	9/368	5.97e-06	0.000764	6.88916	82.8629	CCNB2;CCNB1;CHEK1;PLK1;PBK;CDK1;NEK2;AURKB;AURKA
single-stranded DNA-dependent ATPase activity	GO:0043142	3/12	9.22e-06	0.000884	70.4225	816.51	RFC4;RAD51;DSCC1
double-stranded DNA binding	GO:0003690	5/99	2.7e-05	0.0023887	14.2268	149.672	RAD51AP1;FEN1;RAD51;UHRF1;MND1
tubulin binding	GO:0015631	7/255	3.35e-05	0.00275224	7.73267	79.6826	CENPE;RACGAP1;KIF4A;PLK1;BIRC5;KIF11;BRCA1
microtubule binding	GO:0008017	6/195	6.73e-05	0.00516316	8.66739	83.2636	CENPE;RACGAP1;KIF4A;PLK1;BIRC5;KIF11
cyclin-dependent protein serine/threonine kinase regulator activity	GO:0016538	5/27	0.000118	0.00848532	31.2989	283.105	CCNB1;CKS2;CKS1B
single-stranded DNA binding	GO:0003697	4/87	0.00026	0.0119642	12.9513	106.917	RAD51AP1;BLM;CDC45;RAD51
protein serine/threonine kinase activator activity	GO:0043539	3/31	0.000179	0.0121485	27.2603	235.14	CCNB1;CKS2;CKS1B
endodeoxyribonuclease activity	GO:0004520	3/35	0.000259	0.0124029	24.1449	199.44	FEN1;RAD51;EXO1
histone serine kinase activity	GO:0035174	2/7	0.000258	0.0129084	80.4829	665.012	AURKB;AURKA
DNA clamp loader activity	GO:0003689	2/7	0.000258	0.0134951	80.4829	665.012	RFC4;DSCC1
cyclin-dependent protein serine/threonine kinase activity	GO:0004693	3/33	0.000217	0.0138559	25.6082	216.058	CCNB2;CCNB1;CDK1
annealing helicase activity	GO:0036310	2/7	0.000258	0.0141378	80.4829	665.012	BLM;RAD54L
flap endonuclease activity	GO:0048256	2/7	0.000258	0.0148447	80.4829	665.012	FEN1;EXO1
protein-DNA loading ATPase activity	GO:0033170	2/7	0.000258	0.015626	80.4829	665.012	RFC4;DSCC1
DNA helicase activity	GO:0003678	3/40	0.000385	0.0170643	21.1268	166.079	BLM;CDC45;MCM4
exodeoxyribonuclease activity, producing 5'-phosphomonoesters	GO:0016895	2/10	0.000549	0.0234011	56.338	422.959	FEN1;EXO1
annealing activity	GO:0097617	2/12	0.000801	0.0329442	46.9484	334.701	BLM;RAD54L
3'-5' DNA helicase activity	GO:0043138	2/13	0.000945	0.0375053	43.3369	301.814	BLM;CDC45
protein serine/threonine/tyrosine kinase activity	GO:0004712	2/14	0.00109993	0.0422006	40.2414	274.145	AURKB;AURKA
microtubule motor activity	GO:0003777	3/60	0.00126903	0.0456454	14.0845	93.9367	CENPE;KIF4A;KIF11
5'-3' exonuclease activity	GO:0008409	2/15	0.00126624	0.0470143	37.5587	250.58	FEN1;EXO1
ubiquitin binding	GO:0043130	3/62	0.00139544	0.0486714	13.6302	89.6121	TOP2A;CKS2;CKS1B
four-way junction DNA binding	GO:0000400	2/16	0.00144381	0.0488774	35.2113	230.298	BLM;RAD51

## Sheet: Table S24
Table S24: Cellular Component GO Terms for Module (Enrichr) - Adjusted p<0.05.
Term	GO ID	Overlap	P-value	Adjusted P-value	Odds Ratio	Combined Score	Genes
nuclear chromosome part	GO:0044454	23/392	3.1e-22	1.38e-19	16.5277	818.525	WDHD1;FEN1;BLM;PCNA;UHRF1;PLK1;BUB1B;BRCA1;AURKB;NDC80;AURKA;RAD51AP1;CCNB1;RAD51;POLE2;NUF2;TIMELESS;CDK1;MCM4;BUB1;ASF1B;MCM2;EZH2
spindle	GO:0005819	17/186	9.26e-20	2.06e-17	25.7459	1128.35	PLK1;BUB1B;CDCA8;KIF11;CDC6;AURKB;AURKA;CDC20;TPX2;CCNB1;CENPF;ESPL1;RACGAP1;KIF4A;CDK1;ECT2;MAD2L1
spindle midzone	GO:0051233	8/30	9.23e-14	1.37e-11	75.1174	2254.56	CENPE;RACGAP1;PLK1;BUB1B;CDCA8;CDC6;AURKB;AURKA
condensed nuclear chromosome kinetochore	GO:0000778	6/11	7.34e-13	8.19e-11	153.649	4292.93	CCNB1;PLK1;NUF2;BUB1B;BUB1;NDC80
chromosome	GO:0005694	10/97	1.62e-12	1.2e-10	29.0402	788.424	TOP2A;CENPE;BLM;RAD51;FANCD2;TIMELESS;BIRC5;NCAPG;BRCA1;MKI67
condensed nuclear chromosome, centromeric region	GO:0000780	6/12	1.46e-12	1.31e-10	140.845	3837.95	NUF2;BUB1B;BUB1;AURKB;NDC80;AURKA
condensed chromosome, centromeric region	GO:0000779	7/26	3.27e-12	2.08e-10	75.8397	2005.72	CENPE;BUB1B;BIRC5;BUB1;AURKB;NDC80;AURKA
chromosome, centromeric region	GO:0000775	8/49	6.74e-12	3.34e-10	45.9902	1182.98	CENPE;CENPF;DSCC1;NUF2;BIRC5;CDCA8;AURKB;NDC80
chromosomal region	GO:0098687	9/76	6.24e-12	3.48e-10	33.358	860.617	CENPE;BLM;CENPF;DSCC1;NUF2;CHEK1;BIRC5;CDCA8;NDC80
mitotic spindle	GO:0072686	9/84	1.58e-11	7.04e-10	30.1811	750.676	TPX2;CENPE;ESPL1;RACGAP1;CDK1;KIF11;ECT2;AURKA;MAD2L1
condensed chromosome	GO:0000793	7/40	8.91e-11	3.61e-09	49.2958	1140.79	CENPE;RAD51;FANCD2;CHEK1;NCAPG;MKI67;AURKB
spindle microtubule	GO:0005876	7/49	4e-10	1.49e-08	40.2414	870.791	CENPE;KIF4A;PLK1;CDK1;KIF11;AURKB;AURKA
spindle pole	GO:0000922	8/107	4.14e-09	1.42e-07	21.0609	406.52	TPX2;CCNB1;CENPF;PLK1;KIF11;CDC6;AURKB;AURKA
condensed chromosome kinetochore	GO:0000777	5/19	5.46e-09	1.74e-07	74.129	1410.3	NUF2;BUB1B;BIRC5;BUB1;NDC80
centrosome	GO:0005813	13/461	7.54e-09	2.24e-07	7.94354	148.564	PCNA;PLK1;HMMR;AURKB;NDC80;AURKA;CCNB2;CCNB1;CDC45;ESPL1;CHEK1;CDK1;NEK2
microtubule cytoskeleton	GO:0015630	12/388	1.1e-08	3.05e-07	8.71207	159.686	CDC20;CCNB2;TPX2;CENPE;CENPF;KIF4A;PLK1;KIF11;HMMR;AURKB;MCM2;AURKA
chromosome, telomeric region	GO:0000781	8/124	1.33e-08	3.5e-07	18.1736	329.535	FEN1;BLM;PCNA;RAD51;CHEK1;CDK1;MCM4;MCM2
microtubule organizing center	GO:0005815	13/507	2.33e-08	5.76e-07	7.22282	126.951	PCNA;PLK1;HMMR;NDC80;AURKA;CCNB2;TPX2;CCNB1;CDC45;ESPL1;CHEK1;CDK1;NEK2
replication fork	GO:0005657	5/26	3.03e-08	6.76e-07	54.1712	937.776	WDHD1;BLM;PCNA;RAD51;UHRF1
nuclear chromosome	GO:0000228	6/52	2.89e-08	6.78e-07	32.5027	564.263	TOP2A;BLM;RAD51;CHEK1;TIMELESS;BIRC5
chromatin	GO:0000785	10/296	9.02e-08	1.92e-06	9.51656	154.373	RAD51AP1;CENPF;RAD51;UHRF1;DSCC1;CHEK1;TIMELESS;ASF1B;MCM2;EZH2
nuclear chromosome, telomeric region	GO:0000784	6/107	2.2e-06	4.46e-05	15.7957	205.781	FEN1;PCNA;RAD51;CDK1;MCM4;MCM2
lateral element	GO:0000800	3/10	5.05e-06	9.8e-05	84.507	1030.6	BLM;RAD51;BRCA1
condensed nuclear chromosome	GO:0000794	4/34	6.24e-06	0.000116	33.14	397.178	RAD51;CHEK1;AURKB;AURKA
microtubule	GO:0005874	7/210	9.58e-06	0.000171	9.38967	108.504	CENPE;KIF4A;PLK1;CDK1;KIF11;AURKB;AURKA
nuclear ubiquitin ligase complex	GO:0000152	4/41	1.34e-05	0.000229	27.482	308.418	CDC20;UBE2C;BUB1B;BRCA1
anaphase-promoting complex	GO:0005680	3/21	5.45e-05	0.0009	40.2414	395.093	CDC20;UBE2C;BUB1B
synaptonemal complex	GO:0000795	3/28	0.000132	0.00209895	30.1811	269.651	BLM;RAD51;BRCA1
nuclear chromatin	GO:0000790	6/253	0.000278	0.0042774	6.6804	54.6953	RAD51AP1;RAD51;UHRF1;TIMELESS;ASF1B;EZH2
nuclear body	GO:0016604	9/618	0.000327	0.0048619	4.10228	32.9227	CDT1;BLM;PCNA;RAD51;EXO1;FANCD2;POLE2;MKI67;CDC25C
cullin-RING ubiquitin ligase complex	GO:0031461	5/181	0.000461	0.00663771	7.7815	59.7722	CDC20;UBE2C;CKS2;BUB1B;CKS1B
nucleoplasm part	GO:0044451	7/407	0.000595	0.00829871	4.84479	35.9786	CDT1;PCNA;CDC45;EXO1;FANCD2;POLE2;MKI67
nuclear replication fork	GO:0043596	2/11	0.000669	0.00878078	51.2164	374.348	WDHD1;PCNA
spindle pole centrosome	GO:0031616	2/11	0.000669	0.00904687	51.2164	374.348	AURKB;AURKA
kinesin complex	GO:0005871	3/50	0.000746	0.00950007	16.9014	121.714	CENPE;KIF4A;KIF11
nuclear matrix	GO:0016363	3/59	0.00120864	0.0149737	14.3232	96.2272	BLM;CENPF;UHRF1
cytoskeleton	GO:0005856	7/520	0.00244019	0.0294142	3.79198	22.8114	CCNB2;TPX2;CENPE;PLK1;HMMR;MCM2;AURKA
nuclear periphery	GO:0034399	3/78	0.00269559	0.0308265	10.8342	64.0968	BLM;CENPF;UHRF1
nucleolus	GO:0005730	8/676	0.00266518	0.0312808	3.33361	19.7599	TOP2A;FEN1;BLM;RAD51;FANCD2;CDCA8;MKI67;PKMYT1

## Sheet: Table S25
Table S25: KEGG Pathways for Module (Enrichr) - Adjusted p<0.05.
Term	Overlap	P-value	Adjusted P-value	Log10 adj. p-value	Odds Ratio	Combined Score	Genes
Cell cycle	20/124	2.46e-28	7.57e-26	-25.1209	45.4339	2888.38	PCNA;PLK1;BUB1B;CDC6;CDC25C;PKMYT1;CDC25A;CDC20;CCNA2;CCNB2;CCNB1;CDC45;ESPL1;CCNE2;CHEK1;CDK1;MCM4;BUB1;MCM2;MAD2L1
Oocyte meiosis	12/125	1.94e-14	2.99e-12	-11.5243	27.0423	853.789	CDC20;CCNB2;CCNB1;ESPL1;CCNE2;PLK1;CDK1;CDC25C;PKMYT1;BUB1;AURKA;MAD2L1
Progesterone-mediated oocyte maturation	11/99	4.95e-14	5.08e-12	-11.2941	31.2989	958.922	CCNA2;CCNB2;CCNB1;PLK1;CDK1;CDC25C;PKMYT1;BUB1;CDC25A;AURKA;MAD2L1
DNA replication	6/36	2.89e-09	2.22e-07	-6.65365	46.9484	923.132	FEN1;PCNA;RFC4;POLE2;MCM4;MCM2
Cellular senescence	8/160	9.76e-08	6.02e-06	-5.2204	14.0845	227.351	CCNA2;CCNB2;CCNB1;CCNE2;CHEK1;CDK1;FOXM1;CDC25A
Human T-cell leukemia virus 1 infection	8/219	1.07e-06	5.49e-05	-4.26043	10.2901	141.467	CDC20;CCNA2;CCNB2;ESPL1;CCNE2;CHEK1;BUB1B;MAD2L1
Fanconi anemia pathway	5/54	1.35e-06	5.94e-05	-4.22621	26.0824	352.517	FANCI;BLM;RAD51;FANCD2;BRCA1
p53 signaling pathway	5/72	5.68e-06	0.000219	-3.65956	19.5618	236.265	CCNB2;CCNB1;CCNE2;CHEK1;CDK1
Homologous recombination	4/41	1.34e-05	0.000458	-3.33913	27.482	308.418	BLM;RAD51;RAD54L;BRCA1
Mismatch repair	3/23	7.21e-05	0.00222217	-2.65322	36.7422	350.402	PCNA;RFC4;EXO1
Base excision repair	3/33	0.000217	0.00606723	-2.21701	25.6082	216.058	FEN1;PCNA;POLE2
Nucleotide excision repair	3/47	0.000621	0.0159513	-1.7972	17.9802	132.755	PCNA;RFC4;POLE2
Viral carcinogenesis	5/201	0.000742	0.0175763	-1.75507	7.00722	50.4965	CDC20;CCNA2;CCNE2;CHEK1;CDK1
Human immunodeficiency virus 1 infection	5/212	0.000942	0.0207268	-1.68347	6.64364	46.2887	CCNB2;CCNB1;CHEK1;CDK1;CDC25C

## Sheet: Table S26
Table S26: Revised Biological Process GO Terms for Module (REVIGO) - Similarity <0.5.
term_ID	description	frequency	log10 adj. p-value	uniqueness	dispensability	representative
GO:0006259	DNA metabolic process	0.05607	-24.6819	0.809	0.344	6259
GO:0006260	DNA replication	0.01577	-18.9788	0.733	0	6260
GO:0044772	mitotic cell cycle phase transition	0.00201	-17.5686	0.466	0.031	44772
GO:0034645	cellular macromolecule biosynthetic process	0.19291	-10.1085	0.798	0.453	34645
GO:0051983	regulation of chromosome segregation	0.00098	-8.6364	0.663	0.142	51983
GO:0031145	anaphase-promoting complex-dependent catabolic process	0.00021	-8.5952	0.843	0.111	31145
GO:0051383	kinetochore organization	0.0002	-7.0555	0.791	0.026	51383
GO:0000731	DNA synthesis involved in DNA repair	0.00019	-6.3063	0.7	0.428	731
GO:0030330	DNA damage response, signal transduction by p53 class mediator	0.00014	-5.6757	0.662	0.172	30330
GO:0000732	strand displacement	1e-05	-5.4634	0.831	0.333	732
GO:0000018	regulation of DNA recombination	0.00045	-4.9788	0.626	0.459	18
GO:0010212	response to ionizing radiation	0.0004	-4.5884	0.866	0.221	10212
GO:1902531	regulation of intracellular signal transduction	0.00547	-3.7986	0.65	0.439	1902531
GO:0016925	protein sumoylation	0.00045	-3.5528	0.801	0.206	16925
GO:0034501	protein localization to kinetochore	9e-05	-3.2774	0.945	0	34501
GO:0051081	nuclear envelope disassembly	2e-05	-2.9733	0.788	0.329	51081
GO:0036297	interstrand cross-link repair	0.00018	-2.9034	0.716	0.432	36297
GO:0006468	protein phosphorylation	0.04137	-2.7001	0.782	0.434	6468
GO:0051302	regulation of cell division	0.00083	-2.418	0.739	0.193	51302
GO:0097306	cellular response to alcohol	0.00021	-2.2442	0.848	0.245	97306
GO:0006890	retrograde vesicle-mediated transport, Golgi to ER	0.00047	-2.1111	0.973	0.162	6890
GO:0072711	cellular response to hydroxyurea	1e-05	-1.9912	0.861	0.476	72711
GO:0035563	positive regulation of chromatin binding	2e-05	-1.887	0.796	0	35563
GO:0002478	antigen processing and presentation of exogenous peptide antigen	4e-05	-1.843	0.968	0	2478
GO:0045892	negative regulation of transcription, DNA-templated	0.00592	-1.7156	0.563	0.286	45892
GO:0006301	postreplication repair	0.00023	-1.6834	0.712	0.438	6301
GO:0090656	t-circle formation	2e-05	-1.6624	0.644	0.427	90656

## Sheet: Table S27
Table S27: Revised Molecular Function GO Terms for Module (REVIGO) - Similarity <0.5.
term_ID	description	frequency	log10 adj. p-value	uniqueness	dispensability	representative
GO:0019900	kinase binding	0.00164	-6.6402	0.768	0	19900
GO:0008094	DNA-dependent ATPase activity	0.00593	-5.4318	0.71	0	8094
GO:0003677	DNA binding	0.12549	-4.699	0.844	0.332	3677
GO:0035173	histone kinase activity	5e-05	-3.2924	0.762	0.35	35173
GO:0016773	phosphotransferase activity, alcohol group as acceptor	0.04703	-3.2741	0.709	0.035	16773
GO:0097472	cyclin-dependent protein kinase activity	0.00019	-3.1439	0.748	0.388	97472
GO:0003690	double-stranded DNA binding	0.00508	-2.6218	0.842	0.044	3690
GO:0015631	tubulin binding	0.00327	-2.5603	0.775	0.492	15631
GO:0016538	cyclin-dependent protein serine/threonine kinase regulator activity	0.00035	-2.0713	0.893	0	16538
GO:0003697	single-stranded DNA binding	0.00219	-1.9221	0.847	0.318	3697
GO:0004520	endodeoxyribonuclease activity	0.00408	-1.9065	0.727	0.219	4520
GO:0035174	histone serine kinase activity	3e-05	-1.8891	0.761	0.332	35174
GO:0004693	cyclin-dependent protein serine/threonine kinase activity	0.00019	-1.8584	0.741	0.478	4693
GO:0036310	annealing helicase activity	1e-05	-1.8496	0.747	0.308	36310
GO:0003678	DNA helicase activity	0.0053	-1.7679	0.721	0.484	3678
GO:0097617	annealing activity	7e-05	-1.4822	0.877	0.165	97617
GO:0004712	protein serine/threonine/tyrosine kinase activity	0.00028	-1.3747	0.744	0.401	4712
GO:0003777	microtubule motor activity	0.00218	-1.3406	0.747	0.446	3777
GO:0043130	ubiquitin binding	0.00059	-1.3127	0.807	0.431	43130
GO:0000400	four-way junction DNA binding	8e-05	-1.3109	0.864	0.246	400

## Sheet: Table S28
Table S28: Revised Cellular Component GO Terms for Module (REVIGO) - Similarity <0.5.
term_ID	description	frequency	log10 adj. p-value	uniqueness	dispensability	representative
GO:0044454	nuclear chromosome part	0.00447	-18.8601	0.14	0	44454
GO:0005819	spindle	0.00212	-16.6861	0.277	0.403	5819
GO:0005694	chromosome	0.01505	-9.9208	0.337	0.485	5694
