# Supplementary material for: Investigating the Role of Telomere and Telomerase Associated Genes and Proteins in Endometrial Cancer
Source: Methods Protoc. 2020 Sep 3;3(3):63. doi: 10.3390/mps3030063 (PMC7565490; doi:10.3390/mps3030063)
Supplement: Supplementary file 1 [file mps-03-00063-s001.zip › Supplementaries/Table S29. Stage IV-I DEGs - Node Scores.xlsx]

## Sheet: Table S29
Table S29: Stage IV-I DEGs Node Scores
Name	Degree
NOP56	29
NHP2	28
ATM	25
ESR1	24
EEF2	24
POLR2F	22
EZH2	21
XRCC6	20
HSPA8	20
SNRPD2	20
MDM2	20
CDK2	20
GLTSCR2	19
RPS15	19
RPL15	18
RPL13A	18
RFC4	18
SMARCA2	18
HNRNPR	18
NOL6	16
DKC1	16
PRPF6	16
BYSL	15
MRPS5	15
DDX54	15
RPL3L	15
POLR2G	14
MRPS15	14
RBM28	14
HIST1H4C	14
NOLC1	14
SNRNP70	13
ORC1L	13
LSM7	13
HIST1H4L	13
GRWD1	13
KDM1A	13
SF3A2	12
DDX31	11
MRPL11	11
KIF4A	9
UBE2C	9
DDX1	9
BLM	9
DAXX	9
DUT	8
MRPL47	8
SETDB1	8
PSMC6	7
CUL4A	7
EXOSC9	7
SRP9	7
MECP2	7
MUS81	7
RPP40	7
WDR69	7
HNRPDL	7
ATF1	6
CDKN2B	5
MBD3	5
TEX13A	5
DCLRE1A	5
BRD7	4
IGF2BP3	4
RAB1B	4
ZMYND11	4
KSR1	4
FLT1	4
ESR2	4
XBP1	4
OAZ1	4
ZC3HAV1	4
MAGEA4	4
IGF2BP1	3
ANXA2	3
NUDC	3
MECOM	3
ARF1	3
YRDC	3
NR2F1	3
XRCC4	3
SILV	3
TMED10	3
JUNB	3
OSGEPL1	3
PLCD3	2
BID	2
FOXK1	2
BECN1	2
PHLPP2	2
AHSG	2
SYCP1	2
CDK15	2
BRAF	2
GATA4	2
RAB38	2
TPST2	2
CIRBP	2
ENO2	2
TP53RK	2
PLCD4	1
PTPN5	1
UBAP2	1
DNAJA2	1
ANGPT4	1
SULT1E1	1
REPIN1	1
PAX8	1
ABCC8	1
CHD5	1
MAST1	1
FGF11	1
LRCH3	1
XAGE2	1
HRG	1
TDRD10	1
LRCH2	1
ACR	1
CTAG2	1
MAP4	1
SFRS16	1
ZBED2	1
TTBK1	1
METTL2A	1
CSNK1G2	1
PRKD2	1
TMX1	1
FOXP1	1
HMGN3	1
FBXO4	1
HMGN5	1
SH3YL1	0
FOXJ2	0
MPP3	0
MICA	0
ZPLD1	0
USP18	0
SFTPA2	0
IVD	0
ELOVL7	0
ANO7	0
RFPL3	0
ELOVL4	0
ELOVL1	0
NINL	0
C10orf78	0
GDAP1L1	0
SLC7A10	0
FXC1	0
ZNF497	0
OCM2	0
FOXN1	0
ZNF140	0
IP6K3	0
LRRIQ4	0
PDE1B	0
ADPRH	0
DPM3	0
SUPT7L	0
LEMD2	0
SLC6A18	0
EPHA6	0
CDKL2	0
POF1B	0
SYDE2	0
OXNAD1	0
