# Supplementary material for: Investigating the Role of Telomere and Telomerase Associated Genes and Proteins in Endometrial Cancer
Source: Methods Protoc. 2020 Sep 3;3(3):63. doi: 10.3390/mps3030063 (PMC7565490; doi:10.3390/mps3030063)
Supplement: Supplementary file 1 [file mps-03-00063-s001.zip › Supplementaries/Table S30. TFBS.xlsx]

## Sheet: Table S30
Table S30: TFBS. Enriched TFBS for DEGs in EC (oPOSSUM).
TF	JASPAR ID	Class	Family	Tax Group	IC	GC Content	Target gene hits	Target gene non-hits	Background gene hits	Background gene non-hits	Target TFBS hits	Target TFBS nucleotide rate	Background TFBS hits	Background TFBS nucleotide rate	Z-score	Fisher score			Fisher Score
MZF1_5-13	MA0057.1	Zinc-coordinating	BetaBetaAlpha-zinc finger	vertebrates	9.4	0.588	388	163	12102	12650	3284	0.0742	76836	0.0743	-0.116	54.086		Mean	26.073
ZEB1	MA0103.1	Zinc-coordinating	BetaBetaAlpha-zinc finger	vertebrates	8.305	0.557	445	106	15179	9573	9042	0.123	210301	0.122	1.327	50.209		SD	10.8604
E2F1	MA0024.1	Winged Helix-Turn-Helix	E2F	vertebrates	13.838	0.625	245	306	6228	18524	644	0.0116	13043	0.0101	10.368	49.853		Mean+2SD	47.7939
Klf4	MA0039.2	Zinc-coordinating	BetaBetaAlpha-zinc finger	vertebrates	12.618	0.771	375	176	11900	12852	3264	0.0738	80294	0.0776	-9.547	46.605
MZF1_1-4	MA0056.1	Zinc-coordinating	BetaBetaAlpha-zinc finger	vertebrates	8.586	0.725	424	127	14411	10341	7599	0.103	182479	0.106	-6.011	44.527
Arnt::Ahr	MA0006.1	Zipper-Type	Helix-Loop-Helix	vertebrates	9.532	0.715	384	167	12458	12294	3657	0.0496	83303	0.0483	3.97	44.298
Gata1	MA0035.2	Zinc-coordinating	GATA	vertebrates	10.878	0.373	377	174	12136	12616	3345	0.0832	73292	0.0779	12.989	44.147
Nkx3-2	MA0122.1	Helix-Turn-Helix	Homeo	vertebrates	8.542	0.463	376	175	12166	12586	2858	0.0581	66261	0.0576	1.406	42.847
HOXA5	MA0158.1	Helix-Turn-Helix	Homeo	vertebrates	8.759	0.315	415	136	14060	10692	7177	0.13	154114	0.119	21.756	42.792
Myc	MA0147.1	Zipper-Type	Helix-Loop-Helix	vertebrates	11.157	0.686	302	249	8880	15872	1145	0.0259	26083	0.0252	2.827	42.674
SP1	MA0079.2	Zinc-coordinating	BetaBetaAlpha-zinc finger	vertebrates	11.129	0.82	354	197	11160	13592	2959	0.0669	72087	0.0697	-7.318	42.665
Zfx	MA0146.1	Zinc-coordinating	BetaBetaAlpha-zinc finger	vertebrates	13.077	0.749	320	231	9767	14985	1630	0.0516	41429	0.0561	-12.973	40.651
HIF1A::ARNT	MA0259.1	Zipper-Type	Helix-Loop-Helix	vertebrates	9.74	0.657	349	202	11083	13669	2103	0.038	49980	0.0386	-2.154	40.159
ELK1	MA0028.1	Winged Helix-Turn-Helix	Ets	vertebrates	8.812	0.568	376	175	12337	12415	2747	0.0621	64102	0.062	0.346	40.033
Myb	MA0100.1	Helix-Turn-Helix	Myb	vertebrates	9.883	0.591	360	191	11636	13116	2409	0.0436	55735	0.0431	1.502	39.329
RUNX1	MA0002.2	Ig-fold	Runt	vertebrates	10.401	0.502	371	180	12157	12595	2694	0.067	62286	0.0662	2.01	39.155
Mycn	MA0104.2	Zipper-Type	Helix-Loop-Helix	vertebrates	11.104	0.699	298	253	8979	15773	1167	0.0264	26683	0.0258	2.449	37.989
SPIB	MA0081.1	Winged Helix-Turn-Helix	Ets	vertebrates	9.06	0.466	419	132	14580	10172	6701	0.106	155556	0.105	1.66	37.667
Hand1::Tcfe2a	MA0092.1	Zipper-Type	Helix-Loop-Helix	vertebrates	10.144	0.507	361	190	11805	12947	2528	0.0571	59453	0.0575	-0.945	37.372
ZNF354C	MA0130.1	Zinc-coordinating	BetaBetaAlpha-zinc finger	vertebrates	8.958	0.615	417	134	14501	10251	7428	0.101	175856	0.102	-2.765	37.331
YY1	MA0095.1	Zinc-coordinating	BetaBetaAlpha-zinc finger	vertebrates	8.101	0.51	367	184	12141	12611	2875	0.039	68705	0.0398	-2.921	36.472
Arnt	MA0004.1	Zipper-Type	Helix-Loop-Helix	vertebrates	10.992	0.642	318	233	9998	14754	1485	0.0201	34122	0.0198	1.661	35.419
Gfi	MA0038.1	Zinc-coordinating	BetaBetaAlpha-zinc finger	vertebrates	9.47	0.391	341	210	11039	13713	2498	0.0565	53088	0.0513	15.507	35.106
Tcfcp2l1	MA0145.1	Other	CP2	vertebrates	11.65	0.609	340	211	10995	13757	1906	0.0603	46975	0.0636	-8.883	35.09
INSM1	MA0155.1	Zinc-coordinating	BetaBetaAlpha-zinc finger	vertebrates	14.862	0.667	287	264	8703	16049	1178	0.0319	27683	0.0321	-0.608	34.855
SPI1	MA0080.2	Winged Helix-Turn-Helix	Ets	vertebrates	9.64	0.435	392	159	13436	11316	4339	0.0686	98798	0.0668	4.792	34.81
PPARG::RXRA	MA0065.2	Zinc-coordinating	Hormone-nuclear Receptor	vertebrates	11.663	0.547	266	285	7868	16884	924	0.0313	20796	0.0301	4.563	34.227
Sox17	MA0078.1	Other Alpha-Helix	High Mobility Group	vertebrates	10.502	0.384	361	190	12023	12729	2993	0.0609	67316	0.0586	6.575	34.035
NFYA	MA0060.1	Other Alpha-Helix	NFY CCAAT-binding	vertebrates	12.925	0.523	230	321	6483	18269	550	0.0199	12736	0.0197	0.917	33.181
EBF1	MA0154.1	Zipper-Type	Helix-Loop-Helix	vertebrates	11.564	0.648	322	229	10323	14429	1532	0.0346	38585	0.0373	-9.377	33.11
SOX9	MA0077.1	Other Alpha-Helix	High Mobility Group	vertebrates	9.079	0.358	315	236	10034	14718	1903	0.0387	41413	0.036	9.575	32.83
GABPA	MA0062.2	Winged Helix-Turn-Helix	Ets	vertebrates	13.335	0.647	311	240	9890	14862	1273	0.0316	31477	0.0335	-6.73	32.366
Nobox	MA0125.1	Helix-Turn-Helix	Homeo	vertebrates	9.573	0.26	332	219	10905	13847	2936	0.0531	63838	0.0494	11.428	31.074
MAX	MA0058.1	Zipper-Type	Helix-Loop-Helix	vertebrates	12.685	0.571	262	289	7910	16842	817	0.0185	18203	0.0176	4.4	30.875
Nr2e3	MA0164.1	Zinc-coordinating	Hormone-nuclear Receptor	vertebrates	12.028	0.373	299	252	9479	15273	1628	0.0258	35494	0.024	7.56	30.733
FOXD1	MA0031.1	Winged Helix-Turn-Helix	Forkhead	vertebrates	11.926	0.275	276	275	8505	16247	1426	0.0258	29112	0.0225	14.669	30.675
Myf	MA0055.1	Zipper-Type	Helix-Loop-Helix	vertebrates	15.914	0.609	301	250	9571	15181	1254	0.034	30977	0.0359	-6.864	30.648
USF1	MA0093.1	Zipper-Type	Helix-Loop-Helix	vertebrates	11.29	0.643	304	247	9701	15051	1344	0.0213	30667	0.0207	2.393	30.645
ARID3A	MA0151.1	Helix-Turn-Helix	Arid	vertebrates	9.896	0.062	361	190	12313	12439	5819	0.0789	122230	0.0709	20.794	29.855
NFATC2	MA0152.1	Ig-fold	Rel	vertebrates	9.859	0.346	363	188	12427	12325	3733	0.0591	83055	0.0562	8.27	29.563
TBP	MA0108.2	Beta-sheet	TATA-binding	vertebrates	10.086	0.377	298	253	9521	15231	1821	0.0617	39109	0.0567	14.472	29.482
IRF1	MA0050.1	Winged Helix-Turn-Helix	IRF	vertebrates	16.008	0.383	218	333	6253	18499	665	0.018	14476	0.0168	6.441	29.049
AP1	MA0099.2	Zipper-Type	Leucine Zipper	vertebrates	9.193	0.405	355	196	12098	12654	3024	0.0478	69380	0.0469	2.827	28.991
FOXA1	MA0148.1	Winged Helix-Turn-Helix	Forkhead	vertebrates	12.533	0.332	330	221	10975	13777	2803	0.0697	58564	0.0623	20.421	28.812
Nkx2-5	MA0063.1	Helix-Turn-Helix	Homeo	vertebrates	8.27	0.218	376	175	13100	11652	6069	0.096	129155	0.0874	20.327	28.701
Sox5	MA0087.1	Other Alpha-Helix	High Mobility Group	vertebrates	10.831	0.199	348	203	11826	12926	4033	0.0638	85567	0.0579	16.833	28.315
ELF5	MA0136.1	Winged Helix-Turn-Helix	Ets	vertebrates	8.693	0.429	379	172	13288	11464	3970	0.0807	91110	0.0793	3.682	28.084
HNF4A	MA0114.1	Zinc-coordinating	Hormone-nuclear Receptor	vertebrates	9.617	0.522	239	312	7157	17595	729	0.0214	15864	0.0199	7.064	27.97
SRY	MA0084.1	Other Alpha-Helix	High Mobility Group	vertebrates	9.193	0.238	344	207	11696	13056	3890	0.0791	83381	0.0725	16.905	27.603
NR4A2	MA0160.1	Zinc-coordinating	Hormone-nuclear Receptor	vertebrates	10.165	0.491	340	211	11520	13232	2158	0.039	51144	0.0395	-1.808	27.524
Egr1	MA0162.1	Zinc-coordinating	BetaBetaAlpha-zinc finger	vertebrates	14.456	0.739	247	304	7515	17237	836	0.0208	20882	0.0222	-6.407	27.472
Zfp423	MA0116.1	Zinc-coordinating	BetaBetaAlpha-zinc finger	vertebrates	17.925	0.679	236	315	7089	17663	666	0.0226	16327	0.0237	-4.788	27.151
FOXO3	MA0157.1	Winged Helix-Turn-Helix	Forkhead	vertebrates	11.734	0.298	325	226	10904	13848	2784	0.0503	57430	0.0444	19.143	26.731
Tal1::Gata1	MA0140.1	Zipper-Type	Helix-Loop-Helix	vertebrates	11.297	0.451	226	325	6730	18022	683	0.0278	15111	0.0263	6.213	26.49
Pdx1	MA0132.1	Helix-Turn-Helix	Homeo	vertebrates	9.04	0.194	359	192	12484	12268	5127	0.0695	109129	0.0633	17.037	26.305
Foxd3	MA0041.1	Winged Helix-Turn-Helix	Forkhead	vertebrates	12.945	0.223	291	260	9446	15306	2265	0.0614	47627	0.0552	18.015	26.281
Esrrb	MA0141.1	Zinc-coordinating	Hormone-nuclear Receptor	vertebrates	12.806	0.524	290	261	9413	15339	1177	0.0319	28345	0.0329	-3.566	26.143
Prrx2	MA0075.1	Helix-Turn-Helix	Homeo	vertebrates	9.063	0.027	338	213	11550	13202	4511	0.051	95151	0.046	15.85	25.926
Foxa2	MA0047.2	Winged Helix-Turn-Helix	Forkhead	vertebrates	13.268	0.315	301	250	9906	14846	2101	0.057	43928	0.0509	18.24	25.919
REL	MA0101.1	Ig-fold	Rel	vertebrates	10.515	0.559	290	261	9434	15318	1305	0.0295	29741	0.0287	2.973	25.857
Spz1	MA0111.1	Other	Other	vertebrates	11.907	0.538	259	292	8122	16630	953	0.0237	21936	0.0233	1.626	25.839
STAT1	MA0137.2	Ig-fold	Stat	vertebrates	13.119	0.452	228	323	6856	17896	648	0.022	14447	0.0209	4.744	25.793
MEF2A	MA0052.1	Other Alpha-Helix	MADS	vertebrates	15.709	0.179	213	338	6268	18484	719	0.0162	16382	0.0158	2.21	25.641
NFKB1	MA0105.1	Ig-fold	Rel	vertebrates	15.627	0.758	171	380	4663	20089	355	0.00882	8347	0.00887	-0.355	25.481
FEV	MA0156.1	Winged Helix-Turn-Helix	Ets	vertebrates	12.121	0.442	338	213	11614	13138	2315	0.0419	52237	0.0404	4.946	25.1
MYC::MAX	MA0059.1	Zipper-Type	Helix-Loop-Helix	vertebrates	14.237	0.602	166	385	4503	20249	286	0.00711	6956	0.0074	-2.225	25.02
FOXI1	MA0042.1	Winged Helix-Turn-Helix	Forkhead	vertebrates	13.183	0.263	282	269	9188	15564	1914	0.0519	39777	0.0461	18.304	24.545
RELA	MA0107.1	Ig-fold	Rel	vertebrates	14.757	0.567	214	337	6405	18347	588	0.0133	13051	0.0126	4.015	24.16
Stat3	MA0144.1	Ig-fold	Stat	vertebrates	13.601	0.505	283	268	9262	15490	1115	0.0252	26280	0.0254	-0.855	24.133
NF-kappaB	MA0061.1	Ig-fold	Rel	vertebrates	13.345	0.621	241	310	7542	17210	763	0.0172	18077	0.0175	-1.163	23.526
Ddit3::Cebpa	MA0019.1	Zipper-Type	Leucine Zipper	vertebrates	11.652	0.483	212	339	6398	18354	622	0.0169	14285	0.0166	1.561	23.089
CREB1	MA0018.2	Zipper-Type	Leucine Zipper	vertebrates	10.139	0.523	275	276	9003	15749	962	0.0174	23212	0.0179	-2.786	23.045
NKX3-1	MA0124.1	Helix-Turn-Helix	Homeo	vertebrates	11.127	0.179	260	291	8368	16384	1498	0.0237	33376	0.0226	4.998	23.041
NHLH1	MA0048.1	Zipper-Type	Helix-Loop-Helix	vertebrates	14.132	0.674	218	333	6668	18084	531	0.0144	13926	0.0162	-9.245	22.663
TAL1::TCF3	MA0091.1	Zipper-Type	Helix-Loop-Helix	vertebrates	14.07	0.453	225	326	6951	17801	676	0.0183	15755	0.0183	0.293	22.659
FOXF2	MA0030.1	Winged Helix-Turn-Helix	Forkhead	vertebrates	14.824	0.334	166	385	4653	20099	466	0.0147	9251	0.0125	13.314	22.471
NFIL3	MA0025.1	Zipper-Type	Leucine Zipper	vertebrates	14.139	0.265	169	382	4804	19948	527	0.0131	10857	0.0115	9.698	21.866
HLF	MA0043.1	Zipper-Type	Leucine Zipper	vertebrates	11.147	0.394	211	340	6464	18288	697	0.0189	15134	0.0176	6.832	21.579
MIZF	MA0131.1	Zinc-coordinating	BetaBetaAlpha-zinc finger	vertebrates	13.197	0.61	144	407	3980	20772	244	0.00551	5905	0.00571	-1.713	20.029
ESR2	MA0258.1	Zinc-coordinating	Hormone-nuclear Receptor	vertebrates	13.618	0.546	152	399	4281	20471	271	0.011	6588	0.0115	-2.738	19.982
Foxq1	MA0040.1	Winged Helix-Turn-Helix	Forkhead	vertebrates	14.07	0.202	214	337	6718	18034	1015	0.0252	20840	0.0222	13.898	19.778
CEBPA	MA0102.2	Zipper-Type	Leucine Zipper	vertebrates	8.712	0.358	305	246	10624	14128	2427	0.0494	52810	0.0459	10.888	19.226
RORA_1	MA0071.1	Zinc-coordinating	Hormone-nuclear Receptor	vertebrates	13.19	0.424	242	309	7920	16832	824	0.0186	20205	0.0195	-4.361	19.154
ELK4	MA0076.1	Winged Helix-Turn-Helix	Ets	vertebrates	14.123	0.583	200	351	6205	18547	419	0.00852	11160	0.00971	-8.049	19.106
ESR1	MA0112.2	Zinc-coordinating	Hormone-nuclear Receptor	vertebrates	13.563	0.594	51	500	911	23841	59	0.00267	1006	0.00194	10.887	19.059
CTCF	MA0139.1	Zinc-coordinating	BetaBetaAlpha-zinc finger	vertebrates	17.205	0.645	160	391	4651	20101	298	0.0128	7139	0.0131	-1.842	18.947
NFE2L2	MA0150.1	Zipper-Type	Leucine Zipper	vertebrates	14.394	0.486	191	360	5880	18872	452	0.0112	10855	0.0115	-1.9	18.654
Pou5f1	MA0142.1	Helix-Turn-Helix	Homeo	vertebrates	14.808	0.308	152	399	4375	20377	438	0.0148	9210	0.0134	8.662	18.525
Pax6	MA0069.1	Helix-Turn-Helix	Homeo	vertebrates	13.798	0.432	92	459	2234	22518	137	0.00433	2985	0.00404	3.088	18.142
znf143	MA0088.1	Zinc-coordinating	BetaBetaAlpha-zinc finger	vertebrates	17.541	0.53	112	439	2940	21812	159	0.00719	3934	0.0076	-3.207	17.938
RREB1	MA0073.1	Zinc-coordinating	BetaBetaAlpha-zinc finger	vertebrates	22.278	0.623	108	443	2809	21943	188	0.0085	4185	0.00809	3.02	17.743
NR2F1	MA0017.1	Zinc-coordinating	Hormone-nuclear Receptor	vertebrates	15.924	0.478	163	388	4850	19902	350	0.0111	8099	0.011	0.728	17.734
NR3C1	MA0113.1	Zinc-coordinating	Hormone-nuclear Receptor	vertebrates	14.749	0.432	155	396	4546	20206	382	0.0155	8111	0.0141	8.052	17.685
IRF2	MA0051.1	Winged Helix-Turn-Helix	IRF	vertebrates	21.134	0.412	75	476	1695	23057	110	0.00447	2169	0.00377	7.597	17.593
SRF	MA0083.1	Other Alpha-Helix	MADS	vertebrates	17.965	0.466	68	483	1482	23270	96	0.0026	1734	0.00201	8.779	17.32
Pax5	MA0014.1	Helix-Turn-Helix	Homeo	vertebrates	12.432	0.575	149	402	4397	20355	263	0.0119	6861	0.0133	-8.001	16.536
Ar	MA0007.1	Zinc-coordinating	Hormone-nuclear Receptor	vertebrates	15.703	0.498	69	482	1562	23190	90	0.00447	1850	0.00393	5.738	16.167
TLX1::NFIC	MA0119.1	Helix-Turn-Helix::Other	Homeo::Nuclear Factor I-CCAAT-binding	vertebrates	19.665	0.598	62	489	1373	23379	65	0.00206	1581	0.00214	-1.207	15.322
PLAG1	MA0163.1	Zinc-coordinating	BetaBetaAlpha-zinc finger	vertebrates	19.352	0.798	122	429	3491	21261	190	0.00601	5444	0.00737	-10.548	14.904
PBX1	MA0070.1	Helix-Turn-Helix	Homeo	vertebrates	14.641	0.31	128	423	3747	21005	302	0.00819	6613	0.00767	3.959	14.456
HNF1B	MA0153.1	Helix-Turn-Helix	Homeo	vertebrates	16.821	0.222	142	409	4282	20470	411	0.0111	8982	0.0104	4.768	14.437
RORA_2	MA0072.1	Zinc-coordinating	Hormone-nuclear Receptor	vertebrates	17.425	0.369	122	429	3549	21203	238	0.00753	5508	0.00745	0.589	14.063
Lhx3	MA0135.1	Helix-Turn-Helix	Homeo	vertebrates	16.354	0.131	167	384	5355	19397	660	0.0194	14424	0.0181	6.315	13.301
HNF1A	MA0046.1	Helix-Turn-Helix	Homeo	vertebrates	15.548	0.259	125	426	3743	21009	327	0.0103	7016	0.00949	5.842	12.96
RXRA::VDR	MA0074.1	Zinc-coordinating	Hormone-nuclear Receptor	vertebrates	20.451	0.527	45	506	943	23809	51	0.00173	1028	0.00149	4.094	12.749
Sox2	MA0143.1	Other Alpha-Helix	High Mobility Group	vertebrates	12.951	0.361	137	414	4328	20424	369	0.0125	8027	0.0116	5.4	11.463
RXR::RAR_DR5	MA0159.1	Zinc-coordinating	Hormone-nuclear Receptor	vertebrates	16.004	0.535	91	460	2641	22111	129	0.00496	3412	0.00561	-5.801	10.595
TEAD1	MA0090.1	Helix-Turn-Helix	Homeo	vertebrates	15.678	0.507	166	385	5573	19179	433	0.0117	10355	0.012	-1.637	10.541
Evi1	MA0029.1	Zinc-coordinating	BetaBetaAlpha-zinc finger	vertebrates	17.909	0.28	83	468	2396	22356	153	0.00484	3567	0.00483	0.127	9.894
Pax4	MA0068.1	Helix-Turn-Helix	Homeo	vertebrates	11.004	0.441	39	512	890	23862	41	0.00278	1001	0.0029	-1.53	9.434
T	MA0009.1	Beta-Hairpin-Ribbon	T	vertebrates	17.863	0.452	74	477	2323	22429	115	0.00286	3054	0.00325	-4.55	6.58
EWSR1-FLI1	MA0149.1	Winged Helix-Turn-Helix	Ets	vertebrates	32.871	0.554	19	532	407	24345	20	0.000814	421	0.000732	1.968	5.897
PPARG	MA0066.1	Zinc-coordinating	Hormone-nuclear Receptor	vertebrates	20.365	0.523	11	540	207	24545	11	0.000497	211	0.000408	2.906	4.758
REST	MA0138.2	Zinc-coordinating	BetaBetaAlpha-zinc finger	vertebrates	23.134	0.596	14	537	328	24424	14	0.000664	337	0.000684	-0.526	3.989
TP53	MA0106.1	Zinc-coordinating	Loop-Sheet-Helix	vertebrates	26.239	0.603	2	549	69	24683	2	9.04e-05	69	0.000133	-2.541	0.777
NR1H2::RXRA	MA0115.1	Zinc-coordinating	Hormone-nuclear Receptor	vertebrates	27.878	0.445	4	547	173	24579	5	0.000192	180	0.000296	-4.054	0.616
