# Supplementary material for: Investigating the Role of Telomere and Telomerase Associated Genes and Proteins in Endometrial Cancer
Source: Methods Protoc. 2020 Sep 3;3(3):63. doi: 10.3390/mps3030063 (PMC7565490; doi:10.3390/mps3030063)
Supplement: Supplementary file 1 [file mps-03-00063-s001.zip › Supplementaries/Table S31-2. TFBS - Control Analysis.xlsx]

## Sheet: Table S31
Table S31: TFBS Control Analysis 1. Transcription Factor Binding Sites for 2000 Random TTAGs not differentially expressed in EC (oPOSSUM).
Input			oPOSSUM Results
Entrez Gene ID	Gene Symbol		TF	JASPAR ID	Class	Family	Tax Group	IC	GC Content	Target gene hits	Target gene non-hits	Background gene hits	Background gene non-hits	Target TFBS hits	Target TFBS nucleotide rate	Background TFBS hits	Background TFBS nucleotide rate	Z-score	Fisher score			Fisher Score
10146	G3BP1		GABPA	MA0062.2	Winged Helix-Turn-Helix	Ets	vertebrates	13.335	0.647	1066	885	9890	14862	3703	0.0365	31477	0.0335	17.748	82.227		Mean	35.0436
4839	NOP2		Klf4	MA0039.2	Zinc-coordinating	BetaBetaAlpha-zinc finger	vertebrates	12.618	0.771	1220	731	11900	12852	9210	0.0825	80294	0.0776	19.324	79.376		SD	20.8089
174	AFP		SP1	MA0079.2	Zinc-coordinating	BetaBetaAlpha-zinc finger	vertebrates	11.129	0.82	1162	789	11160	13592	8405	0.0753	72087	0.0697	23.301	79.231		Mean+2SD	76.6614
51340	CRNKL1		HIF1A::ARNT	MA0259.1	Zipper-Type	Helix-Loop-Helix	vertebrates	9.74	0.657	1155	796	11083	13669	5723	0.041	49980	0.0386	12.968	78.724
3516	RBPJ		Egr1	MA0162.1	Zinc-coordinating	BetaBetaAlpha-zinc finger	vertebrates	14.456	0.739	861	1090	7515	17237	2569	0.0253	20882	0.0222	22.314	78.681
65083	NOL6		Arnt::Ahr	MA0006.1	Zipper-Type	Helix-Loop-Helix	vertebrates	9.532	0.715	1258	693	12458	12294	9278	0.0499	83303	0.0483	7.669	76.706
802	CALM1P1		MZF1_1-4	MA0056.1	Zinc-coordinating	BetaBetaAlpha-zinc finger	vertebrates	8.586	0.725	1401	550	14411	10341	20090	0.108	182479	0.106	7.394	75.172
6787	NEK4		Zfx	MA0146.1	Zinc-coordinating	BetaBetaAlpha-zinc finger	vertebrates	13.077	0.749	1042	909	9767	14985	4864	0.061	41429	0.0561	22.683	74.693
5707	PSMD1		MZF1_5-13	MA0057.1	Zinc-coordinating	BetaBetaAlpha-zinc finger	vertebrates	9.4	0.588	1223	728	12102	12650	8921	0.0799	76836	0.0743	22.755	72.606
8451	CUL4A		ZNF354C	MA0130.1	Zinc-coordinating	BetaBetaAlpha-zinc finger	vertebrates	8.958	0.615	1395	556	14501	10251	19314	0.104	175856	0.102	6.364	68.25
79882	ZC3H14		Myc	MA0147.1	Zipper-Type	Helix-Loop-Helix	vertebrates	11.157	0.686	956	995	8880	15872	2955	0.0265	26083	0.0252	8.489	67.975
8721	EDF1		ELK1	MA0028.1	Winged Helix-Turn-Helix	Ets	vertebrates	8.812	0.568	1232	719	12337	12415	7261	0.065	64102	0.062	13.52	67.902
8260	NAA10		Mycn	MA0104.2	Zipper-Type	Helix-Loop-Helix	vertebrates	11.104	0.699	963	988	8979	15773	3057	0.0274	26683	0.0258	10.621	67.369
8294	HIST1H4I		ZEB1	MA0103.1	Zinc-coordinating	BetaBetaAlpha-zinc finger	vertebrates	8.305	0.557	1441	510	15179	9573	22702	0.122	210301	0.122	0.183	66.526
404685	RTE1		Myb	MA0100.1	Helix-Turn-Helix	Myb	vertebrates	9.883	0.591	1165	786	11636	13116	6073	0.0435	55735	0.0431	2.206	61.666
128866	CHMP4B		SPI1	MA0080.2	Winged Helix-Turn-Helix	Ets	vertebrates	9.64	0.435	1302	649	13436	11316	10938	0.0686	98798	0.0668	7.366	61.103
25777	SUN2		USF1	MA0093.1	Zipper-Type	Helix-Loop-Helix	vertebrates	11.29	0.643	1009	942	9701	15051	3342	0.021	30667	0.0207	1.533	60.916
643615	UBTFL6		Arnt	MA0004.1	Zipper-Type	Helix-Loop-Helix	vertebrates	10.992	0.642	1024	927	9998	14754	3720	0.02	34122	0.0198	1.556	56.691
2264	FGFR4		SPIB	MA0081.1	Winged Helix-Turn-Helix	Ets	vertebrates	9.06	0.466	1377	574	14580	10172	16774	0.105	155556	0.105	-0.226	56.121
5562	PRKAA1		YY1	MA0095.1	Zinc-coordinating	BetaBetaAlpha-zinc finger	vertebrates	8.101	0.51	1188	763	12141	12611	7427	0.0399	68705	0.0398	0.397	54.084
5429	POLH		ELK4	MA0076.1	Winged Helix-Turn-Helix	Ets	vertebrates	14.123	0.583	698	1253	6205	18547	1337	0.0108	11160	0.00971	11.536	53.736
29890	RBM15B		Tcfcp2l1	MA0145.1	Other	CP2	vertebrates	11.65	0.609	1097	854	10995	13757	4992	0.0626	46975	0.0636	-4.161	53.605
56655	POLE4		ELF5	MA0136.1	Winged Helix-Turn-Helix	Ets	vertebrates	8.693	0.429	1274	677	13288	11464	9782	0.0789	91110	0.0793	-1.538	53.168
8450	CUL4B		EBF1	MA0154.1	Zipper-Type	Helix-Loop-Helix	vertebrates	11.564	0.648	1042	909	10323	14429	4219	0.0378	38585	0.0373	2.78	53.018
7090	TLE3		E2F1	MA0024.1	Winged Helix-Turn-Helix	E2F	vertebrates	13.838	0.625	698	1253	6228	18524	1514	0.0108	13043	0.0101	8.078	52.786
7012	TERC		INSM1	MA0155.1	Zinc-coordinating	BetaBetaAlpha-zinc finger	vertebrates	14.862	0.667	908	1043	8703	16049	3125	0.0336	27683	0.0321	8.889	52.278
132625	ZFP42		MIZF	MA0131.1	Zinc-coordinating	BetaBetaAlpha-zinc finger	vertebrates	13.197	0.61	491	1460	3980	20772	757	0.00678	5905	0.00571	15.052	51.299
7014	TERF2		Spz1	MA0111.1	Other	Other	vertebrates	11.907	0.538	854	1097	8122	16630	2426	0.0239	21936	0.0233	4.075	49.871
29086	BABAM1		Nkx3-2	MA0122.1	Helix-Turn-Helix	Homeo	vertebrates	8.542	0.463	1178	773	12166	12586	7251	0.0585	66261	0.0576	3.707	48.859
57528	KCTD16		RUNX1	MA0002.2	Ig-fold	Runt	vertebrates	10.401	0.502	1177	774	12157	12595	6630	0.0653	62286	0.0662	-3.796	48.731
51491	NOP16		CREB1	MA0018.2	Zipper-Type	Leucine Zipper	vertebrates	10.139	0.523	923	1028	9003	15749	2514	0.018	23212	0.0179	0.535	48.055
11284	PNKP		HOXA5	MA0158.1	Helix-Turn-Helix	Homeo	vertebrates	8.759	0.315	1320	631	14060	10692	15838	0.113	154114	0.119	-18.483	47.721
3081	HGD		MAX	MA0058.1	Zipper-Type	Helix-Loop-Helix	vertebrates	12.685	0.571	831	1120	7910	16842	1977	0.0177	18203	0.0176	0.926	47.647
9046	DOK2		NR4A2	MA0160.1	Zinc-coordinating	Hormone-nuclear Receptor	vertebrates	10.165	0.491	1120	831	11520	13232	5479	0.0393	51144	0.0395	-1.534	45.738
9070	ASH2L		REL	MA0101.1	Ig-fold	Rel	vertebrates	10.515	0.559	948	1003	9434	15318	3218	0.0288	29741	0.0287	0.505	43.809
54700	RRN3		Hand1::Tcfe2a	MA0092.1	Zipper-Type	Helix-Loop-Helix	vertebrates	10.144	0.507	1136	815	11805	12947	6149	0.0551	59453	0.0575	-10.818	43.168
221078	NSUN6		AP1	MA0099.2	Zipper-Type	Leucine Zipper	vertebrates	9.193	0.405	1157	794	12098	12654	7147	0.0448	69380	0.0469	-10.623	42.415
29889	GNL2		FEV	MA0156.1	Winged Helix-Turn-Helix	Ets	vertebrates	12.121	0.442	1117	834	11614	13138	5567	0.0399	52237	0.0404	-2.669	41.592
199953	TMEM201		Sox5	MA0087.1	Other Alpha-Helix	High Mobility Group	vertebrates	10.831	0.199	1132	819	11826	12926	8778	0.055	85567	0.0579	-12.899	40.956
9985	REC8		Zfp423	MA0116.1	Zinc-coordinating	BetaBetaAlpha-zinc finger	vertebrates	17.925	0.679	745	1206	7089	17663	1856	0.0249	16327	0.0237	8.806	40.858
80169	CTC1		TBP	MA0108.2	Beta-sheet	TATA-binding	vertebrates	10.086	0.377	946	1005	9521	15231	4102	0.0551	39109	0.0567	-7.236	40.252
4940	OAS3		Stat3	MA0144.1	Ig-fold	Stat	vertebrates	13.601	0.505	924	1027	9262	15490	2789	0.025	26280	0.0254	-2.806	39.925
8634	RTCA		CEBPA	MA0102.2	Zipper-Type	Leucine Zipper	vertebrates	8.712	0.358	1033	918	10624	14128	5537	0.0446	52810	0.0459	-6.56	39.489
51605	TRMT6		Nkx2-5	MA0063.1	Helix-Turn-Helix	Homeo	vertebrates	8.27	0.218	1227	724	13100	11652	13352	0.0837	129155	0.0874	-13.697	39.485
1138	CHRNA5		Myf	MA0055.1	Zipper-Type	Helix-Loop-Helix	vertebrates	15.914	0.609	946	1005	9571	15181	3260	0.035	30977	0.0359	-5.031	38.711
26589	MRPL46		Esrrb	MA0141.1	Zinc-coordinating	Hormone-nuclear Receptor	vertebrates	12.806	0.524	931	1020	9413	15339	3066	0.033	28345	0.0329	0.481	37.917
10294	DNAJA2		Gata1	MA0035.2	Zinc-coordinating	GATA	vertebrates	10.878	0.373	1148	803	12136	12616	7695	0.0758	73292	0.0779	-8.281	37.832
7089	TLE2		NFKB1	MA0105.1	Ig-fold	Rel	vertebrates	15.627	0.758	525	1426	4663	20089	935	0.00921	8347	0.00887	3.81	37.684
7391	USF1		Nr2e3	MA0164.1	Zinc-coordinating	Hormone-nuclear Receptor	vertebrates	12.028	0.373	931	1020	9479	15273	3763	0.0236	35494	0.024	-2.893	35.948
26354	GNL3		IRF1	MA0050.1	Winged Helix-Turn-Helix	IRF	vertebrates	16.008	0.383	660	1291	6253	18499	1559	0.0168	14476	0.0168	-0.265	35.639
2197	FAU		SRY	MA0084.1	Other Alpha-Helix	High Mobility Group	vertebrates	9.193	0.238	1107	844	11696	13056	8612	0.0694	83381	0.0725	-12.638	35.452
836	CASP3		Sox17	MA0078.1	Other Alpha-Helix	High Mobility Group	vertebrates	10.502	0.384	1132	819	12023	12729	7105	0.0573	67316	0.0586	-5.747	35.219
29894	CPSF1		Pax5	MA0014.1	Helix-Turn-Helix	Homeo	vertebrates	12.432	0.575	494	1457	4397	20355	742	0.0133	6861	0.0133	0.277	34.715
261734	NPHP4		NF-kappaB	MA0061.1	Ig-fold	Rel	vertebrates	13.345	0.621	767	1184	7542	17210	1973	0.0177	18077	0.0175	1.622	34.592
1200	TPP1		Pdx1	MA0132.1	Helix-Turn-Helix	Homeo	vertebrates	9.04	0.194	1165	786	12484	12268	11174	0.0601	109129	0.0633	-14.018	34.17
64859	NABP1		MYC::MAX	MA0059.1	Zipper-Type	Helix-Loop-Helix	vertebrates	14.237	0.602	502	1449	4503	20249	794	0.00782	6956	0.0074	5.274	34.071
94160	ABCC12		NFATC2	MA0152.1	Ig-fold	Rel	vertebrates	9.859	0.346	1158	793	12427	12325	8829	0.0554	83055	0.0562	-3.816	33.27
23234	DNAJC9		FOXO3	MA0157.1	Winged Helix-Turn-Helix	Forkhead	vertebrates	11.734	0.298	1035	916	10904	13848	6060	0.0434	57430	0.0444	-5.026	32.206
29920	PYCR2		NHLH1	MA0048.1	Zipper-Type	Helix-Loop-Helix	vertebrates	14.132	0.674	686	1265	6668	18084	1492	0.016	13926	0.0162	-0.959	32.058
8243	SMC1A		NFYA	MA0060.1	Other Alpha-Helix	NFY CCAAT-binding	vertebrates	12.925	0.523	670	1281	6483	18269	1412	0.0202	12736	0.0197	4.115	31.987
8717	TRADD		Gfi	MA0038.1	Zinc-coordinating	BetaBetaAlpha-zinc finger	vertebrates	9.47	0.391	1045	906	11039	13713	5454	0.0489	53088	0.0513	-11.763	31.956
400506	KNOP1		FOXA1	MA0148.1	Winged Helix-Turn-Helix	Forkhead	vertebrates	12.533	0.332	1038	913	10975	13777	6126	0.0604	58564	0.0623	-8.319	31.314
11338	U2AF2		ARID3A	MA0151.1	Helix-Turn-Helix	Arid	vertebrates	9.896	0.062	1143	808	12313	12439	12610	0.0678	122230	0.0709	-12.804	31.179
10775	POP4		Nobox	MA0125.1	Helix-Turn-Helix	Homeo	vertebrates	9.573	0.26	1032	919	10905	13847	6400	0.0459	63838	0.0494	-17.062	31.17
8664	EIF3D		HNF4A	MA0114.1	Zinc-coordinating	Hormone-nuclear Receptor	vertebrates	9.617	0.522	724	1227	7157	17595	1705	0.0199	15864	0.0199	-0.595	30.826
7737	RNF113A		Prrx2	MA0075.1	Helix-Turn-Helix	Homeo	vertebrates	9.063	0.027	1082	869	11550	13202	9678	0.0433	95151	0.046	-13.304	30.799
8714	ABCC3		Foxd3	MA0041.1	Winged Helix-Turn-Helix	Forkhead	vertebrates	12.945	0.223	911	1040	9446	15306	4870	0.0523	47627	0.0552	-13.372	29.978
200316	APOBEC3F		PPARG::RXRA	MA0065.2	Zinc-coordinating	Hormone-nuclear Receptor	vertebrates	11.663	0.547	780	1171	7868	16884	2237	0.0301	20796	0.0301	-0.574	29.595
8556	CDC14A		SOX9	MA0077.1	Other Alpha-Helix	High Mobility Group	vertebrates	9.079	0.358	955	996	10034	14718	4325	0.0349	41413	0.036	-6.559	28.811
2885	GRB2		FOXI1	MA0042.1	Winged Helix-Turn-Helix	Forkhead	vertebrates	13.183	0.263	885	1066	9188	15564	4026	0.0433	39777	0.0461	-14.399	28.359
79780	CCDC82		RORA_1	MA0071.1	Zinc-coordinating	Hormone-nuclear Receptor	vertebrates	13.19	0.424	779	1172	7920	16832	2075	0.0186	20205	0.0195	-7.193	27.84
23512	SUZ12		NKX3-1	MA0124.1	Helix-Turn-Helix	Homeo	vertebrates	11.127	0.179	816	1135	8368	16384	3582	0.0225	33376	0.0226	-0.862	27.807
6633	SNRPD2		ESR2	MA0258.1	Zinc-coordinating	Hormone-nuclear Receptor	vertebrates	13.618	0.546	464	1487	4281	20471	719	0.0116	6588	0.0115	1.301	26.953
5504	PPP1R2		RREB1	MA0073.1	Zinc-coordinating	BetaBetaAlpha-zinc finger	vertebrates	22.278	0.623	329	1622	2809	21943	500	0.00896	4185	0.00809	10.231	26.684
5440	POLR2K		STAT1	MA0137.2	Ig-fold	Stat	vertebrates	13.119	0.452	685	1266	6856	17896	1518	0.0204	14447	0.0209	-4.051	26.26
54606	DDX56		Foxa2	MA0047.2	Winged Helix-Turn-Helix	Forkhead	vertebrates	13.268	0.315	936	1015	9906	14846	4493	0.0483	43928	0.0509	-12.75	26.099
2356	FPGS		CTCF	MA0139.1	Zinc-coordinating	BetaBetaAlpha-zinc finger	vertebrates	17.205	0.645	494	1457	4651	20101	769	0.0131	7139	0.0131	-0.209	25.926
841	CASP8		PLAG1	MA0163.1	Zinc-coordinating	BetaBetaAlpha-zinc finger	vertebrates	19.352	0.798	389	1562	3491	21261	639	0.00801	5444	0.00737	7.989	25.49
55366	LGR4		FOXD1	MA0031.1	Winged Helix-Turn-Helix	Forkhead	vertebrates	11.926	0.275	818	1133	8505	16247	3049	0.0218	29112	0.0225	-4.708	24.913
57696	DDX55		RELA	MA0107.1	Ig-fold	Rel	vertebrates	14.757	0.567	636	1315	6405	18347	1401	0.0125	13051	0.0126	-0.615	22.834
55660	PRPF40A		NFE2L2	MA0150.1	Zipper-Type	Leucine Zipper	vertebrates	14.394	0.486	589	1362	5880	18872	1165	0.0115	10855	0.0115	-0.614	22.104
642623	UBTFL1		HLF	MA0043.1	Zipper-Type	Leucine Zipper	vertebrates	11.147	0.394	638	1313	6464	18288	1561	0.0168	15134	0.0176	-6.226	21.927
92822	ZNF276		Ddit3::Cebpa	MA0019.1	Zipper-Type	Leucine Zipper	vertebrates	11.652	0.483	631	1320	6398	18354	1427	0.0153	14285	0.0166	-10.177	21.502
116931	MED12L		Foxq1	MA0040.1	Winged Helix-Turn-Helix	Forkhead	vertebrates	14.07	0.202	654	1297	6718	18034	2112	0.0208	20840	0.0222	-9.667	20.35
51343	FZR1		NR2F1	MA0017.1	Zinc-coordinating	Hormone-nuclear Receptor	vertebrates	15.924	0.478	494	1457	4850	19902	900	0.0113	8099	0.011	3.32	20.114
8536	CAMK1		Tal1::Gata1	MA0140.1	Zipper-Type	Helix-Loop-Helix	vertebrates	11.297	0.451	654	1297	6730	18022	1526	0.0246	15111	0.0263	-11.127	20.064
90231	KIAA2013		znf143	MA0088.1	Zinc-coordinating	BetaBetaAlpha-zinc finger	vertebrates	17.541	0.53	323	1628	2940	21812	444	0.00795	3934	0.0076	4.249	19.531
80174	DBF4B		NFIL3	MA0025.1	Zipper-Type	Leucine Zipper	vertebrates	14.139	0.265	485	1466	4804	19948	1160	0.0114	10857	0.0115	-1.122	18.582
328	APEX1		TEAD1	MA0090.1	Helix-Turn-Helix	Homeo	vertebrates	15.678	0.507	549	1402	5573	19179	1057	0.0114	10355	0.012	-6.291	18.017
9987	HNRNPDL		NR3C1	MA0113.1	Zinc-coordinating	Hormone-nuclear Receptor	vertebrates	14.749	0.432	455	1496	4546	20206	844	0.0136	8111	0.0141	-4.506	16.323
2648	KAT2A		TAL1::TCF3	MA0091.1	Zipper-Type	Helix-Loop-Helix	vertebrates	14.07	0.453	653	1298	6951	17801	1497	0.0161	15755	0.0183	-17.213	14.96
9663	LPIN2		Sox2	MA0143.1	Other Alpha-Helix	High Mobility Group	vertebrates	12.951	0.361	428	1523	4328	20424	836	0.0112	8027	0.0116	-3.99	14.047
5985	RFC5		Pax6	MA0069.1	Helix-Turn-Helix	Homeo	vertebrates	13.798	0.432	242	1709	2234	22518	329	0.00413	2985	0.00404	1.438	13.665
4519	MT-CYB		MEF2A	MA0052.1	Other Alpha-Helix	MADS	vertebrates	15.709	0.179	590	1361	6268	18484	1649	0.0148	16382	0.0158	-8.997	13.486
6932	TCF7		RXR::RAR_DR5	MA0159.1	Zinc-coordinating	Hormone-nuclear Receptor	vertebrates	16.004	0.535	278	1673	2641	22111	371	0.00565	3412	0.00561	0.607	13.428
6653	SORL1		Evi1	MA0029.1	Zinc-coordinating	BetaBetaAlpha-zinc finger	vertebrates	17.909	0.28	255	1696	2396	22356	402	0.00504	3567	0.00483	3.267	13.113
10738	RFPL3		T	MA0009.1	Beta-Hairpin-Ribbon	T	vertebrates	17.863	0.452	248	1703	2323	22429	350	0.00345	3054	0.00325	3.739	12.98
29927	SEC61A1		HNF1B	MA0153.1	Helix-Turn-Helix	Homeo	vertebrates	16.821	0.222	420	1531	4282	20470	958	0.0103	8982	0.0104	-1.252	12.978
285220	EPHA6		Pou5f1	MA0142.1	Helix-Turn-Helix	Homeo	vertebrates	14.808	0.308	427	1524	4375	20377	939	0.0126	9210	0.0134	-6.777	12.728
1019	CDK4		Ar	MA0007.1	Zinc-coordinating	Hormone-nuclear Receptor	vertebrates	15.703	0.498	175	1776	1562	23190	210	0.00414	1850	0.00393	3.447	11.846
6223	RPS19		IRF2	MA0051.1	Winged Helix-Turn-Helix	IRF	vertebrates	21.134	0.412	186	1765	1695	23057	229	0.00369	2169	0.00377	-1.406	11.387
55379	LRRC59		FOXF2	MA0030.1	Winged Helix-Turn-Helix	Forkhead	vertebrates	14.824	0.334	444	1507	4653	20099	900	0.0113	9251	0.0125	-11.705	11.1
6500	SKP1		TLX1::NFIC	MA0119.1	Helix-Turn-Helix::Other	Homeo::Nuclear Factor I-CCAAT-binding	vertebrates	19.665	0.598	155	1796	1373	23379	181	0.00227	1581	0.00214	2.975	10.978
10472	ZBTB18		ESR1	MA0112.2	Zinc-coordinating	Hormone-nuclear Receptor	vertebrates	13.563	0.594	107	1844	911	23841	118	0.00211	1006	0.00194	4.051	9.318
55775	TDP1		RORA_2	MA0072.1	Zinc-coordinating	Hormone-nuclear Receptor	vertebrates	17.425	0.369	341	1610	3549	21203	553	0.00693	5508	0.00745	-6.37	9.022
23310	NCAPD3		PBX1	MA0070.1	Helix-Turn-Helix	Homeo	vertebrates	14.641	0.31	357	1594	3747	21005	649	0.00698	6613	0.00767	-8.407	8.819
56474	CTPS2		SRF	MA0083.1	Other Alpha-Helix	MADS	vertebrates	17.965	0.466	155	1796	1482	23270	184	0.00198	1734	0.00201	-0.796	7.651
6838	SURF6		HNF1A	MA0046.1	Helix-Turn-Helix	Homeo	vertebrates	15.548	0.259	346	1605	3743	21009	659	0.00826	7016	0.00949	-13.399	6.616
79650	USB1		Lhx3	MA0135.1	Helix-Turn-Helix	Homeo	vertebrates	16.354	0.131	478	1473	5355	19397	1317	0.0153	14424	0.0181	-22.079	6.248
6672	SP100		Pax4	MA0068.1	Helix-Turn-Helix	Homeo	vertebrates	11.004	0.441	96	1855	890	23862	115	0.00309	1001	0.0029	3.682	6.022
55197	RPRD1A		EWSR1-FLI1	MA0149.1	Winged Helix-Turn-Helix	Ets	vertebrates	32.871	0.554	45	1906	407	24345	47	0.000758	421	0.000732	0.974	3.83
10575	CCT4		RXRA::VDR	MA0074.1	Zinc-coordinating	Hormone-nuclear Receptor	vertebrates	20.451	0.527	92	1859	943	23809	102	0.00137	1028	0.00149	-3.295	3.539
57175	CORO1B		NR1H2::RXRA	MA0115.1	Zinc-coordinating	Hormone-nuclear Receptor	vertebrates	27.878	0.445	21	1930	173	24579	21	0.00032	180	0.000296	1.449	3.083
539	ATP5O		REST	MA0138.2	Zinc-coordinating	BetaBetaAlpha-zinc finger	vertebrates	23.134	0.596	33	1918	328	24424	34	0.00064	337	0.000684	-1.814	2.22
10236	HNRNPR		TP53	MA0106.1	Zinc-coordinating	Loop-Sheet-Helix	vertebrates	26.239	0.603	9	1942	69	24683	9	0.000161	69	0.000133	2.508	2.164
6830	SUPT6H		PPARG	MA0066.1	Zinc-coordinating	Hormone-nuclear Receptor	vertebrates	20.365	0.523	16	1935	207	24545	16	0.000287	211	0.000408	-6.367	0.567
7175	TPR
3431	SP110
145567	TTC7B
57018	CCNL1
79897	RPP21
55170	PRMT6
23063	WAPAL
4223	MEOX2
4076	CAPRIN1
1124	CHN2
23658	LSM5
6785	ELOVL4
8833	GMPS
79009	DDX50
84264	HAGHL
4773	NFATC2
389541	LAMTOR4
80185	TTI2
3669	ISG20
2632	GBE1
1386	ATF2
55193	PBRM1
51575	ESF1
9057	SLC7A6
8065	CUL5
1993	ELAVL2
6046	BRD2
7258	TSPY1
1990	CELA1
51493	RTCB
6164	RPL34
81542	TMX1
8802	SUCLG1
7517	XRCC3
10228	STX6
6143	RPL19
5634	PRPS2
523	ATP6V1A
4791	NFKB2
7453	WARS
23595	ORC3
387338	NSUN4
84661	DPY30
57505	AARS2
5908	RAP1B
10388	SYCP2
11102	RPP14
6197	RPS6KA3
100132074	FOXO6
839	CASP6
2189	FANCG
55226	NAT10
2944	GSTM1
91646	TDRD12
5728	PTEN
2873	GPS1
643836	ZFP62
3028	HSD17B10
131368	ZPLD1
9136	RRP9
503835	DUXA
5409	PNMT
10274	STAG1
2077	ERF
9646	CTR9
4641	MYO1C
10969	EBNA1BP2
84144	SYDE2
143872	ARHGAP42
23770	FKBP8
95	ACY1
54898	ELOVL2
7388	UQCRH
51574	LARP7
29085	PHPT1
8085	KMT2D
3419	IDH3A
8331	HIST1H2AJ
9875	URB1
5718	PSMD12
10949	HNRNPA0
8683	SRSF9
285440	CYP4V2
8841	HDAC3
79665	DHX40
81550	TDRD3
79002	TRIR
6201	RPS7
79923	NANOG
5110	PCMT1
60386	SLC25A19
5500	PPP1CB
9921	RNF10
515	ATP5F1
10449	ACAA2
5595	MAPK3
55119	PRPF38B
7156	TOP3A
8674	VAMP4
5699	PSMB10
4507	MTAP
9789	SPCS2
55135	WRAP53
2091	FBL
84172	POLR1B
26092	TOR1AIP1
7070	THY1
64421	DCLRE1C
8195	MKKS
387032	ZKSCAN4
6434	TRA2B
7508	XPC
256281	NUDT14
4678	NASP
7403	KDM6A
51593	SRRT
23474	ETHE1
10434	LYPLA1
80153	EDC3
988	CDC5L
9061	PAPSS1
5771	PTPN2
23049	SMG1
1032	CDKN2D
51274	KLF3
9111	NMI
6390	SDHB
10134	BCAP31
9869	SETDB1
83874	TBC1D10A
5976	UPF1
389493	NUPR1L
1258	CNGB1
3932	LCK
6723	SRM
6229	RPS24
474382	H2AFB1
25949	SYF2
2355	FOSL2
11151	CORO1A
6391	SDHC
5611	DNAJC3
27044	SND1
9475	ROCK2
11232	POLG2
673	BRAF
3059	HCLS1
10058	ABCB6
2889	RAPGEF1
8697	CDC23
5696	PSMB8
1428	CRYM
285855	RPL7L1
3421	IDH3G
392517	NCBP2L
6728	SRP19
1723	DHODH
29068	ZBTB44
54386	TERF2IP
9531	BAG3
6147	RPL23A
11340	EXOSC8
10940	POP1
6262	RYR2
137886	UBXN2B
54894	RNF43
9040	UBE2M
7531	YWHAE
146212	KCTD19
6634	SNRPD3
80273	GRPEL1
2193	FARSA
377	ARF3
474354	LRRC18
64960	MRPS15
2033	EP300
10726	NUDC
10325	RRAGB
51366	UBR5
25796	PGLS
5757	PTMA
5902	RANBP1
10574	CCT7
26060	APPL1
5438	POLR2I
4666	NACA
51585	PCF11
8531	YBX3
11054	OGFR
9295	SRSF11
6809	STX3
6667	SP1
1050	CEBPA
9616	RNF7
9172	MYOM2
996	CDC27
8888	MCM3AP
5019	OXCT1
10892	MALT1
51637	C14ORF166
2321	FLT1
6741	SSB
23244	PDS5A
221120	ALKBH3
166793	ZBTB49
23014	FBXO21
4928	NUP98
4292	MLH1
5588	PRKCQ
81689	ISCA1
1974	EIF4A2
53981	CPSF2
23746	AIPL1
259282	BOD1L1
1387	CREBBP
140032	RPS4Y2
10399	RACK1
64318	NOC3L
2036	EPB41L1
11219	TREX2
23435	TARDBP
7023	TFAP4
10474	TADA3
135458	HUS1B
6259	RYK
4656	MYOG
9873	FCHSD2
51406	NOL7
79902	NUP85
4522	MTHFD1
8667	EIF3H
7164	TPD52L1
6157	RPL27A
91107	TRIM47
11252	PACSIN2
10248	POP7
9665	KIAA0430
2271	FH
6626	SNRPA
50804	MYEF2
4893	NRAS
84321	THOC3
904	CCNT1
57466	SCAF4
8626	TP63
3558	IL2
121504	HIST4H4
81027	TUBB1
6520	SLC3A2
9887	SMG7
409	ARRB2
55646	LYAR
1794	DOCK2
26986	PABPC1
8900	CCNA1
728113	ANXA8L1
1736	DKC1
8795	TNFRSF10B
3148	HMGB2
5940	RBMY1A1
51490	C9orf114
9759	HDAC4
51202	DDX47
22887	FOXJ3
6623	SNCG
8428	STK24
55655	NLRP2
26121	PRPF31
54534	MRPL50
348825	TPRXL
115861	NXNL1
84313	VPS25
54921	CHTF8
3029	HAGH
4512	MT-CO1
6421	SFPQ
1500	CTNND1
8668	EIF3I
60314	C12orf10
100289087	TSPY10
5516	PPP2CB
8842	PROM1
4735	SEPT2
25830	SULT4A1
126637	TCHHL1
79677	SMC6
1491	CTH
51079	NDUFA13
56254	RNF20
57467	HHATL
5597	MAPK6
51633	OTUD6B
5447	POR
821	CANX
1997	EFTUD1
51742	ARID4B
8335	HIST1H2AB
79728	PALB2
60678	EEFSEC
10890	RAB10
1602	DACH1
3646	EIF3E
23521	RPL13A
646817	SETSIP
10970	CKAP4
83637	ZMIZ2
9502	XAGE2
83479	DDX59
9586	CREB5
23262	PPIP5K2
896	CCND3
170506	DHX36
1615	DARS
2280	FKBP1A
8650	NUMB
79993	ELOVL7
6176	RPLP1
3150	HMGN1
6202	RPS8
171568	POLR3H
1020	CDK5
23043	TNIK
5435	POLR2F
9129	PRPF3
100307126	CHMP4BP1
1445	CSK
727897	MUC5B
51542	VPS54
163589	TDRD5
7942	TFEB
27343	POLL
124790	HEXIM2
23404	EXOSC2
7280	TUBB2A
5690	PSMB2
220717	RPLP0P6
6892	TAPBP
5371	PML
64324	NSD1
79577	CDC73
4731	NDUFV3
3364	HUS1
4000	LMNA
53335	BCL11A
22	ABCB7
4332	MNDA
23212	RRS1
389293	ISCA1P1
55603	FAM46A
283899	INO80E
30848	CTAG2
388536	ZNF790
6637	SNRPG
8363	HIST1H4J
92856	IMP4
162494	RHBDL3
54853	WDR55
11279	KLF8
4137	MAPT
55131	RBM28
8554	PIAS1
3091	HIF1A
7428	VHL
57680	CHD8
11267	SNF8
9739	SETD1A
64781	CERK
79366	HMGN5
7486	WRN
126364	LRRC25
2653	GCSH
84126	ATRIP
9573	GDF3
865	CBFB
4926	NUMA1
79991	STN1
5460	POU5F1
4968	OGG1
4361	MRE11
6905	TBCE
6726	SRP9
643904	RNF222
9967	THRAP3
79155	TNIP2
6166	RPL36AL
6152	RPL24
2717	GLA
1339	COX6A2
81929	SEH1L
6188	RPS3
55291	PPP6R3
6128	RPL6
23001	WDFY3
6612	SUMO3
11056	DDX52
5529	PPP2R5E
29090	TIMM21
110806265	MNS16A
4356	MPP3
139741	ACTRT1
805	CALM2
10362	HMG20B
23552	CDK20
4953	ODC1
5935	RBM3
10514	MYBBP1A
2043	EPHA4
6428	SRSF3
7086	TKT
55743	CHFR
10438	C1D
6598	SMARCB1
923	CD6
7088	TLE1
2794	GNL1
29993	PACSIN1
10197	PSME3
6047	RNF4
3327	HSP90AB3P
157638	FAM84B
548593	SLX1A
141	ADPRH
6139	RPL17
10313	RTN3
122830	NAA30
54948	MRPL16
10992	SF3B2
5576	PRKAR2A
7529	YWHAB
4301	MLLT4
5116	PCNT
27120	DKKL1
5713	PSMD7
166979	CDC20B
3692	EIF6
142940	TRUB1
39	ACAT2
3275	PRMT2
7005	TEAD3
92335	STRADA
51750	RTEL1
30849	PIK3R4
80755	AARSD1
653857	ACTR3C
5694	PSMB6
10655	DMRT2
163859	SDE2
8361	HIST1H4F
7027	TFDP1
23753	SDF2L1
8678	BECN1
56157	TEX13A
5442	POLRMT
10450	PPIE
7703	PCGF2
145645	TERB2
8663	EIF3C
83475	DOHH
10605	PAIP1
51602	NOP58
8525	DGKZ
381	ARF5
8566	PDXK
51119	SBDS
9883	POM121
64794	DDX31
10199	MPHOSPH10
10412	NSA2
55794	DDX28
6596	HLTF
27013	CNPPD1
9588	PRDX6
29902	FAM216A
5998	RGS3
7224	TRPC5
2304	FOXE1
7249	TSC2
1503	CTPS1
5890	RAD51B
9919	SEC16A
51400	PPME1
51042	ZNF593
3339	HSPG2
6457	SH3GL3
6184	RPN1
3162	HMOX1
4439	MSH5
2963	GTF2F2
60558	GUF1
327	APEH
23682	RAB38
55714	TENM3
11344	TWF2
6575	SLC20A2
55791	LRIF1
10096	ACTR3
10715	CERS1
7384	UQCRC1
9400	RECQL5
23536	ADAT1
11158	RABL2B
7021	TFAP2B
63899	NSUN3
5682	PSMA1
29803	REPIN1
440	ASNS
6392	SDHD
26093	CCDC9
9482	STX8
7699	ZNF140
23524	SRRM2
8161	COIL
10644	IGF2BP2
2115	ETV1
64127	NOD2
2551	GABPA
728395	TSPY4
10020	GNE
55300	PI4K2B
57459	GATAD2B
2622	GAS8
55746	NUP133
79956	ERMP1
57471	ERMN
54433	GAR1
11244	ZHX1
368	ABCC6
27235	COQ2
3178	HNRNPA1
200916	RPL22L1
25842	ASF1A
5822	PWP2
249	ALPL
23210	JMJD6
7444	VRK2
4134	MAP4
833	CARS
147719	LYPD4
10401	PIAS3
6015	RING1
5883	RAD9A
11186	RASSF1
51185	CRBN
6629	SNRPB2
808	CALM3
8289	ARID1A
79590	MRPL24
2176	FANCC
27335	EIF3K
81847	RNF146
3622	ING2
875	CBS
8726	EED
4704	NDUFA9
65057	ACD
10269	ZMPSTE24
57708	MIER1
8433	UTF1
1627	DBN1
1537	CYC1
84787	KMT5C
6175	RPLP0
79863	RBFA
80336	PABPC1L
8655	DYNLL1
9101	USP8
5155	PDGFB
10320	IKZF1
8797	TNFRSF10A
6872	TAF1
23016	EXOSC7
29903	CCDC106
29954	POMT2
1026	CDKN1A
26585	GREM1
7337	UBE3A
4691	NCL
51504	TRMT112
1075	CTSC
23070	CMTR1
54780	NSMCE4A
23450	SF3B3
4633	MYL2
728642	CDK11A
5978	REST
5701	PSMC2
10318	TNIP1
71	ACTG1
1477	CSTF1
116412	ZNF837
4150	MAZ
10061	ABCF2
23585	TMEM50A
6599	SMARCC1
6731	SRP72
54726	OTUD4
26038	CHD5
23131	GPATCH8
7528	YY1
10152	ABI2
5889	RAD51C
23307	FKBP15
221937	FOXK1
2289	FKBP5
50809	HP1BP3
8737	RIPK1
53834	FGFRL1
637	BID
9733	SART3
9669	EIF5B
7392	USF2
112399	EGLN3
662	BNIP1
205564	SENP5
9063	PIAS2
10598	AHSA1
201163	FLCN
222194	RSBN1L
26515	TIMM10B
65061	CDK15
283129	MAJIN
1207	CLNS1A
6311	ATXN2
466	ATF1
51547	SIRT7
9937	DCLRE1A
774	CACNA1B
3959	LGALS3BP
10898	CPSF4
7184	HSP90B1
10621	POLR3F
92399	MRRF
220988	HNRNPA3
55127	HEATR1
10741	RBBP9
54496	PRMT7
79647	AKIRIN1
10620	ARID3B
2073	ERCC5
23291	FBXW11
4851	NOTCH1
1829	DSG2
57804	POLD4
27101	CACYBP
55596	ZCCHC8
4297	KMT2A
140690	CTCFL
79446	WDR25
55094	GPATCH1
79008	SLX1B
5478	PPIA
960	CD44
65110	UPF3A
8882	ZPR1
1822	ATN1
26036	ZNF451
3297	HSF1
30834	ZNRD1
8661	EIF3A
574458	MIR512-1
10946	SF3A3
5987	TRIM27
8544	PIR
28960	DCPS
79830	ZMYM1
10591	DNPH1
124801	LSM12
1209	CLPTM1
9790	BMS1
55313	CPPED1
10209	EIF1
80304	C2orf44
159	ADSS
26156	RSL1D1
497661	C18orf32
498	ATP5A1
5211	PFKL
55733	HHAT
22933	SIRT2
6827	SUPT4H1
10489	LRRC41
1432	MAPK14
10735	STAG2
84812	PLCD4
5970	RELA
8449	DHX16
4528	MTIF2
2261	FGFR3
10016	PDCD6
3735	KARS
23028	KDM1A
4946	OAZ1
255426	RASGEF1C
6235	RPS29
54926	UBE2R2
25873	RPL36
7555	CNBP
5770	PTPN1
2968	GTF2H4
2521	FUS
5290	PIK3CA
6399	TRAPPC2
4677	NARS
4670	HNRNPM
83605	CCM2
207	AKT1
7182	NR2C2
4733	DRG1
407040	MIR34A
5716	PSMD10
51010	EXOSC3
23469	PHF3
6125	RPL5
84630	TTBK1
10799	RPP40
5793	PTPRG
79983	POF1B
7385	UQCRC2
83401	ELOVL3
23082	PPRC1
908	CCT6A
3485	IGFBP2
57016	AKR1B10
3204	HOXA7
80071	CCDC15
10273	STUB1
3192	HNRNPU
161424	NOP9
102724159	ENSG00000275464
1485	CTAG1B
1820	ARID3A
9087	TMSB4Y
5705	PSMC5
53938	PPIL3
648	BMI1
8239	USP9X
8459	TPST2
143	PARP4
1478	CSTF2
23007	PLCH1
5635	PRPSAP1
6638	SNRPN
6794	STK11
8677	STX10
26716	OR2H1
11157	LSM6
57697	FANCM
139728	PNCK
10902	BRD8
55852	TEX2
55621	TRMT1
8545	CGGBP1
81890	QTRT1
6122	RPL3
116113	FOXP4
83660	TLN2
10291	SF3A1
84946	LTV1
5073	PARN
7161	TP73
55858	TMEM165
57122	NUP107
6192	RPS4Y1
27316	RBMX
1499	CTNNB1
6204	RPS10
375	ARF1
5936	RBM4
23594	ORC6
1017	CDK2
9972	NUP153
5805	PTS
10270	AKAP8
55299	BRIX1
1571	CYP2E1
84867	PTPN5
6136	RPL12
55968	NSFL1C
55227	LRRC1
5926	ARID4A
843	CASP10
117038786	LOC117038786
5441	POLR2L
6093	ROCK1
5570	PKIB
51111	KMT5B
9188	DDX21
221184	CPNE2
25953	PNKD
23526	ARHGAP45
7514	XPO1
8354	HIST1H3I
51035	UBXN1
3376	IARS
51755	CDK12
6727	SRP14
6902	TBCA
22984	PDCD11
9785	DHX38
83443	SF3B5
8609	KLF7
867	CBL
84916	CIRH1A
57118	CAMK1D
84247	LDOC1L
9028	RHBDL1
6625	SNRNP70
56949	XAB2
1655	DDX5
6646	SOAT1
6418	SET
8353	HIST1H3E
6607	SMN2
340529	PABPC1L2A
7311	UBA52
10938	EHD1
83444	INO80B
6729	SRP54
10282	BET1
7390	UROS
728689	EIF3CL
64400	AKTIP
22794	CASC3
6146	RPL22
9908	G3BP2
84717	HDGFRP2
22938	SNW1
9675	TTI1
3066	HDAC2
23245	ASTN2
3987	LIMS1
11224	RPL35
5893	RAD52
90678	LRSAM1
64121	RRAGC
79934	COQ8B
6470	SHMT1
7317	UBA1
8924	HERC2
7919	DDX39B
10746	MAP3K2
6167	RPL37
1984	EIF5A
56165	TDRD1
94104	PAXBP1
57181	SLC39A10
124808	CCDC43
116840	CNTROB
4598	MVK
9682	KDM4A
1487	CTBP1
51399	TRAPPC4
51639	SF3B6
10393	ANAPC10
79885	HDAC11
2516	NR5A1
27158	NDOR1
6230	RPS25
1874	E2F4
6730	SRP68
373509	USP50
7251	TSG101
8999	CDKL2
10657	KHDRBS1
29950	SERTAD1
5204	PFDN5
10527	IPO7
6134	RPL10
6224	RPS20
9025	RNF8
5130	PCYT1A
80145	THOC7
6299	SALL1
345630	FBLL1
7549	ZNF2
9801	MRPL19
9056	SLC7A7
9128	PRPF4
339970	GCOM2
10614	HEXIM1
8148	TAF15
4736	RPL10A
217	ALDH2
23228	PLCL2
1460	CSNK2B
3493	IGHA1
4848	CNOT2
10849	CD3EAP
26097	CHTOP
55341	LSG1
51588	PIAS4
490	ATP2B1
6783	SULT1E1
1452	CSNK1A1
7125	TNNC2
5689	PSMB1
124944	C17orf49
60528	ELAC2
2959	GTF2B
79840	NHEJ1
11016	ATF7
1244	ABCC2
10808	HSPH1
55506	H2AFY2
1740	DLG2
3880	KRT19
10594	PRPF8
283847	TERB1
11051	NUDT21
51260	PBDC1
3615	IMPDH2
84134	TOMM40L
83732	RIOK1
8837	CFLAR
23406	COTL1
54475	NLE1
2071	ERCC3
1618	DAZL
7536	SF1
730211	HSP90AA5P
26751	SH3YL1
5683	PSMA2
92092	ZC3HAV1L
338382	RAB7B
729238	SFTPA2
5339	PLEC
1355	COX15
79169	C1orf35
4867	NPHP1
10692	RRH
5609	MAP2K7
98	ACYP2
58491	ZNF71
324	APC
55589	BMP2K
10135	NAMPT
64080	RBKS
150962	PUS10
7319	UBE2A
57834	CYP4F11
6670	SP3
55110	MAGOHB
93144	RPS10P5
23168	RTF1
65008	MRPL1
23370	ARHGEF18
197	AHSG
51268	PIPOX
284086	NEK8
9604	RNF14
203068	TUBB
6168	RPL37A
2302	FOXJ1
26520	TIMM9
8828	NRP2
140733	MACROD2
2395	FXN
2298	FOXD4
55577	NAGK
26574	AATF
86	ACTL6A
5965	RECQL
2185	PTK2B
9380	GRHPR
90507	SCRN2
6189	RPS3A
54502	RBM47
5599	MAPK8
3858	KRT10
140801	RPL10L
55827	DCAF6
10480	EIF3M
6045	RNF2
7404	UTY
1051	CEBPB
84844	PHF5A
7360	UGP2
10541	ANP32B
52	ACP1
23339	VPS39
64210	MMS19
4869	NPM1
6602	SMARCD1
3183	HNRNPC
84681	HINT2
4582	MUC1
23517	SKIV2L2
56252	YLPM1
26959	HBP1
51116	MRPS2
27257	LSM1
5719	PSMD13
79073	TMEM109
100289150	FAM197Y5
6191	RPS4X
57492	ARID1B
3337	DNAJB1
10973	ASCC3
6208	RPS14
317	APAF1
81611	ANP32E
51808	PHAX
2072	ERCC4
4976	OPA1
163	AP2B1
9521	EEF1E1
57179	KIAA1191
85441	HELZ2
201595	STT3B
3842	TNPO1
51258	MRPL51
26512	INTS6
3687	ITGAX
9716	AQR
23092	ARHGAP26
51496	CTDSPL2
221079	ARL5B
5303	PIN4
51727	CMPK1
581	BAX
5393	EXOSC9
3303	HSPA1A
574460	MIR4998
3188	HNRNPH2
91782	CHMP7
85437	ZCRB1
114049	WBSCR22
23411	SIRT1
54962	TIPIN
115727	RASGRP4
8312	AXIN1
6904	TBCD
65117	RSRC2
79813	EHMT1
23270	TSPYL4
139562	OTUD6A
6945	MLX
8801	SUCLG2
10181	RBM5
9969	MED13
4846	NOS3
6207	RPS13
54555	DDX49
117246	FTSJ3
7532	YWHAG
6023	RMRP
84967	LSM10
23588	KLHDC2
9255	AIMP1
8237	USP11
1642	DDB1
10842	PPP1R17
5879	RAC1
23476	BRD4
55486	PARL
9757	KMT2B
80198	MUS81
60481	ELOVL5
5432	POLR2C
1660	DHX9
8338	HIST2H2AC
5686	PSMA5
8368	HIST1H4L
1964	EIF1AX
54554	WDR5B
8204	NRIP1
9931	HELZ
8934	RAB29
51341	ZBTB7A
57521	RPTOR
5294	PIK3CG
1108	CHD4
55234	SMU1
54344	DPM3
63922	CHTF18
55011	PIH1D1
6155	RPL27
892	CCNC
29960	MRM2
10298	PAK4
6839	SUV39H1
4673	NAP1L1
4904	YBX1
253959	RALGAPA1
51650	MRPS33
55661	DDX27
9670	IPO13
3945	LDHB
9367	RAB9A
63931	MRPS14
84570	COL25A1
29777	ABT1
4747	NEFL
143241	DYDC1
10972	TMED10
147699	PPM1N
47	ACLY
22926	ATF6
84298	LLPH
5564	PRKAB1
871	SERPINH1
10576	CCT2
23067	SETD1B
56158	TEX12
5687	PSMA6
1937	EEF1G
85481	PSKH2
23405	DICER1
4084	MXD1
9343	EFTUD2
10171	RCL1
121340	SP7
23135	KDM6B
26272	FBXO4
84335	AKT1S1
84135	UTP15
64599	GIGYF1
6829	SUPT5H
4792	NFKBIA
84305	PYM1
84549	MAK16
51520	LARS
157724	SLC7A13
2911	GRM1
51466	EVL
2068	ERCC2
11262	SP140
80789	INTS5
9933	KIAA0020
3191	HNRNPL
10626	TRIM16
1965	EIF2S1
80896	NPL
2483	FRG1
7818	DAP3
79805	VASH2
10694	CCT8
8886	DDX18
8682	PEA15
6714	SRC
11021	RAB35
5710	PSMD4
23468	CBX5
1950	EGF
51634	RBMX2
29844	TFPT
5289	PIK3C3
10208	USPL1
11136	SLC7A9
8665	EIF3F
128308	MRPL55
4216	MAP3K4
388524	RPSAP58
150365	MEI1
5093	PCBP1
23382	AHCYL2
7341	SUMO1
3301	DNAJA1
5431	POLR2B
220064	LTO1
11170	FAM107A
10498	CARM1
1024	CDK8
121665	SPPL3
3845	KRAS
7323	UBE2D3
2153	F5
79727	LIN28A
80349	WDR61
163882	CNST
2896	GRN
3141	HLCS
5425	POLD2
5129	CDK18
3501	IGHG2
2957	GTF2A1
81570	CLPB
1994	ELAVL1
10363	HMG20A
6819	SULT1C2
8567	MADD
5870	RAB6A
348995	NUP43
3200	HOXA3
2108	ETFA
221547	RANP1
741	ZNHIT2
80155	NAA15
9324	HMGN3
51231	VRK3
9474	ATG5
23241	PACS2
56848	SPHK2
22826	DNAJC8
253943	YTHDF3
2962	GTF2F1
10521	DDX17
348932	SLC6A18
3726	JUNB
4790	NFKB1
5631	PRPS1
64785	GINS3
7879	RAB7A
65005	MRPL9
8669	EIF3J
4234	METTL1
54797	MED18
2079	ERH
1633	DCK
3326	HSP90AB1
57418	WDR18
60496	AASDHPPT
56940	DUSP22
7705	PRPF40A
2932	GSK3B
8891	EIF2B3
27106	ARRDC2
3190	HNRNPK
8106	PABPN1
10280	SIGMAR1
100529097	ENSG00000257529
1653	DDX1
7257	TSNAX
4193	MDM2
55337	C19orf66
10050	SLC17A4
55132	LARP1B
64682	ANAPC1
6539	SLC6A12
4175	MCM6
23236	PLCB1
11091	WDR5
8446	DUSP11
121536	AEBP2
8986	RPS6KA4
6156	RPL30
10642	IGF2BP1
51720	UIMC1
6742	SSBP1
64963	MRPS11
6780	STAU1
51013	EXOSC1
8352	HIST1H3C
10092	ARPC5
100652748	TIMM23B
6880	TAF9
9704	DHX34
16	AARS
11103	KRR1
3981	LIG4
6158	RPL28
2118	ETV4
3553	IL1B
3098	HK1
54984	PINX1
11140	CDC37
23064	SETX
23499	MACF1
153527	ZMAT2
92714	ARRDC1
167227	DCP2
8520	HAT1
220416	LRRC63
57633	LRRN1
125150	ZSWIM7
8290	HIST3H3
219927	MRPL21
100861412	FSBP
8519	IFITM1
80117	ARL14
6950	TCP1
8549	LGR5
23326	USP22
132	ADK
121643	FOXN4
7433	VIPR1
55915	LANCL2
55813	UTP6
5900	RALGDS
51069	MRPL2
6205	RPS11
57617	VPS18
60487	TRMT11
4233	MET
9100	USP10
6124	RPL4
9861	PSMD6
100507436	MICA
5887	RAD23B
3344	FOXN2
57599	WDR48
128646	SIRPD
24148	PRPF6
55718	POLR3E
5537	PPP6C
2677	GGCX
93436	ARMC6
161	AP2A2
79023	NUP37
100526842	ENSG00000215472
51105	PHF20L1
10482	NXF1
9361	LONP1
10153	CEBPZ
4609	MYC
8468	FKBP6
408	ARRB1
6257	RXRB
2017	CTTN
55505	NOP10
2626	GATA4
5594	MAPK1
91860	CALML4
51002	TPRKB
5198	PFAS
54933	RHBDL2
114885	OSBPL11
55229	PANK4
7525	YES1
994	CDC25B
80351	TNKS2
79058	ASPSCR1
100130561	HMGB1P10
51690	LSM7
10623	POLR3C
124245	ZC3H18
79931	TNIP3
27340	UTP20
60626	RIC8A
200558	APLF
79071	ELOVL6
4048	LTA4H
5903	RANBP2
55120	FANCL
4140	MARK3
7874	USP7
4809	SNU13
4798	NFRKB
572	BAD
11335	CBX3
55802	DCP1A
283489	CHAMP1
10492	SYNCRIP
8366	HIST1H4B
8570	KHSRP
2263	FGFR2
79734	KCTD17
10777	ARPP21
1027	CDKN1B
6847	SYCP1
6843	VAMP1
5351	PLOD1
57172	CAMK1G
23223	RRP12
55766	H2AFJ
55740	ENAH
91373	UAP1L1
126235	RPS4XP21
80724	ACAD10
3937	LCP2
10569	SLU7
6173	RPL36A
51187	RSL24D1
8447	DOC2B
2800	GOLGA1
213	ALB
6240	RRM1
2203	FBP1
58490	RPRD1B
8568	RRP1
29098	RANGRF
6636	SNRPF
5434	POLR2E
5510	PPP1R7
10262	SF3B4
100	ADA
55176	SEC61A2
51386	EIF3L
4172	MCM3
4103	MAGEA4
2937	GSS
3713	IVL
9651	PLCH2
6228	RPS23
25885	POLR1A
999	CDH1
5695	PSMB7
26015	RPAP1
22894	DIS3
3313	HSPA9
21	ABCA3
2475	MTOR
56829	ZC3HAV1
6199	RPS6KB2
84319	CMSS1
51070	NOSIP
54815	GATAD2A
29126	CD274
79856	SNX22
26519	TIMM10
7018	TF
6137	RPL13
57171	DOLPP1
134218	DNAJC21
57010	CABP4
221613	HIST1H2AA
55843	ARHGAP15
63976	PRDM16
506	ATP5B
55636	CHD7
3309	HSPA5
22897	CEP164
6161	RPL32
5217	PFN2
6301	SARS
84662	GLIS2
54487	DGCR8
122706	PSMB11
4176	MCM7
3574	IL7
282809	POC1B
23639	LRRC6
6203	RPS9
5906	RAP1A
54107	POLE3
51028	VPS36
1539	CYLC2
347688	TUBB8
2967	GTF2H3
84233	TMEM126A
196	AHR
404672	GTF2H5
29843	SENP1
130916	MTERF4
63875	MRPL17
10952	SEC61B
270	AMPD1
3980	LIG3
51264	MRPL27
3428	IFI16
7494	XBP1
6774	STAT3
84154	RPF2
553	AVPR1B
9022	CLIC3
94134	ARHGAP12
8859	STK19
55052	MRPL20
122402	TDRD9
100532731	ENSG00000269897
9282	MED14
8350	HIST1H3A
50511	SYCP3
24140	FTSJ1
3397	ID1
375484	SIMC1
7134	TNNC1
6477	SIAH1
51121	RPL26L1
79707	NOL9
488	ATP2A2
10289	EIF1B
950	SCARB2
10078	TSSC4
51728	POLR3K
55759	WDR12
51154	MRTO4
9126	SMC3
9879	DDX46
55760	DHX32
9130	FAM50A
57561	ARRDC3
58508	KMT2C
3273	HRG
80233	FAAP100
4105	MAGEA6
64326	RFWD2
292	SLC25A5
8772	FADD
23480	SEC61G
9553	MRPL33
50485	SMARCAL1
10465	PPIH
4602	MYB
9489	PGS1
379	ARL4D
10868	USP20
10057	ABCC5
110806264	LOC110806264
3978	LIG1
11128	POLR3A
5830	PEX5
10319	LAMC3
7314	UBB
598	BCL2L1
8463	TEAD2
26019	UPF2
6193	RPS5
4544	MTNR1B
26517	TIMM13
79689	STEAP4
57703	CWC22
5313	PKLR
51455	REV1
3480	IGF1R
1123	CHN1
26100	WIPI2
1938	EEF2
8880	FUBP1
4613	MYCN
6469	SHH
5685	PSMA4
6631	SNRPC
23154	NCDN
3020	H3F3A
11269	DDX19B
7157	TP53
6949	TCOF1
55697	VAC14
3151	HMGN2
644186	SYCE3
81037	CLPTM1L
94056	SYAP1
92105	INTS4
7386	UQCRFS1
27434	POLM
51182	HSPA14
3092	HIP1
146310	RNF151
9277	WDR46
51096	UTP18
406991	MIR21
5184	PEPD
49860	CRNN
10606	PAICS
9555	H2AFY
4174	MCM5
2067	ERCC1
56919	DHX33
93624	TADA2B
27151	CPAMD8
5330	PLCB2
55611	OTUB1
7593	MZF1
55720	TSR1
51082	POLR1D
23592	LEMD3
6133	RPL9
11337	GABARAP
9958	USP15
11198	SUPT16H
4863	NPAT
29094	LGALSL
8491	MAP4K3
64216	TFB2M
51441	YTHDF2
79685	SAP30L
26521	TIMM8B
404281	YY2
7840	ALMS1
1025	CDK9
79622	SNRNP25
2547	XRCC6
4343	MOV10
54543	TOMM7
25942	SIN3A
5236	PGM1
6648	SOD2
23451	SF3B1
23224	SYNE2
23246	BOP1
84525	HOPX
5788	PTPRC
10728	PTGES3
310	ANXA7
23534	TNPO3
1743	DLST
8456	FOXN1
83706	FERMT3
8932	MBD2
26173	INTS1
10585	POMT1
84294	UTP23
6749	SSRP1
2797	GNRH2
90737	PAGE5
8653	DDX3Y
23347	SMCHD1
6138	RPL15
6431	SRSF6
79607	FAM118B
6198	RPS6KB1
64333	ARHGAP9
4627	MYH9
10327	AKR1A1
285588	EFCAB9
8550	MAPKAPK5
374569	ASPG
10528	NOP56
10519	CIB1
6601	SMARCC2
123228	SENP8
9961	MVP
80010	RMI1
83743	GRWD1
1915	EEF1A1
53340	SPA17
8743	TNFSF10
6159	RPL29
83548	COG3
842	CASP9
26058	GIGYF2
64897	C12orf43
6603	SMARCD2
7381	UQCRB
56301	SLC7A10
125476	INO80C
8819	SAP30
5037	PEBP1
6745	SSR1
8602	NOP14
388951	TSPYL6
729582	DIRC3
6464	SHC1
25983	NGDN
57050	UTP3
64283	ARHGEF28
708	C1QBP
8091	HMGA2
5709	PSMD3
375686	SPATC1
10785	WDR4
110806306	LOC110806306
3614	IMPDH1
28988	DBNL
642489	FKBP1C
7284	TUFM
5335	PLCG1
28990	ASTE1
901	CCNG2
51021	MRPS16
25920	NELFB
8822	FGF17
378	ARF4
23350	U2SURP
5514	PPP1R10
92002	FAM58A
5966	REL
494324	MIR375
5331	PLCB3
6051	RNPEP
355	FAS
5557	PRIM1
116143	WDR92
149628	PYHIN1
7702	ZNF143
29935	RPA4
84332	DYDC2
9968	MED12
4149	MAX
5931	RBBP7
51068	NMD3
6426	SRSF1
218	ALDH3A1
23191	CYFIP1
4194	MDM4
5693	PSMB5
84152	PPP1R1B
6594	SMARCA1
632	BGLAP
54881	TEX10
203245	NAIF1
9026	HIP1R
7520	XRCC5
10664	CTCF
9024	BRSK2
1459	CSNK2A2
286053	NSMCE2
197342	EME2
79657	RPAP3
8295	TRRAP
140609	NEK7
8379	MAD1L1
9794	MAML1
5105	PCK1
818	CAMK2G
8576	STK16
51582	AZIN1
100289265	FAM197Y1
64901	RANBP17
2734	GLG1
657	BMPR1A
59343	SENP2
158	ADSL
6654	SOS1
54187	NANS
3065	HDAC1
9589	WTAP
6658	SOX3
4850	CNOT4
79413	ZBED2
84444	DOT1L
11052	CPSF6
54464	XRN1
84464	SLX4
1791	DNTT
57037	ANKMY2
5471	PPAT
5378	PMS1
9513	FXR2
92345	NAF1
3010	HIST1H1T
3024	HIST1H1A
23556	PIGN
272	AMPD3
51411	BIN2
84000	TMPRSS13
5295	PIK3R1
162968	ZNF497
1907	EDN2
2577	GAGE5
8359	HIST1H4A
4350	MPG
84312	BRMS1L
4983	OPHN1
84250	SLF1
23038	WDTC1
81627	TRMT1L
23640	HSPBP1
54971	BANP
2593	GAMT
51132	RLIM
5214	PFKP
7422	VEGFA
7580	ZNF32
2596	GAP43
192343	NEWENTRY
64172	OSGEPL1
64799	IQCH
22919	MAPRE1
51176	LEF1
10597	TRAPPC2B
57664	PLEKHA4
10734	STAG3
23428	SLC7A8
10312	TCIRG1
826	CAPNS1
119392	SFR1
54617	INO80
330	BIRC3
4221	MEN1
11193	WBP4
5094	PCBP2
7905	REEP5
1329	COX5B
23081	KDM4C
6165	RPL35A
1725	DHPS
356	FASLG
4931	NVL
118460	EXOSC6
51003	MED31
283989	TSEN54
50810	HDGFRP3
93973	ACTR8
65003	MRPL11
6009	RHEB
79039	DDX54
580	BARD1
64282	TENT4B
5910	RAP1GDS1
1455	CSNK1G2
55198	APPL2
65220	NADK
339175	METTL2A
27030	MLH3
5711	PSMD5
152485	ZNF827
201516	ZSCAN4
93349	SP140L
54758	KLHDC4
471	ATIC
28512	NKIRAS1
3018	HIST1H2BB
55930	MYO5C
117283	IP6K3
11159	RABL2A
57062	DDX24
199990	C1orf86
55173	MRPS10
10607	TBL3
116150	NUS1
57180	ACTR3B
22800	RRAS2
29896	TRA2A
65109	UPF3B
7150	TOP1
7227	TRPS1
25836	NIPBL
1453	CSNK1D
147199	SCGB1C1
54920	DUS2
5894	RAF1
58480	RHOU
3069	HDLBP
79084	WDR77
10039	PARP3
6660	SOX5
4354	MPP1
2956	MSH6
51368	TEX264
5871	MAP4K2
4617	MYF5
6647	SOD1
9730	VPRBP
197370	NSMCE1
3843	IPO5
26995	TRUB2
26168	SENP3
57817	HAMP
3852	KRT5
134430	WDR36
8899	PRPF4B
8370	HIST2H4A
664618	HSP90AB4P
9447	AIM2
60625	DHX35
3187	HNRNPH1
79977	GRHL2
27042	DIEXF
79109	MAPKAP1
9878	TOX4
3927	LASP1
143471	PSMA8
221830	TWISTNB
117143	TADA1
924	CD7
84859	LRCH3
23160	WDR43
64426	SUDS3
11222	MRPL3
6917	TCEA1
3181	HNRNPA2B1
4363	ABCC1
23608	MKRN1
3659	IRF1
2107	ETF1
10473	HMGN4
28996	HIPK2
254065	BRWD3
25855	BRMS1
5979	RET
27079	RPUSD2
5519	PPP2R1B
22823	MTF2
11176	BAZ2A
905	CCNT2
10714	POLD3
22927	HABP4
3921	RPSA
2539	G6PD
5287	PIK3C2B
9810	RNF40
51548	SIRT6
56902	PNO1
8666	EIF3G
28964	GIT1
161253	REM2
29082	CHMP4A
6234	RPS28
90416	C15orf57
55922	NKRF
57092	PCNP
7329	UBE2I
2169	FABP2
3492	IGH
5684	PSMA3
8555	CDC14B
26037	SIPA1L1
64223	MLST8
8820	HESX1
[truncated: 3 more rows]

## Sheet: Table S32
Table S32: TFBS Control Analysis 2. Transcription Factor Binding Sites for 2000 Random TTAGs not differentially expressed in EC (oPOSSUM).
Input			oPOSSUM Results
Entrez Gene ID	Gene Symbol		TF	JASPAR ID	Class	Family	Tax Group	IC	GC Content	Target gene hits	Target gene non-hits	Background gene hits	Background gene non-hits	Target TFBS hits	Target TFBS nucleotide rate	Background TFBS hits	Background TFBS nucleotide rate	Z-score	Fisher score			Fisher Score
55802	DCP1A		Zfx	MA0146.1	Zinc-coordinating	BetaBetaAlpha-zinc finger	vertebrates	13.077	0.749	1032	922	9767	14985	4703	0.061	41429	0.0561	22.447	68.835		Mean	28.8409
79977	GRHL2		HIF1A::ARNT	MA0259.1	Zipper-Type	Helix-Loop-Helix	vertebrates	9.74	0.657	1136	818	11083	13669	5467	0.0405	49980	0.0386	10.207	67.996		SD	16.419
283120	H19		Arnt::Ahr	MA0006.1	Zipper-Type	Helix-Loop-Helix	vertebrates	9.532	0.715	1240	714	12458	12294	8970	0.0499	83303	0.0483	7.645	66.376		Mean+2SD	61.6789
23067	SETD1B		GABPA	MA0062.2	Winged Helix-Turn-Helix	Ets	vertebrates	13.335	0.647	1036	918	9890	14862	3586	0.0366	31477	0.0335	17.889	65.849
5501	PPP1CC		Egr1	MA0162.1	Zinc-coordinating	BetaBetaAlpha-zinc finger	vertebrates	14.456	0.739	829	1125	7515	17237	2435	0.0248	20882	0.0222	18.513	61.521
6047	RNF4		SP1	MA0079.2	Zinc-coordinating	BetaBetaAlpha-zinc finger	vertebrates	11.129	0.82	1128	826	11160	13592	8178	0.0758	72087	0.0697	25.008	61.12
9810	RNF40		Klf4	MA0039.2	Zinc-coordinating	BetaBetaAlpha-zinc finger	vertebrates	12.618	0.771	1186	768	11900	12852	8966	0.0831	80294	0.0776	21.359	61.074
595	CCND1		Myc	MA0147.1	Zipper-Type	Helix-Loop-Helix	vertebrates	11.157	0.686	933	1021	8880	15872	2812	0.0261	26083	0.0252	5.664	56.342
95	ACY1		Mycn	MA0104.2	Zipper-Type	Helix-Loop-Helix	vertebrates	11.104	0.699	940	1014	8979	15773	2914	0.027	26683	0.0258	7.997	55.796
6418	SET		ELK1	MA0028.1	Winged Helix-Turn-Helix	Ets	vertebrates	8.812	0.568	1208	746	12337	12415	7102	0.0658	64102	0.062	16.69	55.504
9022	CLIC3		MZF1_1-4	MA0056.1	Zinc-coordinating	BetaBetaAlpha-zinc finger	vertebrates	8.586	0.725	1363	591	14411	10341	19474	0.108	182479	0.106	8.385	54.476
6749	SSRP1		ZEB1	MA0103.1	Zinc-coordinating	BetaBetaAlpha-zinc finger	vertebrates	8.305	0.557	1417	537	15179	9573	21930	0.122	210301	0.122	0.026	53.259
6949	TCOF1		MZF1_5-13	MA0057.1	Zinc-coordinating	BetaBetaAlpha-zinc finger	vertebrates	9.4	0.588	1179	775	12102	12650	8588	0.0796	76836	0.0743	21.155	50.717
116840	CNTROB		ZNF354C	MA0130.1	Zinc-coordinating	BetaBetaAlpha-zinc finger	vertebrates	8.958	0.615	1360	594	14501	10251	18665	0.104	175856	0.102	6.263	50.002
29890	RBM15B		ELK4	MA0076.1	Winged Helix-Turn-Helix	Ets	vertebrates	14.123	0.583	690	1264	6205	18547	1316	0.011	11160	0.00971	13.457	49.607
122622	ADSSL1		SPI1	MA0080.2	Winged Helix-Turn-Helix	Ets	vertebrates	9.64	0.435	1278	676	13436	11316	10576	0.0686	98798	0.0668	7.396	49.146
55644	OSGEP		Tcfcp2l1	MA0145.1	Other	CP2	vertebrates	11.65	0.609	1086	868	10995	13757	4935	0.064	46975	0.0636	2.033	48.214
55733	HHAT		SPIB	MA0081.1	Winged Helix-Turn-Helix	Ets	vertebrates	9.06	0.466	1358	596	14580	10172	16338	0.106	155556	0.105	2.588	46.51
79071	ELOVL6		USF1	MA0093.1	Zipper-Type	Helix-Loop-Helix	vertebrates	11.29	0.643	976	978	9701	15051	3206	0.0208	30667	0.0207	0.389	45.788
3646	EIF3E		Arnt	MA0004.1	Zipper-Type	Helix-Loop-Helix	vertebrates	10.992	0.642	997	957	9998	14754	3559	0.0198	34122	0.0198	0.04	44.529
6629	SNRPB2		MIZF	MA0131.1	Zinc-coordinating	BetaBetaAlpha-zinc finger	vertebrates	13.197	0.61	475	1479	3980	20772	738	0.00684	5905	0.00571	15.621	43.028
221830	TWISTNB		E2F1	MA0024.1	Winged Helix-Turn-Helix	E2F	vertebrates	13.838	0.625	675	1279	6228	18524	1449	0.0107	13043	0.0101	6.855	42.184
8545	CGGBP1		YY1	MA0095.1	Zinc-coordinating	BetaBetaAlpha-zinc finger	vertebrates	8.101	0.51	1160	794	12141	12611	7253	0.0403	68705	0.0398	2.626	41.634
9984	THOC1		Myb	MA0100.1	Helix-Turn-Helix	Myb	vertebrates	9.883	0.591	1120	834	11636	13116	5818	0.0431	55735	0.0431	0.241	41.474
84321	THOC3		CREB1	MA0018.2	Zipper-Type	Leucine Zipper	vertebrates	10.139	0.523	907	1047	9003	15749	2448	0.0182	23212	0.0179	1.6	41.077
5711	PSMD5		REL	MA0101.1	Ig-fold	Rel	vertebrates	10.515	0.559	941	1013	9434	15318	3183	0.0295	29741	0.0287	4.713	40.554
8761	PABPC4		HOXA5	MA0158.1	Helix-Turn-Helix	Homeo	vertebrates	8.759	0.315	1304	650	14060	10692	15550	0.115	154114	0.119	-12.358	40.287
1123	CHN1		ELF5	MA0136.1	Winged Helix-Turn-Helix	Ets	vertebrates	8.693	0.429	1244	710	13288	11464	9547	0.0796	91110	0.0793	1.499	39.802
7415	VCP		AP1	MA0099.2	Zipper-Type	Leucine Zipper	vertebrates	9.193	0.405	1151	803	12098	12654	6878	0.0446	69380	0.0469	-11.358	39.461
2118	ETV4		Nkx3-2	MA0122.1	Helix-Turn-Helix	Homeo	vertebrates	8.542	0.463	1155	799	12166	12586	7096	0.0592	66261	0.0576	6.945	38.964
27158	NDOR1		Stat3	MA0144.1	Ig-fold	Stat	vertebrates	13.601	0.505	920	1034	9262	15490	2736	0.0254	26280	0.0254	-0.264	37.937
54921	CHTF8		RUNX1	MA0002.2	Ig-fold	Runt	vertebrates	10.401	0.502	1151	803	12157	12595	6415	0.0654	62286	0.0662	-3.395	37.731
657	BMPR1A		Spz1	MA0111.1	Other	Other	vertebrates	11.907	0.538	825	1129	8122	16630	2396	0.0244	21936	0.0233	7.624	37.665
344657	LRRIQ4		INSM1	MA0155.1	Zinc-coordinating	BetaBetaAlpha-zinc finger	vertebrates	14.862	0.667	873	1081	8703	16049	3061	0.034	27683	0.0321	11.43	37.563
4851	NOTCH1		NR4A2	MA0160.1	Zinc-coordinating	Hormone-nuclear Receptor	vertebrates	10.165	0.491	1100	854	11520	13232	5324	0.0395	51144	0.0395	-0.353	37.375
27342	RABGEF1		Nkx2-5	MA0063.1	Helix-Turn-Helix	Homeo	vertebrates	8.27	0.218	1221	733	13100	11652	13145	0.0853	129155	0.0874	-7.692	36.564
10556	RPP30		Sox5	MA0087.1	Other Alpha-Helix	High Mobility Group	vertebrates	10.831	0.199	1120	834	11826	12926	8597	0.0558	85567	0.0579	-9.387	35.883
2302	FOXJ1		SRY	MA0084.1	Other Alpha-Helix	High Mobility Group	vertebrates	9.193	0.238	1109	845	11696	13056	8398	0.0701	83381	0.0725	-9.9	35.606
26515	TIMM10B		Zfp423	MA0116.1	Zinc-coordinating	BetaBetaAlpha-zinc finger	vertebrates	17.925	0.679	732	1222	7089	17663	1788	0.0249	16327	0.0237	8.124	35.43
27089	UQCRQ		MAX	MA0058.1	Zipper-Type	Helix-Loop-Helix	vertebrates	12.685	0.571	800	1154	7910	16842	1900	0.0176	18203	0.0176	0.138	34.974
375	ARF1		EBF1	MA0154.1	Zipper-Type	Helix-Loop-Helix	vertebrates	11.564	0.648	996	958	10323	14429	4164	0.0386	38585	0.0373	7.145	34.295
3516	RBPJ		FEV	MA0156.1	Winged Helix-Turn-Helix	Ets	vertebrates	12.121	0.442	1095	859	11614	13138	5468	0.0405	52237	0.0404	0.825	32.961
4140	MARK3		NF-kappaB	MA0061.1	Ig-fold	Rel	vertebrates	13.345	0.621	762	1192	7542	17210	1950	0.0181	18077	0.0175	4.778	32.419
23405	DICER1		Pax5	MA0014.1	Helix-Turn-Helix	Homeo	vertebrates	12.432	0.575	489	1465	4397	20355	739	0.0137	6861	0.0133	3.967	32.39
51126	NAA20		NFATC2	MA0152.1	Ig-fold	Rel	vertebrates	9.859	0.346	1156	798	12427	12325	8634	0.056	83055	0.0562	-0.772	32.012
6150	RPL23L		Pdx1	MA0132.1	Helix-Turn-Helix	Homeo	vertebrates	9.04	0.194	1156	798	12484	12268	11009	0.0612	109129	0.0633	-8.782	30.517
8672	EIF4G3		CEBPA	MA0102.2	Zipper-Type	Leucine Zipper	vertebrates	8.712	0.358	1009	945	10624	14128	5398	0.045	52810	0.0459	-4.497	30.505
118460	EXOSC6		Hand1::Tcfe2a	MA0092.1	Zipper-Type	Helix-Loop-Helix	vertebrates	10.144	0.507	1101	853	11805	12947	5916	0.0548	59453	0.0575	-11.721	29.925
6628	SNRPB		PPARG::RXRA	MA0065.2	Zinc-coordinating	Hormone-nuclear Receptor	vertebrates	11.663	0.547	781	1173	7868	16884	2218	0.0308	20796	0.0301	4.183	29.567
3713	IVL		Myf	MA0055.1	Zipper-Type	Helix-Loop-Helix	vertebrates	15.914	0.609	920	1034	9571	15181	3174	0.0353	30977	0.0359	-3.481	29.18
23234	DNAJC9		Esrrb	MA0141.1	Zinc-coordinating	Hormone-nuclear Receptor	vertebrates	12.806	0.524	907	1047	9413	15339	2969	0.033	28345	0.0329	0.867	29.133
91107	TRIM47		Gata1	MA0035.2	Zinc-coordinating	GATA	vertebrates	10.878	0.373	1124	830	12136	12616	7487	0.0763	73292	0.0779	-6.137	28.95
402	ARL2		NFKB1	MA0105.1	Ig-fold	Rel	vertebrates	15.627	0.758	503	1451	4663	20089	903	0.00921	8347	0.00887	3.681	28.584
6176	RPLP1		Nr2e3	MA0164.1	Zinc-coordinating	Hormone-nuclear Receptor	vertebrates	12.028	0.373	909	1045	9479	15273	3606	0.0234	35494	0.024	-4.186	28.052
51341	ZBTB7A		Prrx2	MA0075.1	Helix-Turn-Helix	Homeo	vertebrates	9.063	0.027	1075	879	11550	13202	9427	0.0437	95151	0.046	-11.369	28.037
64965	MRPS9		NHLH1	MA0048.1	Zipper-Type	Helix-Loop-Helix	vertebrates	14.132	0.674	675	1279	6668	18084	1466	0.0163	13926	0.0162	1.271	27.905
10298	PAK4		SOX9	MA0077.1	Other Alpha-Helix	High Mobility Group	vertebrates	9.079	0.358	953	1001	10034	14718	4204	0.0351	41413	0.036	-5.313	27.748
125150	ZSWIM7		Sox17	MA0078.1	Other Alpha-Helix	High Mobility Group	vertebrates	10.502	0.384	1110	844	12023	12729	6824	0.0569	67316	0.0586	-7.204	27.324
6659	SOX4		FOXA1	MA0148.1	Winged Helix-Turn-Helix	Forkhead	vertebrates	12.533	0.332	1027	927	10975	13777	5882	0.06	58564	0.0623	-9.845	27.296
8841	HDAC3		TBP	MA0108.2	Beta-sheet	TATA-binding	vertebrates	10.086	0.377	910	1044	9521	15231	3974	0.0553	39109	0.0567	-6.494	27.292
10124	ARL4A		FOXO3	MA0157.1	Winged Helix-Turn-Helix	Forkhead	vertebrates	11.734	0.298	1021	933	10904	13848	5840	0.0433	57430	0.0444	-5.548	27.19
55677	IWS1		NFYA	MA0060.1	Other Alpha-Helix	NFY CCAAT-binding	vertebrates	12.925	0.523	657	1297	6483	18269	1372	0.0203	12736	0.0197	4.874	27.149
116412	ZNF837		ARID3A	MA0151.1	Helix-Turn-Helix	Arid	vertebrates	9.896	0.062	1132	822	12313	12439	12331	0.0686	122230	0.0709	-9.324	27.093
22994	CEP131		PLAG1	MA0163.1	Zinc-coordinating	BetaBetaAlpha-zinc finger	vertebrates	19.352	0.798	393	1561	3491	21261	648	0.00841	5444	0.00737	12.659	26.861
5728	PTEN		NFE2L2	MA0150.1	Zipper-Type	Leucine Zipper	vertebrates	14.394	0.486	604	1350	5880	18872	1125	0.0115	10855	0.0115	-0.686	26.693
26576	SRPK3		Gfi	MA0038.1	Zinc-coordinating	BetaBetaAlpha-zinc finger	vertebrates	9.47	0.391	1029	925	11039	13713	5236	0.0485	53088	0.0513	-13.075	26.344
6009	RHEB		HNF4A	MA0114.1	Zinc-coordinating	Hormone-nuclear Receptor	vertebrates	9.617	0.522	711	1243	7157	17595	1639	0.0197	15864	0.0199	-1.362	26.153
10972	TMED10		Foxd3	MA0041.1	Winged Helix-Turn-Helix	Forkhead	vertebrates	12.945	0.223	899	1055	9446	15306	4726	0.0526	47627	0.0552	-12.147	25.781
5245	PHB		IRF1	MA0050.1	Winged Helix-Turn-Helix	IRF	vertebrates	16.008	0.383	631	1323	6253	18499	1525	0.017	14476	0.0168	1.396	25.051
10181	RBM5		STAT1	MA0137.2	Ig-fold	Stat	vertebrates	13.119	0.452	682	1272	6856	17896	1480	0.0206	14447	0.0209	-2.667	24.998
23029	RBM34		RORA_1	MA0071.1	Zinc-coordinating	Hormone-nuclear Receptor	vertebrates	13.19	0.424	771	1183	7920	16832	2034	0.0189	20205	0.0195	-5.07	24.978
92421	CHMP4C		ESR2	MA0258.1	Zinc-coordinating	Hormone-nuclear Receptor	vertebrates	13.618	0.546	459	1495	4281	20471	697	0.0116	6588	0.0115	1.633	24.895
256281	NUDT14		MYC::MAX	MA0059.1	Zipper-Type	Helix-Loop-Helix	vertebrates	14.237	0.602	478	1476	4503	20249	760	0.00775	6956	0.0074	4.282	24.653
29896	TRA2A		Nobox	MA0125.1	Helix-Turn-Helix	Homeo	vertebrates	9.573	0.26	1006	948	10905	13847	6311	0.0468	63838	0.0494	-12.287	22.73
3459	IFNGR1		FOXD1	MA0031.1	Winged Helix-Turn-Helix	Forkhead	vertebrates	11.926	0.275	809	1145	8505	16247	2930	0.0217	29112	0.0225	-5.484	21.943
1660	DHX9		Foxa2	MA0047.2	Winged Helix-Turn-Helix	Forkhead	vertebrates	13.268	0.315	922	1032	9906	14846	4359	0.0485	43928	0.0509	-11.637	21.652
5371	PML		HLF	MA0043.1	Zipper-Type	Leucine Zipper	vertebrates	11.147	0.394	637	1317	6464	18288	1508	0.0168	15134	0.0176	-6.166	21.366
199953	TMEM201		RELA	MA0107.1	Ig-fold	Rel	vertebrates	14.757	0.567	630	1324	6405	18347	1378	0.0128	13051	0.0126	1.475	20.775
51013	EXOSC1		CTCF	MA0139.1	Zinc-coordinating	BetaBetaAlpha-zinc finger	vertebrates	17.205	0.645	477	1477	4651	20101	747	0.0132	7139	0.0131	0.415	19.998
60528	ELAC2		FOXI1	MA0042.1	Winged Helix-Turn-Helix	Forkhead	vertebrates	13.183	0.263	855	1099	9188	15564	3831	0.0426	39777	0.0461	-17.44	19.275
3104	ZBTB48		NKX3-1	MA0124.1	Helix-Turn-Helix	Homeo	vertebrates	11.127	0.179	787	1167	8368	16384	3444	0.0223	33376	0.0226	-1.644	19.006
51727	CMPK1		NFIL3	MA0025.1	Zipper-Type	Leucine Zipper	vertebrates	14.139	0.265	485	1469	4804	19948	1114	0.0114	10857	0.0115	-1.797	18.382
8663	EIF3C		Ddit3::Cebpa	MA0019.1	Zipper-Type	Leucine Zipper	vertebrates	11.652	0.483	620	1334	6398	18354	1409	0.0157	14285	0.0166	-7.292	18.119
1981	EIF4G1		NR2F1	MA0017.1	Zinc-coordinating	Hormone-nuclear Receptor	vertebrates	15.924	0.478	488	1466	4850	19902	855	0.0111	8099	0.011	1.355	18.093
5609	MAP2K7		znf143	MA0088.1	Zinc-coordinating	BetaBetaAlpha-zinc finger	vertebrates	17.541	0.53	319	1635	2940	21812	440	0.00816	3934	0.0076	6.599	17.957
9057	SLC7A6		Tal1::Gata1	MA0140.1	Zipper-Type	Helix-Loop-Helix	vertebrates	11.297	0.451	646	1308	6730	18022	1468	0.0245	15111	0.0263	-11.663	17.619
9282	MED14		RREB1	MA0073.1	Zinc-coordinating	BetaBetaAlpha-zinc finger	vertebrates	22.278	0.623	305	1649	2809	21943	468	0.00868	4185	0.00809	6.792	17.219
64282	TENT4B		Foxq1	MA0040.1	Winged Helix-Turn-Helix	Forkhead	vertebrates	14.07	0.202	636	1318	6718	18034	2048	0.0209	20840	0.0222	-8.999	15.317
3182	HNRNPAB		HNF1B	MA0153.1	Helix-Turn-Helix	Homeo	vertebrates	16.821	0.222	424	1530	4282	20470	957	0.0106	8982	0.0104	2.32	13.878
4953	ODC1		TAL1::TCF3	MA0091.1	Zipper-Type	Helix-Loop-Helix	vertebrates	14.07	0.453	648	1306	6951	17801	1472	0.0164	15755	0.0183	-14.737	13.565
64326	RFWD2		MEF2A	MA0052.1	Other Alpha-Helix	MADS	vertebrates	15.709	0.179	591	1363	6268	18484	1640	0.0152	16382	0.0158	-5.262	13.525
3172	HNF4A		Pou5f1	MA0142.1	Helix-Turn-Helix	Homeo	vertebrates	14.808	0.308	430	1524	4375	20377	929	0.0129	9210	0.0134	-3.948	13.347
497661	C18orf32		TEAD1	MA0090.1	Helix-Turn-Helix	Homeo	vertebrates	15.678	0.507	531	1423	5573	19179	1011	0.0112	10355	0.012	-7.294	13.123
1107	CHD3		Pax6	MA0069.1	Helix-Turn-Helix	Homeo	vertebrates	13.798	0.432	238	1716	2234	22518	314	0.00407	2985	0.00404	0.577	12.245
10062	NR1H3		Sox2	MA0143.1	Other Alpha-Helix	High Mobility Group	vertebrates	12.951	0.361	421	1533	4328	20424	815	0.0113	8027	0.0116	-2.966	12.081
6597	SMARCA4		NR3C1	MA0113.1	Zinc-coordinating	Hormone-nuclear Receptor	vertebrates	14.749	0.432	439	1515	4546	20206	831	0.0139	8111	0.0141	-2.171	11.927
1740	DLG2		Ar	MA0007.1	Zinc-coordinating	Hormone-nuclear Receptor	vertebrates	15.703	0.498	173	1781	1562	23190	215	0.00438	1850	0.00393	7.469	11.051
80896	NPL		Evi1	MA0029.1	Zinc-coordinating	BetaBetaAlpha-zinc finger	vertebrates	17.909	0.28	245	1709	2396	22356	391	0.00507	3567	0.00483	3.7	9.995
22977	AKR7A3		RORA_2	MA0072.1	Zinc-coordinating	Hormone-nuclear Receptor	vertebrates	17.425	0.369	344	1610	3549	21203	540	0.00701	5508	0.00745	-5.385	9.61
79413	ZBED2		T	MA0009.1	Beta-Hairpin-Ribbon	T	vertebrates	17.863	0.452	237	1717	2323	22429	324	0.0033	3054	0.00325	1.025	9.566
128710	SLX4IP		SRF	MA0083.1	Other Alpha-Helix	MADS	vertebrates	17.965	0.466	160	1794	1482	23270	186	0.00207	1734	0.00201	1.328	9.145
9367	RAB9A		HNF1A	MA0046.1	Helix-Turn-Helix	Homeo	vertebrates	15.548	0.259	356	1598	3743	21009	675	0.00876	7016	0.00949	-7.868	8.563
9416	DDX23		ESR1	MA0112.2	Zinc-coordinating	Hormone-nuclear Receptor	vertebrates	13.563	0.594	105	1849	911	23841	115	0.00213	1006	0.00194	4.405	8.479
55929	DMAP1		Lhx3	MA0135.1	Helix-Turn-Helix	Homeo	vertebrates	16.354	0.131	490	1464	5355	19397	1360	0.0164	14424	0.0181	-13.516	8.24
22927	HABP4		RXR::RAR_DR5	MA0159.1	Zinc-coordinating	Hormone-nuclear Receptor	vertebrates	16.004	0.535	258	1696	2641	22111	338	0.00533	3412	0.00561	-3.903	7.8
8445	DYRK2		PBX1	MA0070.1	Helix-Turn-Helix	Homeo	vertebrates	14.641	0.31	352	1602	3747	21005	624	0.00694	6613	0.00767	-8.686	7.641
55352	COPRS		FOXF2	MA0030.1	Winged Helix-Turn-Helix	Forkhead	vertebrates	14.824	0.334	426	1528	4653	20099	894	0.0116	9251	0.0125	-8.566	7.214
6932	TCF7		IRF2	MA0051.1	Winged Helix-Turn-Helix	IRF	vertebrates	21.134	0.412	172	1782	1695	23057	218	0.00364	2169	0.00377	-2.316	7.013
2043	EPHA4		TLX1::NFIC	MA0119.1	Helix-Turn-Helix::Other	Homeo::Nuclear Factor I-CCAAT-binding	vertebrates	19.665	0.598	142	1812	1373	23379	163	0.00212	1581	0.00214	-0.551	6.656
79956	ERMP1		Pax4	MA0068.1	Helix-Turn-Helix	Homeo	vertebrates	11.004	0.441	93	1861	890	23862	116	0.00323	1001	0.0029	6.232	5.044
222229	LRWD1		RXRA::VDR	MA0074.1	Zinc-coordinating	Hormone-nuclear Receptor	vertebrates	20.451	0.527	93	1861	943	23809	104	0.00145	1028	0.00149	-1.207	3.752
8859	STK19		NR1H2::RXRA	MA0115.1	Zinc-coordinating	Hormone-nuclear Receptor	vertebrates	27.878	0.445	22	1932	173	24579	22	0.000347	180	0.000296	3.048	3.559
6210	RPS15A		TP53	MA0106.1	Zinc-coordinating	Loop-Sheet-Helix	vertebrates	26.239	0.603	10	1944	69	24683	10	0.000185	69	0.000133	4.636	2.782
57505	AARS2		REST	MA0138.2	Zinc-coordinating	BetaBetaAlpha-zinc finger	vertebrates	23.134	0.596	34	1920	328	24424	36	0.000701	337	0.000684	0.647	2.517
55833	UBAP2		EWSR1-FLI1	MA0149.1	Winged Helix-Turn-Helix	Ets	vertebrates	32.871	0.554	41	1913	407	24345	42	0.000701	421	0.000732	-1.234	2.5
2203	FBP1		PPARG	MA0066.1	Zinc-coordinating	Hormone-nuclear Receptor	vertebrates	20.365	0.523	20	1934	207	24545	20	0.000371	211	0.000408	-1.932	1.493
51477	ISYNA1
5036	PA2G4
1738	DLD
56915	EXOSC5
26092	TOR1AIP1
84332	DYDC2
5606	MAP2K3
5788	PTPRC
124808	CCDC43
79734	KCTD17
5335	PLCG1
60481	ELOVL5
5595	MAPK3
11333	PDAP1
340061	TMEM173
4983	OPHN1
51010	EXOSC3
347733	TUBB2B
128854	TSPY26P
51575	ESF1
79035	NABP2
3492	IGH
9794	MAML1
221937	FOXK1
91373	UAP1L1
345630	FBLL1
51504	TRMT112
4190	MDH1
5873	RAB27A
60314	C12orf10
47	ACLY
8294	HIST1H4I
5478	PPIA
5716	PSMD10
26156	RSL1D1
7021	TFAP2B
51154	MRTO4
54898	ELOVL2
7919	DDX39B
84298	LLPH
1434	CSE1L
84661	DPY30
3843	IPO5
7444	VRK2
8934	RAB29
29843	SENP1
8450	CUL4B
54726	OTUD4
6160	RPL31
84441	MAML2
4350	MPG
9130	FAM50A
330	BIRC3
170506	DHX36
79738	BBS10
1207	CLNS1A
84630	TTBK1
10799	RPP40
93	ACVR2B
5822	PWP2
4869	NPM1
23186	RCOR1
3419	IDH3A
1386	ATF2
2261	FGFR3
5911	RAP2A
10325	RRAGB
5116	PCNT
6173	RPL36A
166979	CDC20B
6389	SDHA
83475	DOHH
7090	TLE3
9392	TGFBRAP1
9141	PDCD5
162494	RHBDL3
4084	MXD1
3276	PRMT1
10362	HMG20B
2729	GCLC
5211	PFKL
57418	WDR18
10473	HMGN4
896	CCND3
10401	PIAS3
9961	MVP
2073	ERCC5
210	ALAD
29789	OLA1
4627	MYH9
554313	HIST2H4B
474354	LRRC18
3458	IFNG
259282	BOD1L1
65110	UPF3A
10269	ZMPSTE24
283129	MAJIN
64960	MRPS15
121665	SPPL3
6709	SPTAN1
10061	ABCF2
79590	MRPL24
81611	ANP32E
392517	NCBP2L
10160	FARP1
28988	DBNL
51111	KMT5B
5908	RAP1B
134353	LSM11
64374	SIL1
8674	VAMP4
64087	MCCC2
92714	ARRDC1
100130561	HMGB1P10
21	ABCA3
1876	E2F6
4216	MAP3K4
996	CDC27
27151	CPAMD8
9734	HDAC9
2810	SFN
51065	RPS27L
10262	SF3B4
25980	AAR2
171568	POLR3H
81550	TDRD3
56006	SMG9
4809	SNU13
4736	RPL10A
5537	PPP6C
25855	BRMS1
54948	MRPL16
149041	RC3H1
79885	HDAC11
64216	TFB2M
81542	TMX1
80010	RMI1
4478	MSN
8626	TP63
5917	RARS
8464	SUPT3H
5763	PTMS
2796	GNRH1
7453	WARS
191	AHCY
126549	ANKLE1
11136	SLC7A9
54869	EPS8L1
27316	RBMX
84233	TMEM126A
3880	KRT19
100421108	LOC100421108
57570	TRMT5
6478	SIAH2
9026	HIP1R
1814	DRD3
9380	GRHPR
84264	HAGHL
80273	GRPEL1
4234	METTL1
55313	CPPED1
81570	CLPB
221078	NSUN6
54815	GATAD2A
581	BAX
26589	MRPL46
8945	BTRC
63875	MRPL17
54888	NSUN2
89777	SERPINB12
9677	PPIP5K1
51503	CWC15
5441	POLR2L
9573	GDF3
10097	ACTR2
6392	SDHD
84310	C7orf50
9087	TMSB4Y
125950	RAVER1
396	ARHGDIA
11186	RASSF1
5516	PPP2CB
10280	SIGMAR1
57528	KCTD16
10694	CCT8
539	ATP5O
8362	HIST1H4K
220717	RPLP0P6
166793	ZBTB49
94160	ABCC12
10738	RFPL3
16	AARS
23556	PIGN
23326	USP22
7404	UTY
10949	HNRNPA0
84126	ATRIP
3383	ICAM1
9184	BUB3
2264	FGFR4
4082	MARCKS
1485	CTAG1B
3692	EIF6
7337	UBE3A
27106	ARRDC2
81786	TRIM7
221504	ZBTB9
114987	WDR31
6794	STK11
5935	RBM3
9801	MRPL19
373509	USP50
11128	POLR3A
55466	DNAJA4
65057	ACD
11047	ADRM1
5110	PCMT1
139728	PNCK
56940	DUSP22
8189	SYMPK
55766	H2AFJ
6742	SSBP1
7913	DEK
54663	WDR74
6539	SLC6A12
3431	SP110
7433	VIPR1
406942	MIR150
7386	UQCRFS1
56474	CTPS2
26038	CHD5
54543	TOMM7
4174	MCM5
10472	ZBTB18
5634	PRPS2
9686	VGLL4
221613	HIST1H2AA
51119	SBDS
1258	CNGB1
79618	HMBOX1
56919	DHX33
5928	RBBP4
574458	MIR512-1
7329	UBE2I
261734	NPHP4
286053	NSMCE2
55791	LRIF1
51274	KLF3
79991	STN1
51386	EIF3L
727897	MUC5B
310	ANXA7
283989	TSEN54
132625	ZFP42
4048	LTA4H
2653	GCSH
79856	SNX22
65008	MRPL1
6152	RPL24
3162	HMOX1
5331	PLCB3
3987	LIMS1
7381	UQCRB
10970	CKAP4
4595	MUTYH
2968	GTF2H4
84916	CIRH1A
6500	SKP1
10436	EMG1
5714	PSMD8
53944	CSNK1G1
3024	HIST1H1A
8239	USP9X
64794	DDX31
8544	PIR
80169	CTC1
9991	PTBP3
79169	C1orf35
79947	DHDDS
23624	CBLC
2734	GLG1
1452	CSNK1A1
5170	PDPK1
51690	LSM7
51490	C9orf114
6234	RPS28
55922	NKRF
6138	RPL15
5287	PIK3C2B
63922	CHTF18
83479	DDX59
10459	MAD2L2
23435	TARDBP
5500	PPP1CB
24140	FTSJ1
7358	UGDH
11232	POLG2
79811	SLTM
4733	DRG1
128866	CHMP4B
10399	RACK1
1500	CTNND1
8204	NRIP1
445	ASS1
1993	ELAVL2
84313	VPS25
7520	XRCC5
64786	TBC1D15
5870	RAB6A
22	ABCB7
6184	RPN1
348932	SLC6A18
855599	NAF1
57664	PLEKHA4
79647	AKIRIN1
55341	LSG1
51491	NOP16
26037	SIPA1L1
153527	ZMAT2
150962	PUS10
10434	LYPLA1
5883	RAD9A
64943	NT5DC2
83443	SF3B5
8106	PABPN1
51081	MRPS7
10498	CARM1
23007	PLCH1
11054	OGFR
6599	SMARCC1
9295	SRSF11
51667	NUB1
10842	PPP1R17
5636	PRPSAP2
387338	NSUN4
10892	MALT1
54487	DGCR8
3485	IGFBP2
3020	H3F3A
6301	SARS
1602	DACH1
5001	ORC5
29950	SERTAD1
1021	CDK6
140690	CTCFL
26015	RPAP1
55697	VAC14
79665	DHX40
1977	EIF4E
905	CCNT2
58490	RPRD1B
9675	TTI1
54475	NLE1
10411	RAPGEF3
8364	HIST1H4C
5201	PFDN1
84335	AKT1S1
6161	RPL32
3945	LDHB
5351	PLOD1
865	CBFB
3081	HGD
10449	ACAA2
79080	CCDC86
10078	TSSC4
1655	DDX5
4999	ORC2
379	ARL4D
64318	NOC3L
10885	WDR3
2169	FABP2
6741	SSB
1398	CRK
2309	FOXO3
57050	UTP3
7307	U2AF1
54554	WDR5B
9790	BMS1
730211	HSP90AA5P
11338	U2AF2
91646	TDRD12
1822	ATN1
10902	BRD8
1427	CRYGS
51021	MRPS16
7175	TPR
54780	NSMCE4A
3313	HSPA9
56655	POLE4
642636	RAD21L1
197	AHSG
54555	DDX49
121340	SP7
4839	NOP2
1848	DUSP6
207	AKT1
7517	XRCC3
23639	LRRC6
8795	TNFRSF10B
7022	TFAP2C
6197	RPS6KA3
28974	C19orf53
9933	KIAA0020
27238	GPKOW
51441	YTHDF2
11267	SNF8
5893	RAD52
988	CDC5L
10274	STAG1
126637	TCHHL1
203068	TUBB
8570	KHSRP
55781	RIOK2
1032	CDKN2D
23585	TMEM50A
9349	RPL23
65083	NOL6
8888	MCM3AP
6426	SRSF1
1244	ABCC2
642623	UBTFL1
51068	NMD3
5725	PTBP1
29903	CCDC106
83732	RIOK1
23528	ZNF281
27030	MLH3
6164	RPL34
64901	RANBP17
317	APAF1
8986	RPS6KA4
9759	HDAC4
55183	RIF1
1026	CDKN1A
9045	RPL14
8459	TPST2
1627	DBN1
5506	PPP1R3A
79983	POF1B
5395	PMS2
56165	TDRD1
283455	KSR2
400506	KNOP1
65117	RSRC2
3569	IL6
51231	VRK3
23245	ASTN2
2395	FXN
6147	RPL23A
115727	RASGRP4
64900	LPIN3
6457	SH3GL3
7013	TERF1
25953	PNKD
1653	DDX1
92345	NAF1
55229	PANK4
1027	CDKN1B
140609	NEK7
1965	EIF2S1
6431	SRSF6
1633	DCK
11060	WWP2
7384	UQCRC1
8289	ARID1A
5429	POLH
5877	RABIF
6603	SMARCD2
7012	TERC
9025	RNF8
55325	UFSP2
4076	CAPRIN1
3614	IMPDH1
54962	TIPIN
5436	POLR2G
9663	LPIN2
9588	PRDX6
54984	PINX1
26054	SENP6
57037	ANKMY2
80153	EDC3
9188	DDX21
8602	NOP14
4686	NCBP1
1662	DDX10
51028	VPS36
6206	RPS12
163	AP2B1
51741	WWOX
8161	COIL
1050	CEBPA
246100	CTAG1A
89874	SLC25A21
122961	ISCA2
149628	PYHIN1
51765	STK26
6728	SRP19
26520	TIMM9
389541	LAMTOR4
9739	SETD1A
1072	CFL1
389293	ISCA1P1
1453	CSNK1D
54926	UBE2R2
728395	TSPY4
6205	RPS11
29098	RANGRF
3188	HNRNPH2
2794	GNL1
256646	NUTM1
25796	PGLS
26060	APPL1
80135	RPF1
9129	PRPF3
29117	BRD7
6575	SLC20A2
5393	EXOSC9
92106	OXNAD1
4791	NFKB2
9646	CTR9
23658	LSM5
84311	MRPL45
55660	PRPF40A
218	ALDH3A1
55506	H2AFY2
1615	DARS
80117	ARL14
23770	FKBP8
51372	TMA7
51542	VPS54
4438	MSH4
7849	PAX8
8819	SAP30
6157	RPL27A
5564	PRKAB1
5981	RFC1
27335	EIF3K
6654	SOS1
10946	SF3A3
23064	SETX
1973	EIF4A1
1791	DNTT
64210	MMS19
10746	MAP3K2
5504	PPP1R2
999	CDH1
4437	MSH3
254065	BRWD3
84134	TOMM40L
5293	PIK3CD
5805	PTS
3428	IFI16
10569	SLU7
134492	NUDCD2
9040	UBE2M
10575	CCT4
7227	TRPS1
11144	DMC1
2271	FH
662	BNIP1
114885	OSBPL11
7341	SUMO1
5236	PGM1
167227	DCP2
23038	WDTC1
80185	TTI2
9985	REC8
50809	HP1BP3
55226	NAT10
368	ABCC6
225689	MAPK15
8493	PPM1D
3324	HSP90AA2P
4738	NEDD8
23195	MDN1
5813	PURA
11103	KRR1
10808	HSPH1
55163	PNPO
10728	PTGES3
2483	FRG1
7705	PRPF40A
85236	HIST1H2BK
5611	DNAJC3
54517	PUS7
9019	MPZL1
79366	HMGN5
375607	NAT16
253943	YTHDF3
54623	PAF1
221547	RANP1
51750	RTEL1
55735	DNAJC11
81027	TUBB1
404685	RTE1
57817	HAMP
4354	MPP1
55276	PGM2
55176	SEC61A2
474382	H2AFB1
1499	CTNNB1
79711	IPO4
29894	CPSF1
51079	NDUFA13
51268	PIPOX
1936	EEF1D
23515	MORC3
84812	PLCD4
100289150	FAM197Y5
55198	APPL2
6045	RNF2
79813	EHMT1
388951	TSPYL6
253260	RICTOR
125476	INO80C
2648	KAT2A
1654	DDX3X
10607	TBL3
84867	PTPN5
6667	SP1
2632	GBE1
10541	ANP32B
381	ARF5
10409	BASP1
7555	CNBP
6142	RPL18A
4522	MTHFD1
100507436	MICA
23028	KDM1A
1983	EIF5
5295	PIK3R1
3815	KIT
22916	NCBP2
801	CALM1
646817	SETSIP
10096	ACTR3
3480	IGF1R
84144	SYDE2
2800	GOLGA1
100128588	LOC100128588
6446	SGK1
3609	ILF3
2280	FKBP1A
705	BYSL
9775	EIF4A3
26135	SERBP1
28512	NKIRAS1
201176	ARHGAP27
842	CASP9
6672	SP100
9063	PIAS2
123169	LEO1
221823	PRPS1L1
6635	SNRPE
1456	CSNK1G3
6785	ELOVL4
3376	IARS
10514	MYBBP1A
6391	SDHC
4792	NFKBIA
2263	FGFR2
1539	CYLC2
10492	SYNCRIP
7018	TF
2625	GATA3
5892	RAD51D
10312	TCIRG1
50511	SYCP3
1571	CYP2E1
6633	SNRPD2
6780	STAU1
143471	PSMA8
8243	SMC1A
23154	NCDN
904	CCNT1
8996	NOL3
54108	CHRAC1
115752	DIS3L
200558	APLF
8609	KLF7
3059	HCLS1
192343	NEWENTRY
5770	PTPN1
6829	SUPT5H
3574	IL7
10952	SEC61B
57187	THOC2
11224	RPL35
6917	TCEA1
84324	SARNP
843	CASP10
80335	WDR82
80324	PUS1
5422	POLA1
6159	RPL29
58508	KMT2C
57180	ACTR3B
64781	CERK
3148	HMGB2
54933	RHBDL2
51808	PHAX
5906	RAP1A
2033	EP300
645432	ARRDC5
8363	HIST1H4J
7156	TOP3A
6827	SUPT4H1
10963	STIP1
5514	PPP1R10
3098	HK1
8891	EIF2B3
8456	FOXN1
146779	EFCAB3
23409	SIRT4
143	PARP4
114883	OSBPL9
2966	GTF2H2
23193	GANAB
5432	POLR2C
11137	PWP1
5889	RAD51C
5300	PIN1
28964	GIT1
112399	EGLN3
51222	ZNF219
708	C1QBP
7549	ZNF2
8802	SUCLG1
5431	POLR2B
55094	GPATCH1
51637	C14ORF166
506	ATP5B
8797	TNFRSF10A
5987	TRIM27
729238	SFTPA2
9326	ZNHIT3
28990	ASTE1
25842	ASF1A
79897	RPP21
3150	HMGN1
5702	PSMC3
84844	PHF5A
3273	HRG
161253	REM2
23480	SEC61G
6201	RPS7
219927	MRPL21
6125	RPL5
11052	CPSF6
8896	BUD31
8065	CUL5
2623	GATA1
284086	NEK8
5931	RBBP7
10626	TRIM16
23408	SIRT5
221184	CPNE2
94134	ARHGAP12
27283	TINAG
57804	POLD4
98	ACYP2
64969	MRPS5
9126	SMC3
26751	SH3YL1
23382	AHCYL2
84902	CEP89
729582	DIRC3
23512	SUZ12
7702	ZNF143
79648	MCPH1
1968	EIF2S3
11273	ATXN2L
23144	ZC3H3
8886	DDX18
841	CASP8
64897	C12orf43
100652748	TIMM23B
23534	TNPO3
121643	FOXN4
29094	LGALSL
4507	MTAP
124790	HEXIM2
55854	ZC3H15
10109	ARPC2
8842	PROM1
4618	MYF6
2288	FKBP4
4678	NASP
1915	EEF1A1
6143	RPL19
157724	SLC7A13
7866	IFRD2
839	CASP6
2962	GTF2F1
2539	G6PD
54205	CYCS
740	MRPL49
145645	TERB2
9670	IPO13
84152	PPP1R1B
8451	CUL4A
4194	MDM4
5094	PCBP2
2335	FN1
3607	FOXK2
64425	POLR1E
79693	YRDC
25830	SULT4A1
29086	BABAM1
1984	EIF5A
9097	USP14
55345	ZGRF1
387129	XAGE1A
2253	FGF8
54853	WDR55
572	BAD
84717	HDGFRP2
10531	PITRM1
2107	ETF1
9987	HNRNPDL
1019	CDK4
7874	USP7
6139	RPL17
6134	RPL10
4704	NDUFA9
8536	CAMK1
293	SLC25A6
10282	BET1
5771	PTPN2
1937	EEF1G
23616	SH3BP1
9716	AQR
84268	RPAIN
344758	GPR149
55631	LRRC40
9555	H2AFY
4363	ABCC1
81847	RNF146
147719	LYPD4
3421	IDH3G
39	ACAT2
5910	RAP1GDS1
2956	MSH6
51343	FZR1
63931	MRPS14
51003	MED31
6166	RPL36AL
10171	RCL1
57617	VPS18
1051	CEBPB
163688	CALML6
9589	WTAP
55193	PBRM1
5694	PSMB6
5971	RELB
1737	DLAT
6235	RPS29
55003	PAK1IP1
50485	SMARCAL1
11315	PARK7
89869	PLCZ1
81887	LAS1L
10971	YWHAQ
3192	HNRNPU
64981	MRPL34
51264	MRPL27
5352	PLOD2
493861	EID3
4087	SMAD2
55186	SLC25A36
5570	PKIB
51202	DDX47
8828	NRP2
79685	SAP30L
4940	OAS3
4946	OAZ1
2717	GLA
84250	SLF1
7534	YWHAZ
6262	RYR2
90507	SCRN2
23063	WAPAL
23404	EXOSC2
6217	RPS16
142940	TRUB1
1200	TPP1
51755	CDK12
2260	FGFR1
6432	SRSF7
64599	GIGYF1
25984	KRT23
49860	CRNN
27343	POLL
5932	RBBP8
84779	NAA11
196	AHR
54894	RNF43
54464	XRN1
51520	LARS
5288	PIK3C2G
11278	KLF12
8290	HIST3H3
81929	SEH1L
56949	XAB2
51493	RTCB
5998	RGS3
664618	HSP90AB4P
55120	FANCL
143241	DYDC1
23468	CBX5
55907	CMAS
2321	FLT1
26094	DCAF4
10576	CCT2
8743	TNFSF10
84128	WDR75
7319	UBE2A
7258	TSPY1
8550	MAPKAPK5
10664	CTCF
653220	XAGE1B
57175	CORO1B
9100	USP10
10951	CBX1
3845	KRAS
317781	DDX51
4833	NME4
1237	CCR8
4134	MAP4
27013	CNPPD1
6638	SNRPN
498	ATP5A1
30849	PIK3R4
3712	IVD
84525	HOPX
5394	EXOSC10
7320	UBE2B
84247	LDOC1L
26298	EHF
2577	GAGE5
57471	ERMN
147199	SCGB1C1
51367	POP5
23210	JMJD6
2077	ERF
8554	PIAS1
64801	ARV1
5409	PNMT
4439	MSH5
8447	DOC2B
54433	GAR1
10228	STX6
2091	FBL
51399	TRAPPC4
29085	PHPT1
55127	HEATR1
3183	HNRNPC
27327	TNRC6A
11170	FAM107A
4968	OGG1
3927	LASP1
6675	UAP1
51132	RLIM
892	CCNC
79622	SNRNP25
27434	POLM
9322	TRIP10
553	AVPR1B
11157	LSM6
249	ALPL
7134	TNNC1
92399	MRRF
60625	DHX35
5713	PSMD7
27257	LSM1
57492	ARID1B
5425	POLD2
80755	AARSD1
4193	MDM2
7525	YES1
7030	TFE3
23310	NCAPD3
8634	RTCA
54915	YTHDF1
2959	GTF2B
7737	RNF113A
6123	RPL3L
4301	MLLT4
56897	WRNIP1
55740	ENAH
23239	PHLPP1
94239	H2AFV
382	ARF6
6631	SNRPC
22800	RRAS2
23131	GPATCH8
55798	METTL2B
6670	SP3
155435	RBM33
5859	QARS
4798	NFRKB
51650	MRPS33
27297	CRCP
9689	BZW1
8350	HIST1H3A
11252	PACSIN2
515	ATP5F1
3687	ITGAX
4846	NOS3
6892	TAPBP
9293	GPR52
6168	RPL37A
23588	KLHDC2
6464	SHC1
4000	LMNA
5894	RAF1
6191	RPS4X
84954	MPND
10519	CIB1
23560	GTPBP4
1339	COX6A2
5965	RECQL
23499	MACF1
2593	GAMT
80895	ILKAP
94056	SYAP1
100134934	TEN1
64858	DCLRE1B
2885	GRB2
51548	SIRT6
10735	STAG2
55119	PRPF38B
140733	MACROD2
9221	NOLC1
10910	SUGT1
1938	EEF2
8563	THOC5
25949	SYF2
8342	HIST1H2BM
6278	S100A7
255308	EIF2S3L
7159	TP53BP2
79050	NOC4L
5588	PRKCQ
141	ADPRH
85456	TNKS1BP1
55655	NLRP2
7157	TP53
126364	LRRC25
55135	WRAP53
55611	OTUB1
1854	DUT
54758	KLHDC4
3937	LCP2
7178	TPT1
3092	HIP1
51759	C9orf78
65220	NADK
56252	YLPM1
115861	NXNL1
64682	ANAPC1
10606	PAICS
23451	SF3B1
4528	MTIF2
5438	POLR2I
2010	EMD
5434	POLR2E
5743	PTGS2
55614	KIF16B
6660	SOX5
59343	SENP2
3501	IGHG2
93349	SP140L
11222	MRPL3
7158	TP53BP1
23097	CDK19
8525	DGKZ
6240	RRM1
26155	NOC2L
90678	LRSAM1
9341	VAMP3
301	ANXA1
10291	SF3A1
10623	POLR3C
643836	ZFP62
80145	THOC7
4677	NARS
4976	OPA1
10111	RAD50
25929	GEMIN5
8697	CDC23
580	BARD1
55832	CAND1
5184	PEPD
6606	SMN1
285588	EFCAB9
4799	NFX1
57467	HHATL
1723	DHODH
10057	ABCC5
3185	HNRNPF
6156	RPL30
2029	ENSA
2618	GART
23175	LPIN1
54700	RRN3
940	CD28
23244	PDS5A
6132	RPL8
924	CD7
23262	PPIP5K2
84950	PRPF38A
8195	MKKS
283899	INO80E
283150	FOXR1
6872	TAF1
3559	IL2RA
20826	NHP2L1
2911	GRM1
6299	SALL1
57599	WDR48
84154	RPF2
10450	PPIE
79109	MAPKAP1
56998	CTNNBIP1
5884	RAD17
51366	UBR5
8148	TAF15
4609	MYC
22981	NINL
83874	TBC1D10A
8677	STX10
9887	SMG7
2256	FGF11
8662	EIF3B
4904	YBX1
10482	NXF1
85437	ZCRB1
10734	STAG3
9883	POM121
152485	ZNF827
92856	IMP4
56648	EIF5A2
1964	EIF1AX
7390	UROS
79760	GEMIN7
23476	BRD4
8726	EED
51096	UTP18
9410	SNRNP40
79902	NUP85
22984	PDCD11
25913	POT1
23406	COTL1
56342	PPAN
3493	IGHA1
11159	RABL2A
102724560	CBSL
348825	TPRXL
64963	MRPS11
115708	TRMT61A
339448	C1orf174
5510	PPP1R7
60561	RINT1
8737	RIPK1
83605	CCM2
3297	HSF1
100289087	TSPY10
6723	SRM
1907	EDN2
1950	EGF
343069	HNRNPCL1
7905	REEP5
51260	PBDC1
4683	NBN
10726	NUDC
51018	RRP15
6653	SORL1
51496	CTDSPL2
9757	KMT2B
5519	PPP2R1B
23474	ETHE1
55170	PRMT6
64283	ARHGEF28
3790	KCNS3
203	AK1
3265	HRAS
5562	PRKAA1
6144	RPL21
54509	RHOF
9665	KIAA0430
1358	CPA2
5528	PPP2R5D
26019	UPF2
100289265	FAM197Y1
23246	BOP1
5129	CDK18
83637	ZMIZ2
8969	PANK4
255626	HIST1H2BA
2355	FOSL2
9616	RNF7
52	ACP1
79657	RPAP3
55320	MIS18BP1
4221	MEN1
1794	DOCK2
53340	SPA17
134218	DNAJC21
54502	RBM47
29777	ABT1
54454	ATAD2B
5496	PPM1G
51691	LSM8
5700	PSMC1
8667	EIF3H
85441	HELZ2
10856	RUVBL2
7014	TERF2
7124	TNF
57459	GATAD2B
51069	MRPL2
79934	COQ8B
79084	WDR77
5693	PSMB5
197370	NSMCE1
2298	FOXD4
285855	RPL7L1
7532	YWHAG
162417	NAGS
54187	NANS
3018	HIST1H2BB
85481	PSKH2
5435	POLR2F
5339	PLEC
63899	NSUN3
10208	USPL1
5217	PFN2
1725	DHPS
4608	MYBPH
1108	CHD4
6399	TRAPPC2
23076	RRP1B
10289	EIF1B
51187	RSL24D1
1075	CTSC
4867	NPHP1
65123	INTS3
134430	WDR36
24144	TFIP11
51639	SF3B6
6647	SOD1
2963	GTF2F2
51633	OTUD6B
440686	HIST2H3PS2
4204	MECP2
51118	UTP11L
55197	RPRD1A
1503	CTPS1
110806264	LOC110806264
728642	CDK11A
4841	NONO
8801	SUCLG2
3669	ISG20
84294	UTP23
7150	TOP1
9361	LONP1
6229	RPS24
10199	MPHOSPH10
3065	HDAC1
9861	PSMD6
79023	NUP37
5979	RET
84000	TMPRSS13
5970	RELA
11269	DDX19B
27000	DNAJC2
3842	TNPO1
8567	MADD
9482	STX8
8335	HIST1H2AB
79873	NUDT18
10480	EIF3M
55794	DDX28
2197	FAU
9682	KDM4A
55915	LANCL2
9821	RB1CC1
10200	MPHOSPH6
9447	AIM2
389493	NUPR1L
51319	RSRC1
11244	ZHX1
60678	EEFSEC
5534	PPP3R1
10741	RBBP9
3858	KRT10
10319	LAMC3
10388	SYCP2
53938	PPIL3
10557	RPP38
57819	LSM2
10197	PSME3
150365	MEI1
5042	PABPC3
5290	PIK3CA
4504	MT3
3996	LLGL1
2547	XRCC6
55718	POLR3E
407040	MIR34A
6231	RPS26
64859	NABP1
1618	DAZL
9919	SEC16A
10644	IGF2BP2
8270	LAGE3
29935	RPA4
57172	CAMK1G
8487	GEMIN2
960	CD44
84549	MAK16
8361	HIST1H4F
9869	SETDB1
10890	RAB10
26292	MYCBP
10039	PARP3
7019	TFAM
7593	MZF1
55720	TSR1
5218	CDK14
5000	ORC4
79159	NOL12
8353	HIST1H3E
11176	BAZ2A
2053	EPHX2
55646	LYAR
84305	PYM1
655	BMP7
3397	ID1
10973	ASCC3
10489	LRRC41
1478	CSTF2
23481	PES1
9101	USP8
8568	RRP1
7224	TRPC5
7314	UBB
10155	TRIM28
6181	RPLP2
23178	PASK
93144	RPS10P5
6873	TAF2
23753	SDF2L1
4772	NFATC1
9099	USP2
283489	CHAMP1
60626	RIC8A
2241	FER
201595	STT3B
270	AMPD1
57703	CWC22
79577	CDC73
23526	ARHGAP45
6819	SULT1C2
10935	PRDX3
51475	CABP2
55813	UTP6
6204	RPS10
25942	SIN3A
5890	RAD51B
9533	POLR1C
6480	ST6GAL1
5887	RAD23B
10621	POLR3F
9277	WDR46
2954	GSTZ1
51585	PCF11
2596	GAP43
10634	GAS2L1
6118	RPA2
10038	PARP2
4137	MAPT
7494	XBP1
7385	UQCRC2
8368	HIST1H4L
339175	METTL2A
1665	DHX15
7251	TSG101
6218	RPS17
23309	SIN3B
79073	TMEM109
10452	TOMM40
22803	XRN2
7422	VEGFA
2036	EPB41L1
10327	AKR1A1
574460	MIR4998
84893	FBXO18
92335	STRADA
140801	RPL10L
55759	WDR12
339970	GCOM2
10318	TNIP1
6023	RMRP
307	ANXA4
57696	DDX55
6456	SH3GL2
8467	SMARCA5
79058	ASPSCR1
1820	ARID3A
201516	ZSCAN4
54971	BANP
10102	TSFM
2185	PTK2B
10527	IPO7
901	CCNG2
3659	IRF1
3190	HNRNPK
23592	LEMD3
5332	PLCB4
51042	ZNF593
7343	UBTF
5313	PKLR
85320	ABCC11
324	APC
51547	SIRT7
25836	NIPBL
8895	CPNE3
86	ACTL6A
7086	TKT
10438	C1D
221496	LEMD2
3091	HIF1A
57122	NUP107
23428	SLC7A8
8359	HIST1H4A
110806306	LOC110806306
23137	SMC5
5683	PSMA2
65095	KRI1
163589	TDRD5
57502	NLGN4X
9704	DHX34
56848	SPHK2
10134	BCAP31
2101	ESRRA
84135	UTP15
51540	SCLY
5214	PFKP
2961	GTF2E2
9372	ZFYVE9
26574	AATF
1829	DSG2
7070	THY1
10146	G3BP1
22887	FOXJ3
3029	HAGH
2626	GATA4
9219	MTA2
9978	RBX1
57018	CCNL1
5460	POU5F1
6945	MLX
8446	DUSP11
11016	ATF7
140032	RPS4Y2
23536	ADAT1
57466	SCAF4
6634	SNRPD3
4233	MET
51362	CDC40
9092	SART1
54332	GDAP1
57092	PCNP
163882	CNST
3181	HNRNPA2B1
5810	RAD1
4356	MPP3
8658	TNKS
10209	EIF1
26121	PRPF31
4735	SEPT2
6165	RPL35A
25996	REXO2
648	BMI1
131368	ZPLD1
6117	RPA1
11335	CBX3
164781	DAW1
7334	UBE2N
2580	GAK
6175	RPLP0
11279	KLF8
23367	LARP1
51185	CRBN
113251	LARP4
3615	IMPDH2
6130	RPL7A
10574	CCT7
11344	TWF2
10771	ZMYND11
60	ACTB
26512	INTS6
100532731	ENSG00000269897
55131	RBM28
3204	HOXA7
950	SCARB2
60487	TRMT11
348995	NUP43
57680	CHD8
8556	CDC14A
9024	BRSK2
23469	PHF3
6167	RPL37
25865	PRKD2
9147	NEMF
84967	LSM10
347688	TUBB8
6637	SNRPG
494324	MIR375
5698	PSMB9
9958	USP15
55093	WDYHV1
84464	SLX4
51411	BIN2
5471	PPAT
81890	QTRT1
22823	MTF2
26093	CCDC9
130872	AHSA2
55714	TENM3
26130	GAPVD1
55234	SMU1
6902	TBCA
7879	RAB7A
26585	GREM1
835	CASP2
3275	PRMT2
5689	PSMB1
51116	MRPS2
25930	PTPN23
51182	HSPA14
6198	RPS6KB1
7311	UBA52
26747	NUFIP1
55054	ATG16L1
6129	RPL7
8237	USP11
84859	LRCH3
51605	TRMT6
51077	FCF1
4598	MVK
598	BCL2L1
1736	DKC1
6122	RPL3
57062	DDX24
56157	TEX13A
27079	RPUSD2
6228	RPS23
1152	CKB
23353	SUN1
7528	YY1
10655	DMRT2
8407	TAGLN2
642489	FKBP1C
4790	NFKB1
9172	MYOM2
7536	SF1
10153	CEBPZ
60386	SLC25A19
6520	SLC3A2
1479	CSTF3
79728	PALB2
8091	HMGA2
8519	IFITM1
10849	CD3EAP
10152	ABI2
29068	ZBTB44
8820	HESX1
27005	USP21
22826	DNAJC8
10016	PDCD6
139741	ACTRT1
55968	NSFL1C
5706	PSMC6
875	CBS
81689	ISCA1
8999	CDKL2
79710	MORC4
9112	MTA1
23594	ORC6
5879	RAC1
55291	PPP6R3
6396	SEC13
9391	CIAO1
23043	TNIK
105221364	C9orf114
673	BRAF
440275	EIF2AK4
56829	ZC3HAV1
9817	KEAP1
28960	DCPS
7515	XRCC1
5691	PSMB3
1455	CSNK1G2
5699	PSMB10
57708	MIER1
157638	FAM84B
9519	TBPL1
54606	DDX56
5558	PRIM2
5903	RANBP2
4893	NRAS
3364	HUS1
9489	PGS1
54386	TERF2IP
523	ATP6V1A
55110	MAGOHB
9967	THRAP3
8539	API5
6158	RPL28
328	APEX1
23746	AIPL1
4641	MYO1C
51400	PPME1
2356	FPGS
1487	CTBP1
3187	HNRNPH1
5430	POLR2A
22976	PAXIP1
4214	MAP3K1
53981	CPSF2
9656	MDC1
871	SERPINH1
23626	SPO11
55133	SRBD1
338382	RAB7B
151354	FAM84A
30000	TNPO2
408	ARRB1
2944	GSTM1
29082	CHMP4A
23135	KDM6B
11193	WBP4
1495	CTNNA1
6199	RPS6KB2
1659	DHX8
5936	RBM4
1457	CSNK2A1
5607	MAP2K5
9061	PAPSS1
406998	MIR216A
5695	PSMB7
7284	TUFM
83480	PUS3
2937	GSS
2100	ESR2
57697	FANCM
23450	SF3B3
54617	INO80
8714	ABCC3
246721	ENSG00000228049
4914	NTRK1
8175	SF3A2
984	CDK11B
4863	NPAT
57634	EP400
23363	OBSL1
548593	SLX1A
9829	DNAJC6
56301	SLC7A10
7699	ZNF140
5705	PSMC5
25926	NOL11
201163	FLCN
637	BID
7580	ZNF32
30968	STOML2
6714	SRC
8665	EIF3F
23608	MKRN1
6202	RPS8
84946	LTV1
66037	BOLL
1209	CLPTM1
6731	SRP72
643615	UBTFL6
6598	SMARCB1
57647	DHX37
2021	ENDOG
7486	WRN
215	ABCD1
10346	TRIM22
1786	DNMT1
55636	CHD7
26097	CHTOP
92822	ZNF276
388524	RPSAP58
10528	NOP56
23070	CMTR1
5079	PAX5
2516	NR5A1
6390	SDHB
23185	LARP4B
8940	TOP3B
4361	MRE11
6727	SRP14
57107	PDSS2
2171	FABP5
3921	RPSA
84312	BRMS1L
3551	IKBKB
923	CD6
9111	NMI
4512	MT-CO1
1874	E2F4
93624	TADA2B
7088	TLE1
4831	NME2
26519	TIMM10
29090	TIMM21
30848	CTAG2
645974	PABPC1L2B
9968	MED12
25873	RPL36
4582	MUC1
10775	POP4
6233	RPS27A
201973	PRIMPOL
213	ALB
79689	STEAP4
10257	ABCC4
10412	NSA2
51582	AZIN1
9785	DHX38
331	XIAP
8558	CDK10
84681	HINT2
84662	GLIS2
27232	GNMT
27339	PRPF19
2108	ETFA
6596	HLTF
492	ATP2B3
9046	DOK2
11219	TREX2
3852	KRT5
110806265	MNS16A
57521	RPTOR
6602	SMARCD1
100132074	FOXO6
55299	BRIX1
51176	LEF1
55621	TRMT1
146310	RNF151
5591	PRKDC
80336	PABPC1L
644186	SYCE3
10092	ARPC5
2889	RAPGEF1
11091	WDR5
285220	EPHA6
692312	ENSG00000243207
57181	SLC39A10
29927	SEC61A1
23270	TSPYL4
60558	GUF1
23081	KDM4C
10813	UTP14A
6207	RPS13
55596	ZCCHC8
10521	DDX17
56156	TEX13B
55379	LRRC59
9513	FXR2
2935	GSPT1
6209	RPS15
79931	TNIP3
3622	ING2
79993	ELOVL7
10537	UBD
388536	ZNF790
545	ATR
81876	RAB1B
220064	LTO1
8370	HIST2H4A
8932	MBD2
100885850	PTGES3L-AARSD1
80233	FAAP100
5604	MAP2K1
10020	GNE
64127	NOD2
60560	NAA35
5378	PMS1
5925	RB1
7703	PCGF2
83743	GRWD1
10594	PRPF8
2287	FKBP3
57834	CYP4F11
4633	MYL2
10294	DNAJA2
79039	DDX54
9894	TELO2
51593	SRRT
22928	SEPHS2
22797	TFEC
51073	MRPL4
2115	ETV1
6830	SUPT6H
79002	TRIR
7249	TSC2
9231	DLG5
3309	HSPA5
115761	ARL11
6490	PMEL
100307126	CHMP4BP1
6880	TAF9
6128	RPL6
353	APRT
23016	EXOSC7
54920	DUS2
1054	CEBPG
5985	RFC5
387332	TBPL2
2551	GABPA
5518	PPP2R1A
5940	RBMY1A1
27430	MAT2B
23241	PACS2
80789	INTS5
6223	RPS19
5019	OXCT1
2797	GNRH2
6729	SRP54
7403	KDM6A
5330	PLCB2
4297	KMT2A
10692	RRH
23339	VPS39
6850	SYK
79155	TNIP2
994	CDC25B
7257	TSNAX
5719	PSMD13
2071	ERCC3
220988	HNRNPA3
375686	SPATC1
9820	CUL7
1025	CDK9
5885	RAD21
64080	RBKS
14	AAMP
6434	TRA2B
3980	LIG3
836	CASP3
5286	PIK3C2A
9865	TRIL
8468	FKBP6
55746	NUP133
6944	VPS72
1491	CTH
5155	PDGFB
810	CALML3
1877	E4F1
122830	NAA30
728689	EIF3CL
404672	GTF2H5
161424	NOP9
1990	CELA1
3200	HOXA3
10273	STUB1
50628	GEMIN4
728403	TSPY8
163859	SDE2
7508	XPC
147699	PPM1N
4602	MYB
1459	CSNK2A2
5830	PEX5
[truncated: 3 more rows]
