# Supplementary material for: Investigating the Role of Telomere and Telomerase Associated Genes and Proteins in Endometrial Cancer
Source: Methods Protoc. 2020 Sep 3;3(3):63. doi: 10.3390/mps3030063 (PMC7565490; doi:10.3390/mps3030063)
Supplement: Supplementary file 1 [file mps-03-00063-s001.zip › Supplementaries/Table S33. Therapeutic Targets.xlsx]

## Sheet: Table S33
Table S33: Therapeutic Targets. Known drugs associated with hub genes and enriched TFs (DGidb).
Target	Drug	Interaction Type
CDC6	No interactions found.	-
RAD51	CHEMBL1230989	n/a
	AMUVATINIB	n/a
GAPDH	CHEMBL1161866	n/a
	TAMOXIFEN	n/a
	ESTRADIOL	n/a
	DEFEROXAMINE	n/a
	SODIUM BUTYRATE	n/a
	CHEMBL1096339	n/a
	MEDRONIC ACID	n/a
	OMIGAPIL	n/a
BRCA1	OLAPARIB	n/a
	RUCAPARIB	n/a
	VELIPARIB	n/a
	CARBOPLATIN	n/a
	NIRAPARIB	n/a
	TALAZOPARIB	n/a
	VINORELBINE BASE	n/a
	PACLITAXEL	n/a
	TAMOXIFEN	n/a
	PHENYLTHIOUREA	n/a
	DOXORUBICIN	n/a
	MITOMYCIN	n/a
	EMODIN	n/a
	EVEROLIMUS	n/a
	QUARFLOXIN	n/a
	BLEOMYCIN (CHEMBL3039590)	n/a
	IROFULVEN	n/a
	METFORMIN	n/a
	CEDIRANIB	n/a
	CYCLOPHOSPHAMIDE	n/a
	GEMCITABINE	n/a
	MITOXANTRONE	n/a
	AZD-1775	n/a
	CHLORAMBUCIL	n/a
	DENOSUMAB	n/a
	IRINOTECAN	n/a
	VX-970	n/a
	TEMOZOLOMIDE	n/a
	OXALIPLATIN	n/a
AURKA	ALISERTIB	inhibitor
	SNS-314	inhibitor
	ENMD-2076	inhibitor
	AT-9283	inhibitor
	MK-5108	inhibitor
	DANUSERTIB	inhibitor
	TOZASERTIB	inhibitor
	AMG-900	inhibitor
	CYC-116	inhibitor
	PF-03814735	inhibitor
	CENISERTIB	inhibitor
	MLN-8054	inhibitor
	ANILINOPYRIMIDINE1	inhibitor
	CHEMBL369507	n/a
	TAK-901	inhibitor
	KW-2449	inhibitor
	CHEMBL472193	n/a
	PACLITAXEL	n/a
	FLUOROURACIL	n/a
	CHEMBL522891	n/a
	PHENYLTHIOUREA	n/a
	CHEMBL223147	n/a
	CHEMBL521105	n/a
	CHEMBL495758	n/a
	TAMOXIFEN	n/a
	ORANTINIB	inhibitor
	ANILINOQUINAZOLINE1	inhibitor
	BARASERTIB	inhibitor
	GSK-1070916	inhibitor
	CHEMBL1765740	inhibitor
	CHEMBL359482	inhibitor
	PF-562271	inhibitor
	CHEMBL202721	inhibitor
	ENMD-981693	inhibitor
	ILORASERTIB	inhibitor
	TAS-119	inhibitor
	TTP-607	inhibitor
	MK-6592	inhibitor
	RG-1530	inhibitor
	XL-228	n/a
	ALISERTIB SODIUM	n/a
CCNA2	CHEMBL360520	n/a
	SURAMIN	n/a
	CHEMBL233553	n/a
	CHEMBL269881	n/a
	ADENOSINE DIPHOSPHATE	n/a
	CHEMBL341273	n/a
	CHEMBL233970	n/a
	CHEMBL121941	n/a
	CHEMBL48109	n/a
	CHEMBL122264	n/a
	CHEMBL233149	n/a
	CHEMBL203407	n/a
	GENISTEIN	n/a
	CHEMBL298445	n/a
	CHEMBL1098060	n/a
	CHEMBL233349	n/a
	MERIOLIN 5	n/a
	CHEMBL46817	n/a
	MERIOLIN 3	n/a
	CHEMBL115220	n/a
	CHEMBL482193	n/a
	CHEMBL525194	n/a
	CHEMBL123368	n/a
	CHEMBL340813	n/a
	ETHINYL ESTRADIOL	n/a
	CHEMBL47302	n/a
	CHEMBL101801	n/a
	CHEMBL319467	n/a
	STAUROSPORINE	n/a
	CORDYCEPIN	n/a
	GSK-237701A	n/a
	CHEMBL518800	n/a
	VARIOLIN B	n/a
EZH2	CHEMBL3287735	inhibitor
	SELUMETINIB	n/a
	SULFINPYRAZONE	n/a
	MK-2206	n/a
	DABRAFENIB	n/a
	DOXORUBICIN	n/a
	VORINOSTAT	n/a
CDK1	DINACICLIB	inhibitor
	ALVOCIDIB	inhibitor
	Roniciclib	inhibitor
	ALSTERPAULLONE	inhibitor
	AT-7519	inhibitor
	INDIRUBIN SULFATE	inhibitor, binder
	AZD-5438	inhibitor
	RGB-286638	inhibitor
	Riviciclib	inhibitor
	TG-02	inhibitor
	CHEMBL1082552	binder
	OLOMOUCINE	binder
	HYMENIALDISINE	n/a
	CHEMBL1236539	inhibitor
	ALOISINE A	inhibitor
	BOHEMINE	inhibitor
	CHEMBL261720	inhibitor
	QUINOXALINE1	inhibitor
	CHEMBL261425	inhibitor
	CHEMBL80713	inhibitor
	CHEMBL1802728	inhibitor
	CHEMBL1256911	inhibitor
	CHIR-99021	inhibitor
	CHEMBL311228	inhibitor
	CHEMBL524266	inhibitor
	ELTROMBOPAG	agonist
	ROMIPLOSTIM	agonist
	PHA-793887	inhibitor
	RG-547	inhibitor
	SELICICLIB	inhibitor
	MILCICLIB	inhibitor
	AG-24322	inhibitor
PLK1	VOLASERTIB	inhibitor
	BI-2536	inhibitor
	NMS-1286937	inhibitor
	GSK-461364	inhibitor
	WORTMANNIN	n/a
	HMN-214	inhibitor
	CHEMBL490814	n/a
	CHEMBL1092830	n/a
	Cafusertib	inhibitor
	TAK-960	inhibitor
	8-AZAGUANINE	inhibitor
	GSK-579289A	inhibitor
	MK-1496	inhibitor
	SAFINAMIDE	inhibitor
	PYRAZOFURIN	inhibitor
	CHEMBL1242101	inhibitor
	INOSITOL	inhibitor
	RIGOSERTIB	n/a
CCNB1	No interactions found.	-
E2F1	ASCORBATE	n/a
	ETOPOSIDE	n/a
	PACLITAXEL	n/a
	METHOTREXATE	n/a
	DIETHYLSTILBESTROL	n/a
	BORTEZOMIB	n/a
	FLUOROURACIL	n/a
	HOECHST 33258	n/a
	CARMUSTINE	n/a
	ESTRADIOL	n/a
	PRIMAQUINE	n/a
	VASOPRESSIN	n/a
	ACETYLCYSTEINE	n/a
	URSODIOL	n/a
	NICOTINE	n/a
	PHORBOL MYRISTATE ACETATE	n/a
	IRINOTECAN	n/a
	QUERCETIN	n/a
MZF1	No interactions found.	-
ZEB1	SALINOMYCIN	n/a
	DOXORUBICIN	n/a
NOP56	No interactions found.
NHP2	No interactions found.
ATM	OLAPARIB	n/a
	AZD-6738	n/a
	VELIPARIB	n/a
	TALAZOPARIB	n/a
	TEMOZOLOMIDE	n/a
	IRINOTECAN	n/a
	SELUMETINIB	n/a
	VANDETANIB	n/a
	BINIMETINIB	n/a
	PACLITAXEL	n/a
	VALPROIC ACID	n/a
	CHEMBL188678	n/a
	BENDAMUSTINE	n/a
	TRAMETINIB	n/a
	VX-970	n/a
	CHEMBL1086377	n/a
	AZD-6482	n/a
	IBRUTINIB	n/a
	FLUDARABINE	n/a
	EVEROLIMUS	n/a
	CHEMBL1221601	inhibitor
	KU-55933	inhibitor
	RUCAPARIB	n/a
	NIRAPARIB	n/a
	QUINPIROLE	n/a
ESR1	FULVESTRANT	antagonist
	TAMOXIFEN	agonist, antagonist
	TOREMIFENE	modulator
	ETHINYL ESTRADIOL	agonist
	DIETHYLSTILBESTROL	agonist
	DIENESTROL	agonist
	ESTROGENS, CONJUGATED	agonist
	ESTRONE	agonist
	QUINESTROL	agonist, modulator
	CHLOROTRIANISENE	agonist, binder
	LEVONORGESTREL	other
	PROGESTERONE	agonist
	MESTRANOL	agonist
	DANAZOL	agonist, antagonist
	MEDROXYPROGESTERONE ACETATE	agonist
	ESTRIOL	agonist
	ALLYLESTRENOL	agonist
	DESOGESTREL	agonist
	NORGESTIMATE	agonist
	FLUOXYMESTERONE	antagonist
	ESTROPIPATE	agonist
	OSPEMIFENE	agonist, antagonist, modulator
	ETONOGESTREL	agonist
	ESTRAMUSTINE	agonist
	GDC-0810	antagonist
	LETROZOLE	n/a
	TRILOSTANE	allosteric modulator
	RALOXIFENE	agonist, antagonist, modulator
	LASOFOXIFENE	agonist, modulator
	BAZEDOXIFENE	antagonist, agonist
	ESTRADIOL	agonist
	PALBOCICLIB	n/a
	MELATONIN	antagonist
	CHF4227	modulator
	CHEMBL304552	n/a
	CHEMBL180300	n/a
	EXEMESTANE	n/a
	ANASTROZOLE	n/a
	AFIMOXIFENE (CHEMBL489)	agonist, antagonist
	CLOMIPHENE	antagonist, modulator
	PRASTERONE	binder
	TIBOLONE	agonist
	ESTROGENS, CONJUGATED SYNTHETIC A	ligand, agonist
	SYNTHETIC CONJUGATED ESTROGENS, B	ligand, agonist
	SR16234 (CHEMBL3545210)	antagonist
	FISPEMIFENE	modulator
	MK-6913	agonist
	EVEROLIMUS	n/a
	CHEMBL181936	n/a
	CHEMBL391910	n/a
	RAD1901	n/a
	CHEMBL222501	n/a
	CHEMBL180071	n/a
	CHEMBL193676	n/a
	ETHYNODIOL DIACETATE	n/a
	GENISTEIN	n/a
	RALOXIFENE CORE	n/a
	CHEMBL236718	n/a
	2-AMINO-1-METHYL-6- PHENYLIMIDAZO[4,5- B]PYRIDINE	n/a
	ERTEBEREL	n/a
	MEGESTROL ACETATE	n/a
	CHEMBL236086	n/a
	CHEMBL184151	n/a
	CHEMBL223026	n/a
	CHEMBL180517	n/a
	CHEMBL1213270	n/a
	NORGESTREL	n/a
	DIARYLPROPIONITRILE	agonist
	PRINABEREL	agonist
	PROPYLPYRAZOLETRIOL	agonist
	CHEMBL282489	agonist
	CHEMBL188528	agonist
	CHEMBL201013	antagonist
	HEXESTROL	antagonist
	CHEMBL520107	antagonist
	MITOTANE	binder
	LY2245461	modulator
	IDOXIFENE	modulator
	GTx-758	agonist
	AFIMOXIFENE (CHEMBL10041)	modulator
	DROLOXIFENE	modulator
	ACOLBIFENE	modulator
	TAMOXIFEN CITRATE	modulator
	ESTRADIOL VALERATE	agonist
	CLOMIPHENE CITRATE	modulator
	ESTRADIOL CYPIONATE	agonist
	ESTROGENS, ESTERIFIED	agonist
	DIETHYLSTILBESTROL DIPHOSPHATE	agonist
	TOREMIFENE CITRATE	modulator
	BAZEDOXIFENE ACETATE	modulator
	ESTRADIOL ACETATE (CHEMBL1200430)	agonist
	POLYESTRADIOL PHOSPHATE	agonist
	IODINE	n/a
	VINTAFOLIDE	n/a
	CUSTIRSEN	n/a
	PERTUZUMAB	n/a
	DIENOGEST	n/a
	ESTROGEN	n/a
	ARZOXIFENE	n/a
	RALOXIFEN	n/a
	Ribociclib	n/a
	TRASTUZUMAB	n/a
	ABEMACICLIB	n/a
	ENDOXIFEN	n/a
	SIVIFENE	n/a
	LEFLUNOMIDE	n/a
	ESTRONE SODIUM SULFATE	n/a
	LAPATINIB	n/a
	NORELGESTROMIN	n/a
	CARBOQUONE	n/a
	GONADORELIN	n/a
EEF2	CHEMBL384759	n/a
	PJ34 (CHEMBL372303)	n/a
	DENILEUKIN DIFTITOX	inhibitor
	OPORTUZUMAB MONATOX	n/a
	SS1(dsFv)-PE38	n/a
POLR2F	No interactions found.
EZH2	CHEMBL3287735	inhibitor
	SELUMETINIB	n/a
	SULFINPYRAZONE	n/a
	MK-2206	n/a
	DABRAFENIB	n/a
	DOXORUBICIN	n/a
	VORINOSTAT	n/a
XRCC6	No interactions found.
HSPA8	CHEMBL516357	n/a
	ACETAMINOPHEN	n/a
	ANTIBIOTIC	n/a
	TRETINOIN	n/a
	BUPIVACAINE	n/a
	CYCLOSPORINE	n/a
	DEXAMETHASONE	n/a
	FORIGERIMOD ACETATE	inhibitor
SNRPD2	No interactions found.
