# Supplementary material for: Investigating the Role of Telomere and Telomerase Associated Genes and Proteins in Endometrial Cancer
Source: Methods Protoc. 2020 Sep 3;3(3):63. doi: 10.3390/mps3030063 (PMC7565490; doi:10.3390/mps3030063)
Supplement: Supplementary file 1 [file mps-03-00063-s001.zip › Supplementaries/Table S34. Survival Analysis.xlsx]

## Sheet: Table S34
Table S34: Survival Analysis. Survival information for all DEGs in EC - p<0.001, Log-Rank Test. N = 541, Dead = 91, Alive = 450.
Gene ID	Gene Symbol	Regulation in EC	Prognostic in EC	Favourable or Unfavourable?	Log-rank P-value	Best Expression Cut off (FPKM)	Median Expression (FPKM)	Median Follow Up (Years)	5-Year Survival, High Expression (%)	5-Year Survival, Low Expression (%)	Low Expression, n=	High Expression, n=
2064	ERBB2	Up	Yes	Unfavourable	9e-08	36.2	23.05	2.5	53	82	432	109
10123	ARL4C	Up	Yes	Unfavourable	2.9e-07	23.99	13.15	2.5	63	81	397	144
2099	ESR1	Down	Yes	Favourable	5.5e-07	7.49	20.88	2.5	82	59	128	413
29945	ANAPC4	Down	Yes	Favourable	5.7e-07	3.06	4.96	2.5	80	65	122	419
6195	RPS6KA1	Up	Yes	Favourable	7.2e-07	11.84	16.75	2.5	83	53	123	418
10382	TUBB4A	Up	Yes	Unfavourable	8.4e-07	0.49	0.23	2.5	62	86	332	209
7466	WFS1	Down	Yes	Favourable	1.1e-06	15.34	24.12	2.5	81	63	145	396
22974	TPX2	Up	Yes	Unfavourable	2.4e-06	27.43	21.93	2.5	65	84	326	215
1030	CDKN2B	Up	Yes	Unfavourable	4.5e-06	2.9	2.29	2.5	64	84	320	221
898	CCNE1	Up	Yes	Unfavourable	6.4e-06	10.92	9.85	2.5	65	86	297	244
10797	MTHFD2	Up	Yes	Unfavourable	2.1e-05	12.76	12.59	2.5	68	85	276	265
3956	LGALS1	Down	Yes	Favourable	2.4e-05	181.34	293.39	2.5	82	52	111	430
4173	MCM4	Up	Yes	Unfavourable	2.8e-05	14.21	15.59	2.5	68	87	243	298
3560	IL2RB	Down	Yes	Favourable	3.2e-05	1.33	2.52	2.5	82	61	152	389
80183	RUBCNL	Down	Yes	Favourable	3.8e-05	0.76	0.78	2.5	85	68	267	274
1869	E2F1	Up	Yes	Unfavourable	4.3e-05	9.02	10.34	2.5	68	87	239	302
2731	GLDC	Up	Yes	Unfavourable	5.2e-05	4.54	1.73	2.5	65	82	375	166
9700	ESPL1	Up	Yes	Unfavourable	5.3e-05	2.62	2.95	2.5	69	86	242	299
29968	PSAT1	Up	Yes	Unfavourable	5.6e-05	67.78	33.37	2.5	58	81	426	115
57636	ARHGAP23	Down	Yes	Unfavourable	6.9e-05	4.76	2.82	2.5	60	81	413	128
1678	TIMM8A	Up	Yes	Unfavourable	8.9e-05	2.15	2.87	2.5	71	89	151	390
6790	AURKA	Up	Yes	Unfavourable	9.4e-05	7.22	7.58	2.5	68	86	250	291
3479	IGF1	Down	Yes	Favourable	0.0001	0.28	0.41	2.5	83	66	200	341
4215	MAP3K3	Down	Yes	Unfavourable	0.00011	4.98	3.78	2.5	55	82	422	119
6844	VAMP2	Down	Yes	Favourable	0.00011	11.51	13.91	2.5	83	63	191	350
27161	AGO2	Up	Yes	Unfavourable	0.00012	2.3	3.34	2.5	72	91	121	420
1153	CIRBP	Down	Yes	Favourable	0.00014	39.39	37.67	2.5	86	69	293	248
26227	PHGDH	Up	Yes	Unfavourable	0.00015	46.5	23.88	2.5	68	79	432	109
578	BAK1	Up	Yes	Unfavourable	0.00017	11.11	11.45	2.5	68	85	257	284
348654	GEN1	Up	Yes	Unfavourable	0.00017	2.31	1.56	2.5	53	82	432	109
11022	TDRKH	Up	Yes	Unfavourable	0.00017	2.68	2.57	2.5	68	84	289	252
3488	IGFBP5	Down	Yes	Unfavourable	0.00018	23.8	33.53	2.5	70	87	205	336
8503	PIK3R3	Up	Yes	Favourable	0.00019	9	13.73	2.5	81	63	144	397
55771	PRR11	Up	Yes	Unfavourable	0.00019	2.45	3.96	2.5	73	88	138	403
29028	ATAD2	Up	Yes	Unfavourable	0.0002	7.21	4.72	2.5	59	82	400	141
50650	ARHGEF3	Down	Yes	Favourable	0.00022	6.37	7.42	2.5	83	66	218	323
29997	NOP53	Down	Yes	Favourable	0.00023	68.85	67.32	2.5	85	68	284	257
10525	HYOU1	Up	Yes	Favourable	0.00026	44.11	31.1	2.5	90	72	406	135
3557	IL1RN	Up	Yes	Unfavourable	0.0003	4.33	2.1	2.5	65	80	406	135
57129	MRPL47	Up	Yes	Unfavourable	0.00031	36.4	31.11	2.5	63	84	353	188
23381	SMG5	Up	Yes	Unfavourable	0.00034	25.45	26.75	2.5	70	85	245	296
3487	IGFBP4	Down	Yes	Favourable	0.00035	121.23	112.84	2.5	85	70	291	250
79172	CENPO	Up	Yes	Unfavourable	0.00035	2.29	2.71	2.5	71	86	210	331
308	ANXA5	Down	Yes	Favourable	0.00036	89.61	87.02	2.5	84	70	285	256
699	BUB1	Up	Yes	Unfavourable	0.00037	5.66	5.37	2.5	67	85	287	254
5610	EIF2AK2	Up	Yes	Unfavourable	0.00038	7.66	6.27	2.5	66	81	363	178
9319	TRIP13	Up	Yes	Unfavourable	0.00039	6.15	6.61	2.5	68	86	244	297
91442	FAAP24	Up	Yes	Unfavourable	0.00044	1.63	1.73	2.5	69	85	247	294
4436	MSH2	Up	Yes	Unfavourable	0.00044	11.47	9.6	2.5	65	83	338	203
2063	NR2F6	Up	Yes	Unfavourable	0.00044	74.89	54.28	2.5	66	80	400	141
5621	PRNP	Down	Yes	Unfavourable	0.00046	8.96	12.73	2.5	69	88	200	341
10383	TUBB4B	Up	Yes	Favourable	0.00049	432.63	307.48	2.5	90	72	411	130
1789	DNMT3B	Up	Yes	Unfavourable	0.0005	2.42	3.4	2.5	71	88	169	372
29088	MRPL15	Up	Yes	Unfavourable	0.00054	51.44	45.66	2.5	63	84	342	199
2762	GMDS	Up	Yes	Favourable	0.00059	10.73	9.79	2.5	85	70	296	245
3068	HDGF	Up	Yes	Unfavourable	0.0006	123.59	121.1	2.5	68	84	281	260
116832	RPL39L	Up	Yes	Unfavourable	0.0006	20.24	11.85	2.5	67	80	411	130
7099	TLR4	Down	Yes	Favourable	0.00063	0.42	1.02	2.5	80	63	117	424
50943	FOXP3	Up	Yes	Favourable	0.0007	1.15	1.32	2.5	82	69	239	302
3159	HMGA1	Up	Yes	Unfavourable	0.00071	88.8	116.35	2.5	72	84	213	328
1163	CKS1B	Up	Yes	Unfavourable	0.00079	13.46	9.91	2.5	67	81	366	175
9156	EXO1	Up	Yes	Unfavourable	0.00082	1.55	2.54	2.5	72	91	136	405
64151	NCAPG	Up	Yes	Unfavourable	0.00083	2.32	3.6	2.5	71	88	172	369
2617	GARS	Up	Yes	Unfavourable	0.00085	25.68	26.5	2.5	72	82	253	288
890	CCNA2	Up	Yes	Unfavourable	0.00088	6.08	9.29	2.5	72	87	162	379
22982	DIP2C	Down	Yes	Unfavourable	0.00089	3.91	2.5	2.5	65	80	420	121
1978	EIF4EBP1	Up	Yes	Unfavourable	0.00089	88.9	63.78	2.5	67	81	377	164
10635	RAD51AP1	Up	Yes	Unfavourable	0.00094	6.75	4.1	2.5	63	80	91	450
256126	SYCE2	Up	Yes	Unfavourable	0.00099	1.55	0.87	2.5	62	81	425	116
10157	AASS	Down	No
6833	ABCC8	Down	No
10060	ABCC9	Down	No
25	ABL1	Down	No
28	ABO	Down	No
49	ACR	Down	No
87	ACTN1	Down	No
84632	AFAP1L2	Down	No
79026	AHNAK	Down	No
216	ALDH1A1	Down	No
273	AMPH	Down	No
51378	ANGPT4	Down	No
367	AR	Down	No
79658	ARHGAP10	Down	No
57569	ARHGAP20	Down	No
57584	ARHGAP21	Down	No
9938	ARHGAP25	Down	No
91947	ARRDC4	Down	No
89849	ATG16L2	Down	No
472	ATM	Down	No
563	AZGP1	Down	No
590	BCHE	Down	No
596	BCL2	Down	No
624	BDKRB2	Down	No
54976	C20orf27	Down	No
339804	C2orf74	Down	No
9478	CABP1	Down	No
800	CALD1	Down	No
815	CAMK2A	Down	No
112869	CCDC101	Down	No
159686	CCDC147	Down	No
894	CCND2	Down	No
947	CD34	Down	No
5128	CDK17	Down	No
1073	CFL2	Down	No
1136	CHRNA3	Down	No
1465	CSRP1	Down	No
6387	CXCL12	Down	No
1641	DCX	Down	No
200895	DHFRL1	Down	No
1742	DLG4	Down	No
28514	DLL1	Down	No
1756	DMD	Down	No
1760	DMPK	Down	No
9732	DOCK4	Down	No
1809	DPYSL3	Down	No
667	DST	Down	No
1958	EGR1	Down	No
2022	ENG	Down	No
2034	EPAS1	Down	No
23136	EPB41L3	Down	No
2056	EPO	Down	No
2078	ERG	Down	No
2113	ETS1	Down	No
2114	ETS2	Down	No
2145	EZH1	Down	No
116224	FAM122A	Down	No
9715	FAM131B	Down	No
84142	FAM175A	Down	No
131583	FAM43A	Down	No
2247	FGF2	Down	No
2273	FHL1	Down	No
51661	FKBP7	Down	No
2313	FLI1	Down	No
23048	FNBP1	Down	No
2353	FOS	Down	No
2354	FOSB	Down	No
2306	FOXD2	Down	No
55810	FOXJ2	Down	No
668	FOXL2	Down	No
1112	FOXN3	Down	No
2308	FOXO1	Down	No
4303	FOXO4	Down	No
27086	FOXP1	Down	No
93986	FOXP2	Down	No
2534	FYN	Down	No
2562	GABRB3	Down	No
2624	GATA2	Down	No
140628	GATA5	Down	No
2627	GATA6	Down	No
78997	GDAP1L1	Down	No
9945	GFPT2	Down	No
2735	GLI1	Down	No
2736	GLI2	Down	No
23708	GSPT2	Down	No
23498	HAAO	Down	No
3082	HGF	Down	No
3090	HIC1	Down	No
3176	HNMT	Down	No
3306	HSPA2	Down	No
3484	IGFBP1	Down	No
3486	IGFBP3	Down	No
3600	IL15	Down	No
3570	IL6R	Down	No
3643	INSR	Down	No
440073	IQSEC3	Down	No
3667	IRS1	Down	No
8471	IRS4	Down	No
3707	ITPKB	Down	No
3708	ITPR1	Down	No
3717	JAK2	Down	No
221895	JAZF1	Down	No
3725	JUN	Down	No
3727	JUND	Down	No
8850	KAT2B	Down	No
79047	KCTD15	Down	No
154881	KCTD7	Down	No
3791	KDR	Down	No
80726	KIAA1683	Down	No
4254	KITLG	Down	No
28999	KLF15	Down	No
128209	KLF17	Down	No
10365	KLF2	Down	No
9314	KLF4	Down	No
1316	KLF6	Down	No
687	KLF9	Down	No
354	KLK3	Down	No
8844	KSR1	Down	No
55679	LIMS2	Down	No
23143	LRCH1	Down	No
57631	LRCH2	Down	No
79705	LRRK1	Down	No
1130	LYST	Down	No
55534	MAML3	Down	No
4217	MAP3K5	Down	No
4162	MCAM	Down	No
23389	MED13L	Down	No
4209	MEF2D	Down	No
4286	MITF	Down	No
54456	MOV10L1	Down	No
4548	MTR	Down	No
4601	MXI1	Down	No
93649	MYOCD	Down	No
4734	NEDD4	Down	No
10763	NES	Down	No
9397	NMT2	Down	No
7025	NR2F1	Down	No
7026	NR2F2	Down	No
3164	NR4A1	Down	No
2494	NR5A2	Down	No
8829	NRP1	Down	No
5064	PALM	Down	No
25849	PARM1	Down	No
27250	PDCD4	Down	No
5153	PDE1B	Down	No
5156	PDGFRA	Down	No
5159	PDGFRB	Down	No
5166	PDK4	Down	No
64236	PDLIM2	Down	No
23047	PDS5B	Down	No
10857	PGRMC1	Down	No
5252	PHF1	Down	No
23187	PHLDB1	Down	No
254295	PHYHD1	Down	No
5327	PLAT	Down	No
51196	PLCE1	Down	No
5336	PLCG2	Down	No
5334	PLCL1	Down	No
9647	PPM1F	Down	No
152926	PPM1K	Down	No
11107	PRDM5	Down	No
5577	PRKAR2B	Down	No
5578	PRKCA	Down	No
5579	PRKCB	Down	No
5587	PRKD1	Down	No
57716	PRX	Down	No
5727	PTCH1	Down	No
284119	PTRF	Down	No
51209	RAB9B	Down	No
5919	RARRES2	Down	No
5934	RBL2	Down	No
5980	REV3L	Down	No
56963	RGMA	Down	No
6196	RPS6KA2	Down	No
9252	RPS6KA5	Down	No
284654	RSPO1	Down	No
57337	SENP7	Down	No
57419	SLC24A3	Down	No
4088	SMAD3	Down	No
4093	SMAD9	Down	No
6595	SMARCA2	Down	No
23293	SMG6	Down	No
6615	SNAI1	Down	No
6622	SNCA	Down	No
8651	SOCS1	Down	No
93426	SYCE1	Down	No
85360	SYDE1	Down	No
23345	SYNE1	Down	No
6876	TAGLN	Down	No
6886	TAL1	Down	No
6907	TBL1X	Down	No
6909	TBX2	Down	No
56849	TCEAL7	Down	No
6938	TCF12	Down	No
6934	TCF7L2	Down	No
126668	TDRD10	Down	No
221400	TDRD6	Down	No
7003	TEAD1	Down	No
7040	TGFB1	Down	No
7043	TGFB3	Down	No
7048	TGFBR2	Down	No
7091	TLE4	Down	No
7094	TLN1	Down	No
373	TRIM23	Down	No
11078	TRIOBP	Down	No
7225	TRPC6	Down	No
64061	TSPYL2	Down	No
85453	TSPYL5	Down	No
146057	TTBK2	Down	No
84617	TUBB6	Down	No
7291	TWIST1	Down	No
10628	TXNIP	Down	No
7402	UTRN	Down	No
10791	VAMP5	Down	No
7424	VEGFC	Down	No
7472	WNT2	Down	No
7490	WT1	Down	No
7704	ZBTB16	Down	No
6935	ZEB1	Down	No
9839	ZEB2	Down	No
677	ZFP36L1	Down	No
57178	ZMIZ1	Down	No
7757	ZNF208	Down	No
284346	ZNF575	Down	No
163223	ZNF676	Down	No
80139	ZNF703	Down	No
11332	ACOT7	Up	No
9131	AIFM1	Up	No
7965	AIMP2	Up	No
226	ALDOA	Up	No
238	ALK	Up	No
81873	ARPC5L	Up	No
55723	ASF1B	Up	No
79915	ATAD5	Up	No
476	ATP1A1	Up	No
9212	AURKB	Up	No
23080	AVL9	Up	No
55971	BAIAP2L1	Up	No
10018	BCL2L11	Up	No
332	BIRC5	Up	No
641	BLM	Up	No
672	BRCA1	Up	No
675	BRCA2	Up	No
83990	BRIP1	Up	No
701	BUB1B	Up	No
254427	C10orf47	Up	No
116028	C16orf75	Up	No
126353	C19orf21	Up	No
9473	C1orf38	Up	No
126731	C1orf96	Up	No
88745	C6orf153	Up	No
811	CALR	Up	No
79012	CAMKV	Up	No
339230	CCDC137	Up	No
147872	CCDC155	Up	No
64793	CCDC21	Up	No
891	CCNB1	Up	No
9133	CCNB2	Up	No
85417	CCNB3	Up	No
9134	CCNE2	Up	No
7203	CCT3	Up	No
22948	CCT5	Up	No
991	CDC20	Up	No
993	CDC25A	Up	No
995	CDC25C	Up	No
8318	CDC45	Up	No
990	CDC6	Up	No
55143	CDCA8	Up	No
983	CDK1	Up	No
5127	CDK16	Up	No
1029	CDKN2A	Up	No
81620	CDT1	Up	No
1048	CEACAM5	Up	No
1062	CENPE	Up	No
1063	CENPF	Up	No
8208	CHAF1B	Up	No
1111	CHEK1	Up	No
11200	CHEK2	Up	No
1164	CKS2	Up	No
63967	CLSPN	Up	No
1690	COCH	Up	No
9377	COX5A	Up	No
51692	CPSF3	Up	No
55157	DARS2	Up	No
79007	DBNDD1	Up	No
25879	DCAF13	Up	No
79077	DCTPP1	Up	No
10212	DDX39	Up	No
1719	DHFR	Up	No
1761	DMRT1	Up	No
1763	DNA2	Up	No
51726	DNAJB11	Up	No
10072	DPP3	Up	No
165545	DQX1	Up	No
79075	DSCC1	Up	No
1841	DTYMK	Up	No
11221	DUSP10	Up	No
1870	E2F2	Up	No
1871	E2F3	Up	No
1875	E2F5	Up	No
1894	ECT2	Up	No
146956	EME1	Up	No
2023	ENO1	Up	No
4072	EPCAM	Up	No
54821	ERCC6L	Up	No
2069	EREG	Up	No
54512	EXOSC4	Up	No
2146	EZH2	Up	No
26355	FAM162A	Up	No
2175	FANCA	Up	No
2187	FANCB	Up	No
2177	FANCD2	Up	No
55215	FANCI	Up	No
2237	FEN1	Up	No
3169	FOXA1	Up	No
2295	FOXF2	Up	No
8928	FOXH1	Up	No
2305	FOXM1	Up	No
23401	FRAT2	Up	No
2597	GAPDH	Up	No
51291	GMIP	Up	No
51053	GMNN	Up	No
54865	GPATCH4	Up	No
3014	H2AFX	Up	No
3015	H2AFZ	Up	No
92797	HELB	Up	No
3008	HIST1H1E	Up	No
8334	HIST1H2AC	Up	No
3013	HIST1H2AD	Up	No
8332	HIST1H2AL	Up	No
8347	HIST1H2BC	Up	No
3017	HIST1H2BD	Up	No
8339	HIST1H2BG	Up	No
8345	HIST1H2BH	Up	No
8970	HIST1H2BJ	Up	No
8340	HIST1H2BL	Up	No
8341	HIST1H2BN	Up	No
8348	HIST1H2BO	Up	No
8358	HIST1H3B	Up	No
8351	HIST1H3D	Up	No
8968	HIST1H3F	Up	No
8355	HIST1H3G	Up	No
8357	HIST1H3H	Up	No
8356	HIST1H3J	Up	No
8360	HIST1H4D	Up	No
8367	HIST1H4E	Up	No
8365	HIST1H4H	Up	No
8349	HIST2H2BE	Up	No
3099	HK2	Up	No
3149	HMGB3	Up	No
3161	HMMR	Up	No
3320	HSP90AA1	Up	No
3304	HSPA1B	Up	No
3308	HSPA4	Up	No
22824	HSPA4L	Up	No
3310	HSPA6	Up	No
3312	HSPA8	Up	No
3336	HSPE1	Up	No
3417	IDH1	Up	No
3418	IDH2	Up	No
3620	IDO1	Up	No
10643	IGF2BP3	Up	No
3576	IL8	Up	No
3608	ILF2	Up	No
3619	INCENP	Up	No
3654	IRAK1	Up	No
9636	ISG15	Up	No
126306	JSRP1	Up	No
9768	KIAA0101	Up	No
3832	KIF11	Up	No
24137	KIF4A	Up	No
10661	KLF1	Up	No
688	KLF5	Up	No
3838	KPNA2	Up	No
3875	KRT18	Up	No
3939	LDHA	Up	No
3963	LGALS7	Up	No
5641	LGMN	Up	No
389421	LIN28B	Up	No
4001	LMNB1	Up	No
25804	LSM4	Up	No
11313	LYPLA2	Up	No
4085	MAD2L1	Up	No
9053	MAP7	Up	No
4141	MARS	Up	No
22983	MAST1	Up	No
84930	MASTL	Up	No
4171	MCM2	Up	No
4288	MKI67	Up	No
84057	MND1	Up	No
6182	MRPL12	Up	No
28998	MRPL13	Up	No
64928	MRPL14	Up	No
6183	MRPS12	Up	No
4501	MT1X	Up	No
4651	MYO10	Up	No
10403	NDC80	Up	No
4751	NEK2	Up	No
10783	NEK6	Up	No
9603	NFE2L3	Up	No
8508	NIPSNAP1	Up	No
57486	NLN	Up	No
4830	NME1	Up	No
83540	NUF2	Up	No
9631	NUP155	Up	No
4998	ORC1L	Up	No
23594	ORC6L	Up	No
5050	PAFAH1B3	Up	No
142	PARP1	Up	No
55872	PBK	Up	No
5091	PC	Up	No
5111	PCNA	Up	No
255738	PCSK9	Up	No
5163	PDK1	Up	No
5165	PDK3	Up	No
5226	PGD	Up	No
5230	PGK1	Up	No
80119	PIF1	Up	No
11040	PIM2	Up	No
5307	PITX1	Up	No
5315	PKM2	Up	No
9088	PKMYT1	Up	No
5347	PLK1	Up	No
25886	POC1A	Up	No
23649	POLA2	Up	No
5424	POLD1	Up	No
5427	POLE2	Up	No
5433	POLR2D	Up	No
51645	PPIL1	Up	No
122769	PPIL5	Up	No
5499	PPP1CA	Up	No
5052	PRDX1	Up	No
5688	PSMA7	Up	No
5717	PSMD11	Up	No
10213	PSMD14	Up	No
5708	PSMD2	Up	No
65263	PYCRL	Up	No
29127	RACGAP1	Up	No
5888	RAD51	Up	No
25788	RAD54B	Up	No
8438	RAD54L	Up	No
5901	RAN	Up	No
1104	RCC1	Up	No
55920	RCC2	Up	No
9401	RECQL4	Up	No
5982	RFC2	Up	No
5984	RFC4	Up	No
114822	RHPN1	Up	No
85415	RHPN2	Up	No
10535	RNASEH2A	Up	No
28956	ROBLD3	Up	No
6119	RPA3	Up	No
6185	RPN2	Up	No
54913	RPP25	Up	No
58528	RRAGD	Up	No
8607	RUVBL1	Up	No
6279	S100A8	Up	No
6286	S100P	Up	No
151648	SGOL1	Up	No
6472	SHMT2	Up	No
9123	SLC16A3	Up	No
84275	SLC25A33	Up	No
23657	SLC7A11	Up	No
8140	SLC7A5	Up	No
27127	SMC1B	Up	No
6627	SNRPA1	Up	No
6632	SNRPD1	Up	No
6657	SOX2	Up	No
79723	SUV39H2	Up	No
6888	TALDO1	Up	No
6913	TBX15	Up	No
7004	TEAD4	Up	No
7015	TERT	Up	No
7020	TFAP2A	Up	No
7037	TFRC	Up	No
7039	TGFA	Up	No
10189	THOC4	Up	No
8914	TIMELESS	Up	No
7083	TK1	Up	No
55706	TMEM48	Up	No
9168	TMSB10	Up	No
10953	TOMM34	Up	No
7153	TOP2A	Up	No
7167	TPI1	Up	No
89870	TRIM15	Up	No
10376	TUBA1B	Up	No
10381	TUBB3	Up	No
84817	TXNDC17	Up	No
10907	TXNL4A	Up	No
11065	UBE2C	Up	No
29128	UHRF1	Up	No
11274	USP18	Up	No
8673	VAMP8	Up	No
7416	VDAC1	Up	No
7421	VDR	Up	No
7443	VRK1	Up	No
11169	WDHD1	Up	No
7516	XRCC2	Up	No
8565	YARS	Up	No
