# Supplementary material for: Investigating the Role of Telomere and Telomerase Associated Genes and Proteins in Endometrial Cancer
Source: Methods Protoc. 2020 Sep 3;3(3):63. doi: 10.3390/mps3030063 (PMC7565490; doi:10.3390/mps3030063)
Supplement: Supplementary file 1 [file mps-03-00063-s001.zip › Supplementaries/Table S3-4. TCGA Clinical Data.xlsx]

## Sheet: Table S3
Table S3: TCGA-UCEC Clinical Data. N=177.
bcr_patient_barcode	TCGA-2E-A9G8	TCGA-A5-AB3J	TCGA-EY-A547	TCGA-EY-A549	TCGA-EY-A72D	TCGA-4E-A92E	TCGA-5B-A90C	TCGA-5S-A9Q8	TCGA-A5-A2K5	TCGA-A5-A2K7	TCGA-A5-A3LO	TCGA-A5-A7WJ	TCGA-AJ-A2QO	TCGA-AJ-A3BH	TCGA-AJ-A3BI	TCGA-AJ-A3BK	TCGA-AJ-A3EK	TCGA-AJ-A3EL	TCGA-AJ-A3EM	TCGA-AJ-A3I9	TCGA-AJ-A3NC	TCGA-AJ-A3NE	TCGA-AJ-A3OJ	TCGA-AJ-A3OL	TCGA-AJ-A5DV	TCGA-AJ-A5DW	TCGA-AJ-A6NU	TCGA-AJ-A8CT	TCGA-AJ-A8CV	TCGA-AJ-A8CW	TCGA-AX-A05W	TCGA-AX-A2HH	TCGA-AX-A2IN	TCGA-AX-A3FS	TCGA-AX-A3FT	TCGA-AX-A3FV	TCGA-AX-A3FW	TCGA-AX-A3FX	TCGA-AX-A3FZ	TCGA-AX-A3G1	TCGA-AX-A3G8	TCGA-AX-A3G9	TCGA-AX-A3GB	TCGA-B5-A0JR	TCGA-B5-A0K9	TCGA-B5-A11R	TCGA-B5-A1MW	TCGA-B5-A3F9	TCGA-B5-A3FA
bcr_patient_uuid	9583c10b-b21a-4863-98fa-61e735e64ea5	8a67ed86-156f-4b45-b460-000fe33da26b	3424120f-248f-451a-948c-e320c19d1b19	3d9828ae-eb65-4d0a-8d7a-cc09e98b5e99	a12df3d7-c560-4e7d-a482-1025a6e5b465	b43de98d-4bb1-41a1-91f2-ce4e7ea4d0ca	16ac4341-cf8f-45e2-b90b-2d12d5f74a59	8751429b-4a11-451e-b978-dc9e9db0eb36	cf77afe9-3785-45d4-ba2a-61c9cb706225	f42868c0-ff59-438b-90a7-489aea678de9	2a2bc155-ca7c-48b2-bb77-ccfd6313710a	a3e728ce-0874-4f4b-a83d-8c679f4bd938	dcf1beb9-bce4-4f4c-98dd-1226d8e0c125	a7d07151-5fc8-4c2a-a1cd-e7c7a2a9a7a7	525fb4fc-2167-4506-b4fa-fb896bf64cd0	503e6c30-1b62-4f85-bcb4-e34c009894ab	14db56ef-ec5e-4775-a229-5d83e58e027c	23e1d96e-6175-4145-8267-8f0a88f54c4d	c856e031-bbd0-431f-b44f-b3ad9b39af7b	e5d64754-15e8-494e-b7f7-25cf2819fe4c	c8fb94dd-c535-48f4-9419-aac2bf47bbb4	1dcf33e9-4c9b-4b2b-914e-15e6be5dcd07	76f98002-e8df-4dfa-926e-8bb2d5114966	7f91a0c5-d639-48ea-b3f7-b6f385e047ed	c7b3ac87-5260-4042-895a-279cd8cda620	c0b684d1-b96c-4420-9285-172402b7b123	41e14a71-95df-46d3-a357-a227a00029cf	6c2232b2-80ce-4156-a0b4-ffa411b0963e	4557d1fb-9786-4780-bd33-02e9da04b7e3	43e08773-767e-4b81-94e4-8848565c23e9	87e44856-eb9a-475f-96b1-047b7f77b0da	52fef8a9-6860-48bd-b992-a56ccad1243c	fe79ebe1-cd0a-4ce2-a86d-637c28354ed9	8c6b9b54-58eb-4d5f-b8a9-8007163db457	8b4cf993-1e16-4009-a37f-a629528b7d7e	a033fbea-7cd0-4e65-94c4-b54f2f80b895	3052065a-b8b1-48d3-971d-9d605292249c	6f45a2e9-1ca5-438c-b06f-1cd8eb845465	5262d82d-fc43-41f4-9b23-c9ac6f237ff0	9cc1b44a-ac26-408d-b12b-084e982ccadf	6d3fdb58-fdc0-4937-ad38-3a455225ea51	f7527b5e-5330-49ea-82ce-f6f2cdccbadc	aa3ad7c0-37cf-4337-945e-cefeee801bbb	a766d113-bc3f-4448-a4e5-f391fb0c0e22	4485cc98-5d58-4eb4-8325-7d1a617b6461	f04befed-6c81-4676-8715-b8c6a33cb9d1	e2b48d0d-57ca-400b-8598-55ef132e350e	21941181-8ed5-4211-867d-516ad09fbe06	ac9ec63a-c3b6-4d0c-b1a9-7c72dbad456c
patient_id	a9g8	ab3j	a547	a549	a72d	a92e	a90c	a9q8	a2k5	a2k7	a3lo	a7wj	a2qo	a3bh	a3bi	a3bk	a3ek	a3el	a3em	a3i9	a3nc	a3ne	a3oj	a3ol	a5dv	a5dw	a6nu	a8ct	a8cv	a8cw	a05w	a2hh	a2in	a3fs	a3ft	a3fv	a3fw	a3fx	a3fz	a3g1	a3g8	a3g9	a3gb	a0jr	a0k9	a11r	a1mw	a3f9	a3fa
vital_status	alive	alive	alive	alive	alive	alive	alive	alive	alive	alive	alive	alive	dead	alive	alive	alive	alive	alive	alive	dead	alive	alive	alive	dead	alive	alive	alive	alive	alive	alive	alive	alive	dead	alive	alive	alive	alive	dead	alive	dead	alive	alive	alive	alive	dead	alive	alive	alive	alive
days_to_death	NA	NA	NA	NA	NA	NA	NA	NA	NA	NA	NA	NA	1045	NA	NA	NA	NA	NA	NA	519	NA	NA	NA	449	NA	NA	NA	NA	NA	NA	NA	NA	947	NA	NA	NA	NA	1333	NA	624	NA	NA	NA	NA	409	NA	NA	NA	NA
days_to_last_followup	1249	512	545	605	179	13	1202	313	752	1063	776	341	NA	NA	575	1031	446	684	677	NA	1125	628	467	NA	679	390	632	82	1068	4	2450	540	NA	7	6	-6	17	NA	6	NA	36	558	440	1731	NA	2349	447	4155	2929
additional_studies	NA	NA	NA	NA	NA	NA	NA	NA	NA	NA	NA	NA	NA	NA	NA	NA	NA	NA	NA	NA	NA	NA	NA	NA	NA	NA	NA	NA	NA	NA	NA	NA	NA	NA	NA	NA	NA	NA	NA	NA	NA	NA	NA	NA	NA	NA	NA	NA	NA
additional_surgery_locoregional_procedure	NA	NA	NA	NA	NA	NA	NA	NA	NA	NA	NA	NA	NA	NA	NA	NA	NA	NA	NA	NA	NA	NA	NA	NA	NA	NA	NA	NA	NA	NA	NA	NA	NA	NA	NA	NA	NA	NA	NA	NA	NA	NA	NA	NA	NA	NA	NA	NA	NA
additional_treatment_completion_success_outcome	partial response	complete response	complete response	complete response	complete response	complete response	complete response	NA	complete response	complete response	complete response	complete response	complete response	NA	complete response	complete response	complete response	complete response	complete response	progressive disease	complete response	complete response	complete response	progressive disease	complete response	complete response	complete response	complete response	complete response	NA	NA	partial response	progressive disease	NA	NA	NA	NA	progressive disease	NA	NA	NA	NA	NA	complete response	complete response	complete response	complete response	complete response	complete response
age_at_initial_pathologic_diagnosis	59	52	75	78	87	54	69	51	76	41	64	64	85	NA	67	68	53	47	69	52	63	46	54	55	65	56	64	58	58	64	60	60	63	82	64	62	66	69	33	84	76	63	73	73	88	51	55	56	73
aln_pos_ihc	0	0	NA	NA	NA	0	NA	NA	NA	0	0	0	NA	NA	NA	NA	NA	NA	NA	0	NA	NA	NA	NA	NA	NA	NA	NA	NA	NA	NA	NA	NA	NA	NA	NA	NA	NA	NA	NA	NA	NA	NA	0	NA	NA	NA	NA	NA
aln_pos_light_micro	0	0	0	0	NA	0	NA	NA	NA	0	0	0	0	NA	0	NA	0	0	0	0	NA	0	0	0	NA	0	0	NA	NA	NA	0	NA	NA	NA	NA	NA	NA	NA	NA	NA	NA	NA	NA	0	NA	NA	NA	NA	NA
b_symptoms	NA	NA	NA	NA	NA	NA	NA	NA	NA	NA	NA	NA	NA	NA	NA	NA	NA	NA	NA	NA	NA	NA	NA	NA	NA	NA	NA	NA	NA	NA	NA	NA	NA	NA	NA	NA	NA	NA	NA	NA	NA	NA	NA	NA	NA	NA	NA	NA	NA
bcr	nationwide children's hospital	nationwide children's hospital	nationwide children's hospital	nationwide children's hospital	nationwide children's hospital	nationwide children's hospital	nationwide children's hospital	nationwide children's hospital	nationwide children's hospital	nationwide children's hospital	nationwide children's hospital	nationwide children's hospital	nationwide children's hospital	nationwide children's hospital	nationwide children's hospital	nationwide children's hospital	nationwide children's hospital	nationwide children's hospital	nationwide children's hospital	nationwide children's hospital	nationwide children's hospital	nationwide children's hospital	nationwide children's hospital	nationwide children's hospital	nationwide children's hospital	nationwide children's hospital	nationwide children's hospital	nationwide children's hospital	nationwide children's hospital	nationwide children's hospital	nationwide children's hospital	nationwide children's hospital	nationwide children's hospital	nationwide children's hospital	nationwide children's hospital	nationwide children's hospital	nationwide children's hospital	nationwide children's hospital	nationwide children's hospital	nationwide children's hospital	nationwide children's hospital	nationwide children's hospital	nationwide children's hospital	nationwide children's hospital	nationwide children's hospital	nationwide children's hospital	nationwide children's hospital	nationwide children's hospital	nationwide children's hospital
bcr_aliquot_uuid	d23c571f-7e24-4c7e-bd00-0efeeb169cd5	3fd53705-ebb2-48fd-b17b-28934aa39597	a64e5857-8774-43fc-8d0b-5efb69947e69	34ad51d1-c7be-450a-b83f-ac4d9b5adcd5	b3871dc9-0fda-4af3-846d-545f234dfb9a	2e25be7b-8d83-4dd7-8a08-9991191cc361	dcb0876a-d9ac-47d3-8515-ffd941473cb7	227cf195-7d18-4c5b-95a2-b16e035f33be	b8ea14c9-dfd7-4105-a9a4-856a0cf527d8	2bd77762-0c69-4370-bd5e-5dcf48eb0663	d8ccacae-a275-4790-8ebf-d9764794ca2b	04151122-461c-439a-8c07-b5e8ec81cb82	745787dd-4df5-49b3-a1be-5175255b05d4	ab0ab397-8a8a-4461-b49d-773fa0e089a8	3b2fbd75-3d51-4f1d-b341-e26e7c6f3f74	937c4b8a-4f53-4bfe-960c-feb005685bd3	a2d33832-a35e-4291-81a3-63f352de156f	564b9c85-13aa-4dcb-9705-275c9e526e71	7db9988a-f36a-4676-ac14-918b1281a6a1	fdcb102a-7126-4198-bfc7-00e174030750	8cb04a32-db5f-4bfd-a185-d51a44c926e6	9680c135-47b6-496b-92f9-681943ea96da	1c869e3b-a698-4259-b49f-8c3a776da510	b849431d-4d6d-4087-af71-d161befcb07f	6ef69913-1b45-4cfe-b25d-f663545a656d	959f90d7-906f-451c-9a96-dc5cef285a71	ef214941-7985-4891-b3cc-d80be0ff2694	380c6d8c-0572-4dbb-a57d-e65596daa4e5	44664cb6-e457-4f4b-bc3f-ffdde144ef2a	1f2719e9-9071-4544-adea-e836c190ce84	92f86bbc-6345-4766-97b3-07c76b6ff61b	c6dc648e-01e7-4226-abba-4be27029cb09	c593259b-aca2-42e3-af0e-76839568ffa4	333720be-7aac-4115-9cd9-220de2d65980	c849b175-ef16-4907-8bc2-4bfe2e58dd16	d4e5213b-a19c-4dec-9726-a7bf3830534f	a347cf2a-f25b-4d62-9d21-30afb232b806	6718456b-8b2b-460e-80f4-69a9ff93d9a5	e0068e39-e702-4d04-bc81-6996804cba99	daf9e077-d2b2-4228-b3a4-e625132123f6	39c68494-bab0-4de2-bc94-a917a6bf6ae7	935e3f84-2161-412d-8f74-a34263b18754	880d914f-fc30-4d66-8f58-1fff0b1198ba	a0e76a95-4606-4de3-b560-41b7e37e307f	5f986868-6091-495f-a760-c2fa39d3c384	263fcc68-bf93-44a5-9480-29c5bfa62fd4	3eb4d776-d7b2-4867-8e9f-139b75327024	facd0ce2-cab8-42eb-9013-c47db78b1f38	d3893118-291a-4629-a398-17853419194b
bcr_canonical_reason-2	NA	NA	NA	NA	NA	NA	NA	NA	NA	NA	NA	NA	NA	NA	NA	NA	NA	NA	NA	NA	case matched methylation control	case matched methylation control	NA	NA	NA	NA	NA	NA	NA	NA	NA	NA	NA	NA	NA	NA	NA	NA	NA	NA	NA	NA	NA	NA	NA	NA	NA	NA	NA
bcr_canonical_reason-3	NA	NA	NA	NA	NA	NA	NA	NA	NA	NA	NA	NA	NA	NA	NA	NA	NA	NA	NA	NA	germline comparison	germline comparison	NA	NA	NA	NA	NA	NA	NA	NA	NA	NA	NA	NA	NA	NA	NA	NA	NA	NA	NA	NA	NA	NA	NA	NA	NA	NA	NA
bcr_canonical_reason	NA	NA	NA	NA	NA	NA	NA	NA	NA	NA	NA	NA	NA	NA	NA	NA	NA	NA	NA	NA	case matched expression control	case matched expression control	NA	NA	NA	NA	NA	NA	NA	NA	NA	NA	NA	NA	NA	NA	NA	NA	NA	NA	NA	NA	NA	NA	NA	NA	NA	NA	NA
bcr_followup_barcode	tcga-2e-a9g8-f66642	tcga-a5-ab3j-f71139	tcga-ey-a547-f55805	tcga-ey-a549-f55760	tcga-ey-a72d-f63789	tcga-4e-a92e-f69233	tcga-5b-a90c-f69362	tcga-5s-a9q8-f64486	tcga-a5-a2k5-f51589	tcga-a5-a2k7-f54486	tcga-a5-a3lo-f51590	tcga-a5-a7wj-f64296	tcga-aj-a2qo-f58978	NA	tcga-aj-a3bi-f43699	tcga-aj-a3bk-f46662	tcga-aj-a3ek-f45626	tcga-aj-a3el-f46677	tcga-aj-a3em-f46680	tcga-aj-a3i9-f66208	tcga-aj-a3nc-f58716	tcga-aj-a3ne-f47713	tcga-aj-a3oj-f47049	tcga-aj-a3ol-f47006	tcga-aj-a5dv-f64110	tcga-aj-a5dw-f66007	tcga-aj-a6nu-f66207	tcga-aj-a8ct-f61504	tcga-aj-a8cv-f65831	NA	tcga-ax-a05w-f65206	tcga-ax-a2hh-f31851	tcga-ax-a2in-f58273	tcga-ax-a3fs-f58279	tcga-ax-a3ft-f58280	tcga-ax-a3fv-f58281	tcga-ax-a3fw-f58282	tcga-ax-a3fx-f58283	tcga-ax-a3fz-f58286	tcga-ax-a3g1-f21258	tcga-ax-a3g8-f58291	tcga-ax-a3g9-f21262	tcga-ax-a3gb-f21266	tcga-b5-a0jr-f12807	tcga-b5-a0k9-f71992	tcga-b5-a11r-f72229	tcga-b5-a1mw-f21619	tcga-b5-a3f9-f63391	tcga-b5-a3fa-f37049
bcr_followup_uuid	016726ce-e55c-4b6c-bb00-d44c75c8205d	7265826c-39d5-445a-9fa2-6a9db2e0d9f5	133f0c37-96cf-448d-901e-94c487d288da	559a11e7-f8c1-45ca-8b4e-3cec1ef2ba7e	bc505585-d076-4760-b4c7-de0a326a95c1	33217d11-3447-4ee9-9092-cc33e574d68e	7c94f933-a27c-40c5-8302-1708952ce3dd	433fef2f-84d8-4fae-8488-7cf6b761ae60	476a0868-a595-4f51-a0e6-5bac8f6762b3	9f4adca0-451a-4a67-87fc-957af1a03d8c	2e0ed631-2526-4dca-a5a7-3131b044916f	28dd6e24-163a-4115-8544-f1974a194704	744474f7-008b-43ac-a1b2-231d5b6adf2f	NA	827d47f9-bb9f-4b1b-a007-66dee720f668	ba2e84b8-71fa-4e8d-8869-e65cb31065cd	92c14e07-528f-4034-b0da-d459db27dc2c	59e27afa-c880-4eab-bed1-5eb73c11ec2b	b88985e3-8e33-4928-b219-06677bee5d37	26393a8f-6502-4a1d-8943-b734447ef85d	ce07d52f-48ff-4fc0-81da-287c5e25484b	348d5ed3-1f3a-4a95-9001-c8135fc346dd	aef04b6e-0d61-4c05-92db-709e7f7a662c	49b67618-7d5e-4268-9a3b-ee68e0953bd0	27fa47f0-8223-40f1-8512-251a898e1195	ea306c4b-1e81-45c4-9150-1d24f9ef2254	1ceeb191-060d-4d0d-ba15-4cf05f7028fa	3cc0d211-d498-4548-ab2e-1fc6ce5e418d	0d4a64ae-3c55-439d-9da2-c3512388adc6	NA	57330ed8-1f13-49f8-a310-5e43e9db9f81	b8d3cf05-770c-441c-8595-c00b2b197e13	d2c6afea-82f1-4e45-a651-a27f2e7c2185	12dd7679-10b4-4097-9241-c1ac14c1136b	09de90f5-988c-41b9-aa42-66e2a7141c1f	df6f0906-85d3-4ae0-9a94-a1790eb95873	6b882e61-1c9a-48ea-a826-3b1160efca46	bfbd14f0-308a-48b9-a2fb-f29c521ed290	b0930de9-6bc7-44bd-881e-b8eeb07187ad	c24447e4-61eb-4c69-9453-f51ecc66ae54	7cbddcb5-1102-4c0c-bb1e-568274c96187	33b5241e-c2fb-4ec7-8c57-20ec15720c30	973c919f-a77f-42af-9fac-a13e1de7e2c8	99c50a49-cff6-4437-98a3-4890ed24ec1a	992deba9-b169-467e-b482-ddf7be2be2bc	9db16d35-194e-4d49-b292-f6a5d3bb87a5	03789953-aa4b-4472-ba02-d71b0608d64e	4e727a71-9b1b-4926-82bb-e462499e032b	c493f1aa-008a-4465-8550-56cb308dbbb0
bcr_patient_canonical_status	canonical	canonical	canonical	canonical	canonical	canonical	canonical	canonical	canonical	canonical	canonical	canonical	canonical	canonical	canonical	canonical	canonical	canonical	canonical	canonical	canonical - plus	canonical - plus	canonical	canonical	canonical	canonical	canonical	canonical	canonical	canonical	canonical	canonical	canonical	canonical	canonical	canonical	canonical	canonical	canonical	canonical	canonical	canonical	canonical	canonical	canonical	canonical	canonical	canonical	canonical
birth_control_pill_history_usage_category	never used	never used	NA	never used	never used	never used	NA	NA	never used	NA	NA	never used	NA	NA	NA	NA	NA	NA	NA	former user	NA	NA	NA	NA	never used	never used	former user	NA	NA	NA	NA	NA	NA	NA	NA	NA	NA	NA	NA	NA	NA	NA	NA	NA	never used	NA	former user	NA	NA
clinical_m	NA	NA	NA	NA	NA	NA	NA	NA	NA	NA	NA	NA	NA	NA	NA	NA	NA	NA	NA	NA	NA	NA	NA	NA	NA	NA	NA	NA	NA	NA	NA	NA	NA	NA	NA	NA	NA	NA	NA	NA	NA	NA	NA	NA	NA	NA	NA	NA	NA
clinical_n	NA	NA	NA	NA	NA	NA	NA	NA	NA	NA	NA	NA	NA	NA	NA	NA	NA	NA	NA	NA	NA	NA	NA	NA	NA	NA	NA	NA	NA	NA	NA	NA	NA	NA	NA	NA	NA	NA	NA	NA	NA	NA	NA	NA	NA	NA	NA	NA	NA
clinical_stage	stage iii	stage ii	stage ia	stage ia	stage ii	stage i	stage ia	stage iiia	stage ia	stage ii	stage ib	stage ia	stage ib	stage ib	stage ia	stage ic	stage ia	stage ia	stage ib	stage ii	stage ia	stage ia	stage ii	stage iiia	stage ia	stage ia	stage ii	stage ia	stage ib	stage ia	stage iib	stage ia	stage ic	stage ia	stage ib	stage iiia	stage ib	stage iib	stage iiib	stage ic	stage ia	stage iiic	stage ib	stage ib	stage ii	stage ii	stage ia	stage ib	stage ic
clinical_t	NA	NA	NA	NA	NA	NA	NA	NA	NA	NA	NA	NA	NA	NA	NA	NA	NA	NA	NA	NA	NA	NA	NA	NA	NA	NA	NA	NA	NA	NA	NA	NA	NA	NA	NA	NA	NA	NA	NA	NA	NA	NA	NA	NA	NA	NA	NA	NA	NA
colorectal_cancer	no	no	no	yes	no	no	no	no	no	no	no	no	no	NA	no	no	no	no	no	no	no	no	no	no	no	no	no	no	no	no	no	no	NA	NA	NA	NA	NA	NA	NA	no	NA	NA	no	no	no	no	no	NA	NA
day_of_dcc_upload	21	21	21	21	21	21	21	21	21	21	21	21	21	21	21	21	21	21	21	21	21	21	21	21	21	21	21	21	21	21	21	21	21	21	21	21	21	21	21	21	21	21	21	21	21	21	21	21	21
day_of_form_completion	21	18	15	14	18	30	7	4	26	23	26	28	29	3	31	13	17	13	13	3	28	28	21	21	26	1	3	30	30	27	19	9	3	3	3	3	3	3	3	7	3	7	7	8	1	29	16	7	21
days_to_additional_surgery_metastatic_procedure	NA	NA	NA	NA	NA	NA	NA	NA	NA	NA	NA	NA	NA	NA	NA	NA	NA	NA	NA	NA	NA	NA	NA	NA	NA	NA	NA	NA	NA	NA	NA	NA	NA	NA	NA	NA	NA	NA	NA	NA	NA	NA	NA	NA	NA	NA	NA	NA	NA
days_to_index	0	0	0	0	0	0	0	0	0	0	0	0	0	NA	0	0	0	0	0	0	0	0	0	0	0	0	0	0	0	0	0	0	0	0	0	0	0	0	0	0	0	0	0	0	0	0	0	0	0
days_to_initial_pathologic_diagnosis	0	0	0	0	0	0	0	0	0	0	0	0	0	NA	0	0	0	0	0	0	0	0	0	0	0	0	0	0	0	0	0	0	0	0	0	0	0	0	0	0	0	0	0	0	0	0	0	0	0
days_to_last_known_alive	NA	NA	NA	NA	NA	NA	NA	NA	NA	NA	NA	NA	NA	NA	NA	NA	NA	NA	NA	NA	NA	NA	NA	NA	NA	NA	NA	NA	NA	NA	NA	NA	NA	NA	NA	NA	NA	NA	NA	NA	NA	NA	NA	NA	NA	NA	NA	NA	NA
days_to_psa	NA	NA	NA	NA	NA	NA	NA	NA	NA	NA	NA	NA	NA	NA	NA	NA	NA	NA	NA	NA	NA	NA	NA	NA	NA	NA	NA	NA	NA	NA	NA	NA	NA	NA	NA	NA	NA	NA	NA	NA	NA	NA	NA	NA	NA	NA	NA	NA	NA
diabetes	no	yes	yes	no	no	no	no	yes	yes	yes	no	no	no	NA	yes	no	no	NA	no	no	yes	NA	no	no	yes	no	no	NA	no	NA	NA	NA	NA	NA	NA	NA	NA	NA	NA	NA	NA	NA	NA	no	yes	NA	NA	yes	NA
drugs	NA	NA	NA	NA	NA	NA	NA	NA	NA	NA	NA	NA	NA	NA	NA	NA	NA	NA	NA	NA	NA	NA	NA	NA	NA	NA	NA	NA	NA	NA	NA	NA	NA	NA	NA	NA	NA	NA	NA	NA	NA	NA	NA	NA	NA	NA	NA	NA	NA
extranodal_involvement	NA	NA	NA	NA	NA	NA	NA	NA	NA	NA	NA	NA	NA	NA	NA	NA	NA	NA	NA	NA	NA	NA	NA	NA	NA	NA	NA	NA	NA	NA	NA	NA	NA	NA	NA	NA	NA	NA	NA	NA	NA	NA	NA	NA	NA	NA	NA	NA	NA
file_uuid	f2d30dd6-c007-492e-855a-4e5d6750bc9b	4059dfcc-5e24-411d-8b4d-b071b6a22b3e	52aaa23c-83de-4710-9725-2b6c9aa31e08	f907462f-41cc-4774-9e38-5ad02aef376e	65bfc534-ee4f-4667-87b7-6e59013f18ec	90229871-7d4f-4fba-9742-37671a9cc08d	f53600e3-5bb1-4f04-a540-bd8bac6fc3a5	9067bd01-7da1-4fed-985c-cf31e9d8ad6a	46ec375d-18a6-42ca-b308-b95a35938f55	fc94f0b2-1bdb-4170-b79d-632cd9a7760d	082688ed-2510-4fdc-887e-7b9d2b0ddf08	c6f8f0de-aa8d-4677-8943-ca16eff470de	9bcfe30d-cc17-4149-af75-9621ff9a9884	999cc09c-a08e-4e2f-a255-bc79f3f60cde	9b27d4b4-ac7c-4ecf-8ce0-5ebf509efb4c	5b8bd75a-d42c-462b-a0fe-67ba3417a24d	57ceca27-1db4-434a-be08-faf14af47cbe	7f3765fc-3497-4f2c-8d76-d22c581323f3	f7f63204-9e19-4e39-8e68-dd4c66a0335a	ff775315-270f-49b7-a725-d2e8403363a8	36aec0f0-666e-49ac-a13f-9697c0831be7	8ba1672f-b384-49ea-8457-38cfb4990625	51e55fac-4614-4228-b863-674960d93195	1fcfa560-9ec1-4742-8adb-e1984bc4cc12	429566d3-a9b7-4c9a-ad49-5d8538f598de	c9dade7d-3169-41cd-ae01-b27396ae9e8b	93fa9525-5b4c-45a8-82af-3167ef6e24b6	7f455cc1-6ae3-400d-9d4c-53df107bb653	f5ff8b5d-90ec-4083-bc2b-b2aae502e2c1	19c7e680-ddbe-4561-aa32-bab1072b76c5	785c2b47-0707-48e4-ad70-7f0d72ff03dd	154e0bed-fdb5-4538-886f-c36a6a71a8e0	d28ce8f4-e82e-4b3b-9acd-b1b756a7f20d	6d9fff87-014d-4a1e-946a-6b03d09d08a4	9c21dbd0-5f4d-4714-8979-83dc400d78c0	4d4832e6-0164-4478-8853-83ac02556376	7a542ebf-7447-44fd-8db7-ff2d57d8cb7a	496f2a9b-9aa1-4445-8d90-4b8109b8713b	cf80acb6-6dca-4d96-abd9-b18f501711d5	c47e572f-66c6-4ff4-ac19-66ff9c368b0e	3a6788ca-5c59-4b1a-af5c-d0ba122db615	d6dc71e4-d417-4c5f-b502-19fcec71eb21	65b81ebe-b89a-463e-9981-4a9dd4c0c06f	c8361e21-373f-4122-aaa3-3225e5e70ef8	67d8c8b0-3562-4645-9e3a-286f8889d798	db264a35-e0b5-4f9f-849e-20f0a9e67758	a87f3259-c7e9-4818-bed7-79afc2be0c4f	cff98444-ae83-4c05-b5a2-8d5d4cf19829	9ee4117e-1c2f-4007-b4e0-50f6a8e838c3
follow_ups	NA	NA	NA	NA	NA	NA	NA	NA	NA	NA	NA	NA	NA	NA	NA	NA	NA	NA	NA	NA	NA	NA	NA	NA	NA	NA	NA	NA	NA	NA	NA	NA	NA	NA	NA	NA	NA	NA	NA	NA	NA	NA	NA	NA	NA	NA	NA	NA	NA
followup_case_report_form_submission_reason	NA	NA	NA	NA	NA	NA	NA	NA	scheduled follow-up submission	scheduled follow-up submission	scheduled follow-up submission	NA	NA	NA	NA	NA	NA	NA	NA	NA	NA	NA	NA	NA	NA	NA	NA	NA	NA	NA	NA	scheduled follow-up submission	NA	NA	NA	NA	NA	NA	NA	scheduled follow-up submission	NA	scheduled follow-up submission	scheduled follow-up submission	scheduled follow-up submission	scheduled follow-up submission	scheduled follow-up submission	scheduled follow-up submission	NA	NA
gleason_score	NA	NA	NA	NA	NA	NA	NA	NA	NA	NA	NA	NA	NA	NA	NA	NA	NA	NA	NA	NA	NA	NA	NA	NA	NA	NA	NA	NA	NA	NA	NA	NA	NA	NA	NA	NA	NA	NA	NA	NA	NA	NA	NA	NA	NA	NA	NA	NA	NA
height	157	160	166	165	162	162	158	162	163	157	168	170	165	157	157	163	157	155	165	160	168	160	157	160	160	167	165	165	156	168	161	155	157	139	161	152	167	149	152	160	157	154	158	161	160	168	163	166	158
histological_type	endometrioid endometrial adenocarcinoma	endometrioid endometrial adenocarcinoma	endometrioid endometrial adenocarcinoma	endometrioid endometrial adenocarcinoma	endometrioid endometrial adenocarcinoma	endometrioid endometrial adenocarcinoma	endometrioid endometrial adenocarcinoma	endometrioid endometrial adenocarcinoma	endometrioid endometrial adenocarcinoma	endometrioid endometrial adenocarcinoma	endometrioid endometrial adenocarcinoma	endometrioid endometrial adenocarcinoma	endometrioid endometrial adenocarcinoma	endometrioid endometrial adenocarcinoma	endometrioid endometrial adenocarcinoma	endometrioid endometrial adenocarcinoma	endometrioid endometrial adenocarcinoma	endometrioid endometrial adenocarcinoma	endometrioid endometrial adenocarcinoma	endometrioid endometrial adenocarcinoma	endometrioid endometrial adenocarcinoma	endometrioid endometrial adenocarcinoma	endometrioid endometrial adenocarcinoma	endometrioid endometrial adenocarcinoma	endometrioid endometrial adenocarcinoma	endometrioid endometrial adenocarcinoma	endometrioid endometrial adenocarcinoma	endometrioid endometrial adenocarcinoma	endometrioid endometrial adenocarcinoma	endometrioid endometrial adenocarcinoma	endometrioid endometrial adenocarcinoma	endometrioid endometrial adenocarcinoma	endometrioid endometrial adenocarcinoma	endometrioid endometrial adenocarcinoma	endometrioid endometrial adenocarcinoma	endometrioid endometrial adenocarcinoma	endometrioid endometrial adenocarcinoma	endometrioid endometrial adenocarcinoma	endometrioid endometrial adenocarcinoma	endometrioid endometrial adenocarcinoma	endometrioid endometrial adenocarcinoma	endometrioid endometrial adenocarcinoma	endometrioid endometrial adenocarcinoma	endometrioid endometrial adenocarcinoma	endometrioid endometrial adenocarcinoma	endometrioid endometrial adenocarcinoma	endometrioid endometrial adenocarcinoma	endometrioid endometrial adenocarcinoma	endometrioid endometrial adenocarcinoma
history_of_neoadjuvant_treatment	no	no	no	no	no	no	no	no	no	no	no	no	no	no	no	no	no	no	no	no	no	no	no	no	no	no	no	no	no	no	no	no	no	no	no	no	no	no	no	no	no	no	no	no	no	no	no	no	no
hiv_status	NA	NA	NA	NA	NA	NA	NA	NA	NA	NA	NA	NA	NA	NA	NA	NA	NA	NA	NA	NA	NA	NA	NA	NA	NA	NA	NA	NA	NA	NA	NA	NA	NA	NA	NA	NA	NA	NA	NA	NA	NA	NA	NA	NA	NA	NA	NA	NA	NA
horm_ther	no, i have never taken menopausal hormone therapy.	no, i have never taken menopausal hormone therapy.	NA	no, i have never taken menopausal hormone therapy.	no, i have never taken menopausal hormone therapy.	no, i have never taken menopausal hormone therapy.	NA	NA	no, i have never taken menopausal hormone therapy.	no, i have never taken menopausal hormone therapy.	no, i have never taken menopausal hormone therapy.	no, i have never taken menopausal hormone therapy.	NA	NA	NA	no, i have never taken menopausal hormone therapy.	NA	no, i have never taken menopausal hormone therapy.	no, i have never taken menopausal hormone therapy.	no, i have never taken menopausal hormone therapy.	NA	NA	NA	NA	no, i have never taken menopausal hormone therapy.	no, i have never taken menopausal hormone therapy.	no, i have never taken menopausal hormone therapy.	NA	NA	NA	NA	NA	NA	NA	NA	NA	NA	NA	NA	NA	NA	NA	NA	no, i have never taken menopausal hormone therapy.	no, i have never taken menopausal hormone therapy.	NA	yes, i have taken menopausal hormone therapy in the past, but no longer do.	NA	NA
hypertension	no	yes	yes	yes	no	yes	yes	no	yes	yes	no	no	yes	NA	yes	yes	no	no	no	no	yes	yes	yes	yes	yes	yes	yes	NA	no	NA	yes	no	NA	NA	NA	NA	NA	NA	NA	NA	NA	NA	yes	yes	yes	NA	no	yes	yes
icd_10	c54.3	c54.1	c54.1	c54.9	c54.1	c54.1	c54.1	c54.1	c54.1	c54.1	c54.1	c54.1	c54.1	c54.1	c54.1	c54.1	c54.1	c54.1	c54.1	c54.1	c54.1	c54.1	c54.1	c54.1	c54.1	c54.1	c54.1	c54.1	c54.1	c54.1	c54.1	c54.1	c54.1	c54.1	c54.1	c54.1	c54.1	c54.1	c54.1	c54.1	c54.1	c54.1	c54.1	c54.1	c54.1	c54.1	c54.1	c54.1	c54.1
icd_o_3_histology	8380/3	8380/3	8380/3	8380/3	8380/3	8380/3	8380/3	8380/3	8380/3	8380/3	8380/3	8380/3	8380/3	8380/3	8380/3	8380/3	8441/3	8380/3	8380/3	8380/3	8380/3	8380/3	8380/3	8380/3	8380/3	8380/3	8380/3	8380/3	8380/3	8380/3	8380/3	8380/3	8380/3	8380/3	8380/3	8380/3	8380/3	8380/3	8380/3	8380/3	8380/3	8380/3	8380/3	8380/3	8380/3	8380/3	8380/3	8380/3	8380/3
icd_o_3_site	c54.3	c54.1	c54.1	c54.9	c54.1	c54.1	c54.1	c54.1	c54.1	c54.1	c54.1	c54.1	c54.1	c54.1	c54.1	c54.1	c54.1	c54.1	c54.1	c54.1	c54.1	c54.1	c54.1	c54.1	c54.1	c54.1	c54.1	c54.1	c54.1	c54.1	c54.1	c54.1	c54.1	c54.1	c54.1	c54.1	c54.1	c54.1	c54.1	c54.1	c54.1	c54.1	c54.1	c54.1	c54.1	c54.1	c54.1	c54.1	c54.1
igcccg_stage	NA	NA	NA	NA	NA	NA	NA	NA	NA	NA	NA	NA	NA	NA	NA	NA	NA	NA	NA	NA	NA	NA	NA	NA	NA	NA	NA	NA	NA	NA	NA	NA	NA	NA	NA	NA	NA	NA	NA	NA	NA	NA	NA	NA	NA	NA	NA	NA	NA
informed_consent_verified	yes	yes	yes	yes	yes	yes	yes	yes	yes	yes	yes	yes	yes	yes	yes	yes	yes	yes	yes	yes	yes	yes	yes	yes	yes	yes	yes	yes	yes	yes	yes	yes	yes	yes	yes	yes	yes	yes	yes	yes	yes	yes	yes	yes	yes	yes	yes	yes	yes
init_pathology_dx_method_other	NA	cervical polypectomy	NA	NA	NA	NA	NA	NA	NA	NA	NA	NA	NA	NA	NA	NA	NA	NA	NA	NA	NA	NA	NA	NA	biopsy, nos	biopsy, nos	NA	NA	NA	NA	NA	NA	NA	laparoscopy, robotic-assisted lysis of adhesions, robotic-assisted lysis total hysterectomy, bso, bilateral pelvic lymphadenectomy and cystoscopy	exploratory laparotomy, tah, bso, pelvic and pariaortic lnd.	NA	robotic hysterectomy with lymph node dissection	tah/bso/lnd/panniculectomy	exploratory laparotomy, total abdominal hysterectomy, bso, major debulking, omentectomy, appendectomy, bilateral pelvic lymphadenectomy, segmental small bowel resection, cystoscopy	total abdominal hysterectomy with bso	NA	robotic laparoscopic hysterectomy, bso, pelvic and periaortic lnd	tah, bso, pelvic and paraaortic lnd, intracolic omentectomy	NA	NA	NA	NA	NA	NA
initial_pathologic_diagnosis_method	office endometrial biopsy	other method, specify:	office endometrial biopsy	office endometrial biopsy	office endometrial biopsy	tumor resection	office endometrial biopsy	excisional biopsy	office endometrial biopsy	office endometrial biopsy	dilation and curettage procedure	office endometrial biopsy	office endometrial biopsy	NA	office endometrial biopsy	office endometrial biopsy	office endometrial biopsy	dilation and curettage procedure	dilation and curettage procedure	office endometrial biopsy	office endometrial biopsy	office endometrial biopsy	office endometrial biopsy	dilation and curettage procedure	other method, specify:	other method, specify:	office endometrial biopsy	dilation and curettage procedure	office endometrial biopsy	tumor resection	dilation and curettage procedure	office endometrial biopsy	office endometrial biopsy	other method, specify:	other method, specify:	office endometrial biopsy	other method, specify:	other method, specify:	other method, specify:	other method, specify:	office endometrial biopsy	other method, specify:	other method, specify:	dilation and curettage procedure	office endometrial biopsy	office endometrial biopsy	office endometrial biopsy	office endometrial biopsy	office endometrial biopsy
lost_follow_up	no	no	yes	no	yes	yes	no	no	no	no	no	yes	no	NA	no	no	no	no	no	no	no	no	no	no	no	no	no	yes	no	NA	no	NA	no	yes	yes	yes	yes	no	yes	NA	yes	NA	NA	NA	yes	no	NA	no	no
masaoka_stage	NA	NA	NA	NA	NA	NA	NA	NA	NA	NA	NA	NA	NA	NA	NA	NA	NA	NA	NA	NA	NA	NA	NA	NA	NA	NA	NA	NA	NA	NA	NA	NA	NA	NA	NA	NA	NA	NA	NA	NA	NA	NA	NA	NA	NA	NA	NA	NA	NA
menopause_status	post (prior bilateral ovariectomy or >12 mo since lmp with no prior hysterectomy)	peri (6-12 months since last menstrual period)	post (prior bilateral ovariectomy or >12 mo since lmp with no prior hysterectomy)	post (prior bilateral ovariectomy or >12 mo since lmp with no prior hysterectomy)	post (prior bilateral ovariectomy or >12 mo since lmp with no prior hysterectomy)	post (prior bilateral ovariectomy or >12 mo since lmp with no prior hysterectomy)	post (prior bilateral ovariectomy or >12 mo since lmp with no prior hysterectomy)	NA	post (prior bilateral ovariectomy or >12 mo since lmp with no prior hysterectomy)	pre (<6 months since lmp and no prior bilateral ovariectomy and not on estrogen replacement)	post (prior bilateral ovariectomy or >12 mo since lmp with no prior hysterectomy)	post (prior bilateral ovariectomy or >12 mo since lmp with no prior hysterectomy)	post (prior bilateral ovariectomy or >12 mo since lmp with no prior hysterectomy)	post (prior bilateral ovariectomy or >12 mo since lmp with no prior hysterectomy)	post (prior bilateral ovariectomy or >12 mo since lmp with no prior hysterectomy)	post (prior bilateral ovariectomy or >12 mo since lmp with no prior hysterectomy)	peri (6-12 months since last menstrual period)	pre (<6 months since lmp and no prior bilateral ovariectomy and not on estrogen replacement)	post (prior bilateral ovariectomy or >12 mo since lmp with no prior hysterectomy)	post (prior bilateral ovariectomy or >12 mo since lmp with no prior hysterectomy)	post (prior bilateral ovariectomy or >12 mo since lmp with no prior hysterectomy)	pre (<6 months since lmp and no prior bilateral ovariectomy and not on estrogen replacement)	indeterminate (neither pre or postmenopausal)	post (prior bilateral ovariectomy or >12 mo since lmp with no prior hysterectomy)	post (prior bilateral ovariectomy or >12 mo since lmp with no prior hysterectomy)	post (prior bilateral ovariectomy or >12 mo since lmp with no prior hysterectomy)	post (prior bilateral ovariectomy or >12 mo since lmp with no prior hysterectomy)	post (prior bilateral ovariectomy or >12 mo since lmp with no prior hysterectomy)	post (prior bilateral ovariectomy or >12 mo since lmp with no prior hysterectomy)	post (prior bilateral ovariectomy or >12 mo since lmp with no prior hysterectomy)	post (prior bilateral ovariectomy or >12 mo since lmp with no prior hysterectomy)	NA	post (prior bilateral ovariectomy or >12 mo since lmp with no prior hysterectomy)	post (prior bilateral ovariectomy or >12 mo since lmp with no prior hysterectomy)	post (prior bilateral ovariectomy or >12 mo since lmp with no prior hysterectomy)	NA	post (prior bilateral ovariectomy or >12 mo since lmp with no prior hysterectomy)	post (prior bilateral ovariectomy or >12 mo since lmp with no prior hysterectomy)	NA	post (prior bilateral ovariectomy or >12 mo since lmp with no prior hysterectomy)	post (prior bilateral ovariectomy or >12 mo since lmp with no prior hysterectomy)	NA	post (prior bilateral ovariectomy or >12 mo since lmp with no prior hysterectomy)	post (prior bilateral ovariectomy or >12 mo since lmp with no prior hysterectomy)	post (prior bilateral ovariectomy or >12 mo since lmp with no prior hysterectomy)	post (prior bilateral ovariectomy or >12 mo since lmp with no prior hysterectomy)	post (prior bilateral ovariectomy or >12 mo since lmp with no prior hysterectomy)	post (prior bilateral ovariectomy or >12 mo since lmp with no prior hysterectomy)	post (prior bilateral ovariectomy or >12 mo since lmp with no prior hysterectomy)
mononucleotide_and_dinucleotide_marker_panel_analysis_status	indeterminate	mss	indeterminate	msi-h	mss	mss	mss	mss	mss	msi-h	mss	msi-h	msi-h	msi-h	mss	msi-l	msi-h	msi-l	mss	mss	mss	msi-h	msi-h	msi-h	mss	mss	mss	msi-h	msi-h	msi-h	mss	mss	msi-h	msi-h	msi-h	mss	mss	mss	mss	mss	msi-h	msi-h	mss	msi-h	msi-h	mss	msi-h	mss	msi-l
mononucleotide_marker_panel_analysis_status	NA	NA	NA	NA	NA	NA	NA	NA	NA	NA	NA	NA	NA	NA	NA	NA	NA	NA	NA	NA	NA	NA	NA	NA	NA	NA	NA	NA	NA	NA	NA	NA	NA	NA	NA	NA	NA	NA	NA	NA	NA	NA	NA	NA	NA	NA	NA	NA	NA
month_of_dcc_upload	1	1	1	1	1	1	1	1	1	1	1	1	1	1	1	1	1	1	1	1	1	1	1	1	1	1	1	1	1	1	1	1	1	1	1	1	1	1	1	1	1	1	1	1	1	1	1	1	1
month_of_form_completion	10	3	1	1	8	12	1	9	11	12	11	8	4	2	5	8	7	8	8	10	4	8	8	8	8	10	10	6	9	2	9	5	4	4	4	4	4	4	4	2	4	2	2	6	4	4	2	8	11
neoplasm_histologic_grade	g2	g2	g3	g3	g3	g1	g2	g2	g3	g3	g3	g2	g3	g3	g3	g3	g3	g3	g3	g3	g3	g3	g3	g3	g3	g2	g1	g1	g2	g2	g1	g3	g3	g3	g3	g3	g3	g3	g3	g3	g3	g3	g3	g3	g1	g3	g3	g3	g3
other_dx_site	NA	NA	NA	NA	NA	NA	NA	NA	NA	NA	NA	NA	NA	NA	NA	NA	NA	NA	NA	NA	NA	NA	NA	NA	NA	NA	NA	NA	NA	NA	NA	NA	NA	NA	NA	NA	NA	NA	NA	NA	NA	NA	NA	NA	NA	NA	NA	NA	NA
pathologic_m	NA	NA	NA	NA	NA	NA	NA	NA	NA	NA	NA	NA	NA	NA	NA	NA	NA	NA	NA	NA	NA	NA	NA	NA	NA	NA	NA	NA	NA	NA	NA	NA	NA	NA	NA	NA	NA	NA	NA	NA	NA	NA	NA	NA	NA	NA	NA	NA	NA
pathologic_n	NA	NA	NA	NA	NA	NA	NA	NA	NA	NA	NA	NA	NA	NA	NA	NA	NA	NA	NA	NA	NA	NA	NA	NA	NA	NA	NA	NA	NA	NA	NA	NA	NA	NA	NA	NA	NA	NA	NA	NA	NA	NA	NA	NA	NA	NA	NA	NA	NA
pathologic_stage	NA	NA	NA	NA	NA	NA	NA	NA	NA	NA	NA	NA	NA	NA	NA	NA	NA	NA	NA	NA	NA	NA	NA	NA	NA	NA	NA	NA	NA	NA	NA	NA	NA	NA	NA	NA	NA	NA	NA	NA	NA	NA	NA	NA	NA	NA	NA	NA	NA
pathologic_t	NA	NA	NA	NA	NA	NA	NA	NA	NA	NA	NA	NA	NA	NA	NA	NA	NA	NA	NA	NA	NA	NA	NA	NA	NA	NA	NA	NA	NA	NA	NA	NA	NA	NA	NA	NA	NA	NA	NA	NA	NA	NA	NA	NA	NA	NA	NA	NA	NA
pct_tumor_invasion	280	49	14	33	22.5	NA	NA	50	49	50	65	39	84	69	15	66	5	6	3.6	NA	21	4	95	80	3	NA	0	17	65	6	50	NA	85	NA	NA	NA	27	NA	NA	NA	NA	NA	NA	71	87	60	31	6	52
peritoneal_wash	NA	NA	negative	NA	NA	negative	NA	NA	NA	NA	negative	negative	negative	NA	negative	negative	negative	negative	negative	NA	negative	negative	negative	negative	negative	NA	negative	negative	NA	negative	negative	negative	negative	negative	NA	NA	NA	NA	positive	NA	negative	negative	negative	negative	negative	negative	negative	NA	negative
person_neoplasm_cancer_status	tumor free	tumor free	tumor free	tumor free	tumor free	tumor free	tumor free	NA	tumor free	tumor free	tumor free	tumor free	tumor free	tumor free	tumor free	tumor free	tumor free	tumor free	tumor free	with tumor	tumor free	tumor free	tumor free	with tumor	tumor free	tumor free	tumor free	tumor free	tumor free	tumor free	tumor free	with tumor	with tumor	NA	NA	NA	NA	NA	NA	NA	NA	NA	NA	tumor free	tumor free	tumor free	tumor free	tumor free	tumor free
pln_pos_ihc	0	0	NA	NA	NA	0	NA	0	0	0	0	0	NA	NA	NA	NA	NA	NA	NA	0	0	NA	NA	NA	NA	0	NA	NA	NA	NA	NA	NA	NA	NA	NA	NA	NA	NA	NA	NA	NA	NA	NA	0	NA	NA	NA	NA	NA
pln_pos_light_micro	0	0	0	0	NA	0	0	0	0	0	0	0	0	0	0	0	0	0	0	0	0	0	0	0	0	0	0	0	0	0	0	NA	NA	NA	NA	NA	NA	NA	NA	NA	NA	NA	NA	0	NA	NA	NA	NA	NA
postoperative_rx_tx	yes	yes	no	no	no	no	no	yes	no	yes	no	no	no	NA	no	no	yes	no	no	no	no	no	yes	yes	no	no	no	NA	no	NA	no	NA	no	NA	NA	NA	NA	yes	NA	NA	NA	NA	NA	NA	no	yes	NA	no	no
pregnancies	2	0	1	4+	2	1	2	0	1	3	2	1	2	NA	NA	2	3	0	4+	0	NA	3	2	2	4+	3	2	NA	1	NA	2	NA	NA	NA	NA	NA	NA	NA	NA	4+	NA	2	NA	2	3	2	1	NA	4+
primary_pattern	NA	NA	NA	NA	NA	NA	NA	NA	NA	NA	NA	NA	NA	NA	NA	NA	NA	NA	NA	NA	NA	NA	NA	NA	NA	NA	NA	NA	NA	NA	NA	NA	NA	NA	NA	NA	NA	NA	NA	NA	NA	NA	NA	NA	NA	NA	NA	NA	NA
primary_therapy_outcome_success	progressive disease	complete remission/response	complete remission/response	complete remission/response	complete remission/response	complete remission/response	NA	complete remission/response	complete remission/response	complete remission/response	complete remission/response	complete remission/response	complete remission/response	NA	NA	complete remission/response	complete remission/response	complete remission/response	complete remission/response	complete remission/response	complete remission/response	complete remission/response	complete remission/response	complete remission/response	complete remission/response	complete remission/response	complete remission/response	complete remission/response	complete remission/response	NA	complete remission/response	partial remission/response	NA	NA	NA	NA	NA	NA	NA	NA	NA	NA	NA	complete remission/response	complete remission/response	complete remission/response	complete remission/response	NA	NA
prior_tamoxifen_administered_usage_category	never used	never used	never used	never used	never used	never used	NA	never used	never used	never used	never used	never used	never used	NA	never used	never used	never used	never used	never used	never used	never used	never used	never used	never used	never used	never used	never used	never used	never used	never used	NA	NA	NA	NA	NA	NA	NA	NA	NA	NA	NA	NA	NA	never used	NA	NA	NA	NA	NA
psa_value	NA	NA	NA	NA	NA	NA	NA	NA	NA	NA	NA	NA	NA	NA	NA	NA	NA	NA	NA	NA	NA	NA	NA	NA	NA	NA	NA	NA	NA	NA	NA	NA	NA	NA	NA	NA	NA	NA	NA	NA	NA	NA	NA	NA	NA	NA	NA	NA	NA
radiation_therapy	yes	yes	yes	yes	no	no	yes	yes	yes	yes	no	no	no	NA	no	yes	yes	no	no	yes	no	no	yes	no	no	no	no	NA	yes	NA	no	no	yes	NA	NA	NA	NA	no	NA	no	NA	yes	no	no	yes	yes	yes	no	no
radiation_type_notes	NA	NA	NA	NA	NA	NA	NA	NA	NA	NA	NA	NA	NA	NA	NA	NA	NA	NA	NA	NA	NA	NA	NA	NA	NA	NA	NA	NA	NA	NA	NA	NA	NA	NA	NA	NA	NA	NA	NA	NA	NA	NA	NA	NA	NA	NA	NA	NA	NA
radiations	NA	NA	NA	NA	NA	NA	NA	NA	NA	NA	NA	NA	NA	NA	NA	NA	NA	NA	NA	NA	NA	NA	NA	NA	NA	NA	NA	NA	NA	NA	NA	NA	NA	NA	NA	NA	NA	NA	NA	NA	NA	NA	NA	NA	NA	NA	NA	NA	NA
residual_tumor	r0	r0	r0	r0	r0	r0	NA	r0	r0	r0	r0	r0	NA	r0	r0	r0	NA	r0	r0	r0	r0	r0	r0	r0	rx	r0	r0	r0	r0	r0	r0	r1	r0	NA	NA	NA	NA	NA	NA	NA	NA	r1	r0	NA	NA	NA	NA	NA	NA
secondary_pattern	NA	NA	NA	NA	NA	NA	NA	NA	NA	NA	NA	NA	NA	NA	NA	NA	NA	NA	NA	NA	NA	NA	NA	NA	NA	NA	NA	NA	NA	NA	NA	NA	NA	NA	NA	NA	NA	NA	NA	NA	NA	NA	NA	NA	NA	NA	NA	NA	NA
serum_markers	NA	NA	NA	NA	NA	NA	NA	NA	NA	NA	NA	NA	NA	NA	NA	NA	NA	NA	NA	NA	NA	NA	NA	NA	NA	NA	NA	NA	NA	NA	NA	NA	NA	NA	NA	NA	NA	NA	NA	NA	NA	NA	NA	NA	NA	NA	NA	NA	NA
surgical_approach	minimally invasive	open	minimally invasive	minimally invasive	open	open	minimally invasive	open	open	open	open	minimally invasive	minimally invasive	open	minimally invasive	minimally invasive	minimally invasive	minimally invasive	minimally invasive	minimally invasive	minimally invasive	minimally invasive	minimally invasive	NA	NA	NA	minimally invasive	minimally invasive	minimally invasive	open	open	open	open	open	open	open	open	open	open	open	open	open	open	minimally invasive	minimally invasive	minimally invasive	minimally invasive	minimally invasive	minimally invasive
system_version	2009	2009	NA	NA	2009	2009	2009	2009	2009	2009	2009	2009	2009	2009	2009	2009	2009	2009	2009	2009	2009	2009	2009	2009	2009	2009	2009	2009	2009	2009	1988	1988	1988	1988	1988	1988	1988	1988	1988	1988	1988	1988	1988	1988	2009	1988	2009	1988	1988
targeted_molecular_therapy	NA	NA	NA	NA	NA	NA	NA	NA	no	yes	yes	NA	NA	NA	NA	NA	NA	NA	NA	NA	NA	NA	NA	NA	NA	NA	NA	NA	NA	NA	no	no	NA	NA	NA	NA	NA	NA	NA	no	NA	yes	yes	no	no	yes	no	NA	NA
tertiary_pattern	NA	NA	NA	NA	NA	NA	NA	NA	NA	NA	NA	NA	NA	NA	NA	NA	NA	NA	NA	NA	NA	NA	NA	NA	NA	NA	NA	NA	NA	NA	NA	NA	NA	NA	NA	NA	NA	NA	NA	NA	NA	NA	NA	NA	NA	NA	NA	NA	NA
therapy_type-2	NA	NA	NA	NA	NA	NA	NA	NA	NA	NA	NA	NA	NA	NA	NA	NA	NA	NA	NA	NA	NA	NA	NA	NA	NA	NA	NA	NA	NA	NA	NA	NA	NA	NA	NA	NA	NA	NA	NA	NA	NA	NA	NA	NA	NA	NA	NA	NA	NA
tissue_prospective_collection_indicator	no	yes	yes	yes	yes	yes	no	yes	yes	yes	yes	yes	yes	yes	yes	no	yes	yes	yes	yes	yes	yes	yes	yes	yes	yes	yes	yes	yes	yes	no	no	no	no	no	no	no	no	no	no	no	no	no	no	no	no	no	no	no
tissue_retrospective_collection_indicator	yes	no	no	no	no	no	yes	no	no	no	no	no	no	no	no	yes	no	no	no	no	no	no	no	no	no	no	no	no	no	no	yes	yes	yes	yes	yes	yes	yes	yes	yes	yes	yes	yes	yes	yes	yes	yes	yes	yes	yes
tissue_source_site	2	a5	ey	ey	ey	4	5b	5s	a5	a5	a5	a5	aj	aj	aj	aj	aj	aj	aj	aj	aj	aj	aj	aj	aj	aj	aj	aj	aj	aj	ax	ax	ax	ax	ax	ax	ax	ax	ax	ax	ax	ax	ax	b5	b5	b5	b5	b5	b5
total_aor-lnp	0	0	0	0	NA	0	NA	NA	NA	0	0	0	0	NA	0	NA	0	0	0	0	NA	0	0	0	NA	0	0	NA	NA	NA	0	0	0	NA	0	NA	NA	0	NA	0	0	0	0	0	NA	0	0	NA	0
total_aor_lnr	9	4	8	18	0	2	NA	0	0	7	6	3	5	NA	6	0	9	13	8	7	0	12	11	6	0	13	0	0	0	0	6	4	4	0	4	0	0	2	0	6	2	1	6	6	0	12	8	0	2
total_pelv_lnp	0	0	0	0	NA	0	0	0	0	0	0	0	0	NA	0	0	0	0	0	0	0	0	0	0	0	0	0	0	0	0	0	0	0	0	0	NA	0	0	0	0	0	1	0	0	NA	0	0	NA	0
total_pelv_lnr	19	6	10	22	0	4	42	5	4	11	7	2	11	1	10	22	10	15	6	11	13	24	14	9	5	12	10	18	14	28	15	18	21	16	21	0	12	24	9	21	30	4	19	32	0	6	31	0	11
tumor_tissue_site	endometrial	endometrial	endometrial	endometrial	endometrial	endometrial	endometrial	endometrial	endometrial	endometrial	endometrial	endometrial	endometrial	endometrial	endometrial	endometrial	endometrial	endometrial	endometrial	endometrial	endometrial	endometrial	endometrial	endometrial	endometrial	endometrial	endometrial	endometrial	endometrial	endometrial	endometrial	endometrial	endometrial	endometrial	endometrial	endometrial	endometrial	endometrial	endometrial	endometrial	endometrial	endometrial	endometrial	endometrial	endometrial	endometrial	endometrial	endometrial	endometrial
tumor_tissue_site_other	NA	NA	NA	NA	NA	NA	NA	NA	NA	NA	NA	NA	NA	NA	NA	NA	NA	NA	NA	NA	NA	NA	NA	NA	NA	NA	NA	NA	NA	NA	NA	NA	NA	NA	NA	NA	NA	NA	NA	NA	NA	NA	NA	NA	NA	NA	NA	NA	NA
weight	71	59	108	74	106	76	98	86	127	72	103	64	67	71	100	92	60	57	82	72	110	80	104	64	147	109	167	115	86	134	74	65	100	98	82	113	84	85	113	61	62	60	87	105	65	89	62	155	74
withdrawn	FALSE	FALSE	FALSE	FALSE	FALSE	FALSE	FALSE	FALSE	FALSE	FALSE	FALSE	FALSE	FALSE	FALSE	FALSE	FALSE	FALSE	FALSE	FALSE	FALSE	FALSE	FALSE	FALSE	FALSE	FALSE	FALSE	FALSE	FALSE	FALSE	FALSE	FALSE	FALSE	FALSE	FALSE	FALSE	FALSE	FALSE	FALSE	FALSE	FALSE	FALSE	FALSE	FALSE	FALSE	FALSE	FALSE	FALSE	FALSE	FALSE
year_of_dcc_upload	2016	2016	2016	2016	2016	2016	2016	2016	2016	2016	2016	2016	2016	2016	2016	2016	2016	2016	2016	2016	2016	2016	2016	2016	2016	2016	2016	2016	2016	2016	2016	2016	2016	2016	2016	2016	2016	2016	2016	2016	2016	2016	2016	2016	2016	2016	2016	2016	2016
year_of_form_completion	2014	2015	2014	2014	2014	2014	2015	2014	2013	2013	2013	2014	2014	2012	2013	2013	2013	2013	2013	2014	2014	2013	2013	2013	2014	2014	2014	2014	2014	2014	2014	2012	2014	2014	2014	2014	2014	2014	2014	2012	2014	2012	2012	2011	2015	2015	2012	2014	2012
year_of_initial_pathologic_diagnosis	2011	2013	2011	2012	2013	2013	2011	2013	2011	2011	2011	2012	2011	2011	2011	2010	2011	2010	2011	2011	2011	2011	2011	2011	2012	2012	2012	2012	2011	2011	2004	2010	2007	2010	2010	2009	2009	2009	2010	2009	2010	2010	2010	2006	2009	2008	2010	2003	2004
[truncated: 128 more columns]

## Sheet: Table S4
Table S4: TCGA-UCS Clinical Data. N=57.
bcr_patient_barcode	TCGA-N5-A4RN	TCGA-N5-A4RT	TCGA-N6-A4VD	TCGA-N6-A4VE	TCGA-N8-A4PM	TCGA-N8-A4PP	TCGA-ND-A4WC	TCGA-QM-A5NM	TCGA-N5-A4R8	TCGA-N5-A4RA	TCGA-N5-A4RD	TCGA-N5-A4RF	TCGA-N5-A4RJ	TCGA-N5-A4RM	TCGA-N5-A4RO	TCGA-N5-A4RS	TCGA-N5-A4RU	TCGA-N5-A4RV	TCGA-N5-A59E	TCGA-N5-A59F	TCGA-N6-A4V9	TCGA-N6-A4VC	TCGA-N6-A4VF	TCGA-N6-A4VG	TCGA-N7-A4Y0	TCGA-N7-A4Y5	TCGA-N7-A59B	TCGA-N8-A4PI	TCGA-N8-A4PL	TCGA-N8-A4PN	TCGA-N8-A4PO	TCGA-N8-A4PQ	TCGA-N8-A56S	TCGA-N9-A4PZ	TCGA-N9-A4Q1	TCGA-N9-A4Q3	TCGA-N9-A4Q4	TCGA-N9-A4Q7	TCGA-N9-A4Q8	TCGA-NA-A4QV	TCGA-NA-A4QW	TCGA-NA-A4QX	TCGA-NA-A4QY	TCGA-NA-A4R0	TCGA-NA-A4R1	TCGA-NA-A5I1	TCGA-ND-A4W6	TCGA-ND-A4WA	TCGA-ND-A4WF
bcr_patient_uuid	1d2937e8-6104-4330-b7dc-7bcd79dac927	1791e250-70ac-439c-828b-15ba811935cc	14213209-2217-4812-9a19-d9b2b6718467	4f0124a6-4a5b-4e42-b9ff-d7de51d2148c	eec002c4-7602-4179-8eb3-2b0508d5ee1c	ebb834c6-374e-4077-a4ce-c74a850be358	6385194a-d75b-4bd3-9e70-9aa36250d5b9	485b221f-f40f-46a0-a9cf-023f807e6146	8c113bc1-101b-405f-9eb1-8c9e8ebbe185	2aa77a19-efde-478a-a113-c0af75708b31	d9952e44-b573-4854-893e-b3bbc5287f2f	ee6083aa-9453-44ff-8cc5-79b71fea289d	108d4b89-d1d5-4528-a040-c7e5696c8417	254f6921-82ac-4fe1-b1b4-ace94c420d05	4f4906dc-7ebd-47f1-a8f5-b35d3950e740	4daeefc3-0e2e-4537-8e13-af9717b3ce29	37c77a51-efce-46bd-ab8c-93e17c04c6ac	3af5b391-e72f-463d-a086-a86c6c30a51a	9205fbf2-f4ba-475c-8351-1aae5ff3b8bf	158fd4c2-68dc-4ca4-8130-d5589c80d825	75a43851-8fa0-4259-b843-88dc6fbce270	f98c183e-aaa1-40c4-83e7-c248cc3adb55	6dfe9121-29a0-4593-984f-1644166e1d39	ae10b73d-e7f4-4334-8452-167b60d71cb5	b0770eff-dff2-4e10-8fc9-c07a81efcc5e	245e4254-dbc1-45bd-b5df-504d8c3822de	200f77a5-803c-4891-980b-5c3b08c91254	8c8d4495-1a1d-4942-b0f0-1445fd05dfce	8481dc3d-109a-4f2d-a0ad-8f0fd2a61a53	8b7c42cd-fc2a-4023-843e-a411821f94ff	2aad74b4-8d66-4563-8958-88d83f86556d	51f6692d-a05b-474b-ba99-637c8bc49b30	33ad8d6e-10f4-4965-9721-1a9984f9e87d	76b0106c-a4d2-4b29-bef4-fe03a25b5d21	a1206473-cf9d-4bca-97c9-67f35817b806	83059a0f-4de9-454c-8e51-9265ab5f3558	ffedc8be-1056-4205-b9d9-99b5bdb872db	9f15bf13-11d2-400f-b6f9-c8be0a57c763	6e22b287-5b45-4f5f-a825-b200aa6943e6	cdde118f-4673-4e7e-b965-1f9fe007050d	4a31c620-5c6e-44ae-b7f0-0553c4b7eb33	79823022-7feb-49de-8de7-607721b595d2	ce2b2c41-7d28-4d8b-a037-af842a8fe20f	89d0b316-65de-4f4c-988a-3c3861a68090	98315e03-ffe8-449c-8f92-7fd2c0f20b79	3428aa0a-127d-492a-bf4a-ee82563d3701	605e9e51-270c-48fb-b198-46b5512b29da	76e4538f-3383-46b0-884d-978d031ee182	6717b82e-889d-45a4-9638-4d0e023399cc
patient_id	a4rn	a4rt	a4vd	a4ve	a4pm	a4pp	a4wc	a5nm	a4r8	a4ra	a4rd	a4rf	a4rj	a4rm	a4ro	a4rs	a4ru	a4rv	a59e	a59f	a4v9	a4vc	a4vf	a4vg	a4y0	a4y5	a59b	a4pi	a4pl	a4pn	a4po	a4pq	a56s	a4pz	a4q1	a4q3	a4q4	a4q7	a4q8	a4qv	a4qw	a4qx	a4qy	a4r0	a4r1	a5i1	a4w6	a4wa	a4wf
vital_status	alive	alive	dead	dead	alive	dead	alive	alive	dead	dead	dead	alive	dead	dead	dead	dead	dead	alive	dead	dead	alive	dead	dead	alive	dead	dead	alive	dead	dead	alive	alive	alive	dead	dead	dead	alive	alive	alive	dead	alive	alive	dead	dead	dead	dead	dead	dead	dead	dead
days_to_death	NA	NA	112	291	NA	611	NA	NA	3115	1591	142	NA	550	148	685	911	1526	NA	447	361	NA	597	522	NA	771	8	NA	810	418	NA	NA	NA	371	667	2043	NA	NA	NA	481	NA	NA	838	114	541	203	2680	317	714	167
days_to_last_followup	1053	2485	NA	NA	829	NA	766	587	NA	NA	NA	1806	NA	NA	NA	NA	NA	2042	NA	NA	979	NA	NA	1574	NA	NA	827	NA	NA	812	781	572	NA	NA	NA	1672	1089	604	NA	4269	2457	NA	NA	NA	NA	NA	NA	NA	NA
additional_studies	NA	NA	NA	NA	NA	NA	NA	NA	NA	NA	NA	NA	NA	NA	NA	NA	NA	NA	NA	NA	NA	NA	NA	NA	NA	NA	NA	NA	NA	NA	NA	NA	NA	NA	NA	NA	NA	NA	NA	NA	NA	NA	NA	NA	NA	NA	NA	NA	NA
age_at_initial_pathologic_diagnosis	71	69	81	84	73	88	83	67	65	63	69	68	61	62	67	65	54	62	62	65	59	83	51	77	65	87	69	71	82	68	66	76	75	77	70	65	61	69	68	72	61	60	62	80	75	80	67	90	77
aln_pos_ihc	0	NA	NA	NA	NA	NA	0	0	0	0	0	0	0	0	0	0	0	0	0	0	NA	NA	NA	NA	0	NA	0	NA	NA	NA	NA	NA	NA	0	0	0	0	0	0	0	0	NA	NA	NA	NA	NA	0	0	0
aln_pos_light_micro	0	NA	NA	1	0	NA	0	0	0	3	0	0	3	0	5	0	4	0	0	0	NA	NA	NA	NA	0	NA	0	0	0	NA	NA	6	NA	1	0	0	0	0	0	0	0	NA	NA	NA	NA	NA	1	0	0
anatomic_neoplasm_subdivision	endometrium	endometrium	myometrium	endometrium	fundus uteri	endometrium	endometrium	endometrium	NA	NA	NA	endometrium	endometrium	endometrium	NA	NA	endometrium	NA	myometrium	endometrium	endometrium	NA	endometrium	endometrium	endometrium	endometrium	endometrium	endometrium	endometrium	endometrium	lower uterine segment/isthmus uteri	endometrium	NA	endometrium	lower uterine segment/isthmus uteri	endometrium	endometrium	endometrium	endometrium	NA	NA	NA	NA	NA	NA	NA	endometrium	endometrium	endometrium
b_symptoms	NA	NA	NA	NA	NA	NA	NA	NA	NA	NA	NA	NA	NA	NA	NA	NA	NA	NA	NA	NA	NA	NA	NA	NA	NA	NA	NA	NA	NA	NA	NA	NA	NA	NA	NA	NA	NA	NA	NA	NA	NA	NA	NA	NA	NA	NA	NA	NA	NA
bcr	nationwide children's hospital	nationwide children's hospital	nationwide children's hospital	nationwide children's hospital	nationwide children's hospital	nationwide children's hospital	nationwide children's hospital	nationwide children's hospital	nationwide children's hospital	nationwide children's hospital	nationwide children's hospital	nationwide children's hospital	nationwide children's hospital	nationwide children's hospital	nationwide children's hospital	nationwide children's hospital	nationwide children's hospital	nationwide children's hospital	nationwide children's hospital	nationwide children's hospital	nationwide children's hospital	nationwide children's hospital	nationwide children's hospital	nationwide children's hospital	nationwide children's hospital	nationwide children's hospital	nationwide children's hospital	nationwide children's hospital	nationwide children's hospital	nationwide children's hospital	nationwide children's hospital	nationwide children's hospital	nationwide children's hospital	nationwide children's hospital	nationwide children's hospital	nationwide children's hospital	nationwide children's hospital	nationwide children's hospital	nationwide children's hospital	nationwide children's hospital	nationwide children's hospital	nationwide children's hospital	nationwide children's hospital	nationwide children's hospital	nationwide children's hospital	nationwide children's hospital	nationwide children's hospital	nationwide children's hospital	nationwide children's hospital
bcr_aliquot_uuid	31a6ba74-7976-481b-b23f-ac6dcc098e51	d02e02da-e053-406b-9236-a5e516dac7dc	5f01db5e-7160-40c2-975a-584a7f1224d1	00d2d96e-aefe-49fd-845d-749462435d15	cdf39e86-9855-4a57-97ff-ca0b5c5d132e	528cec2b-505e-4253-83fc-c510efe7effb	48b1d44e-6ae9-41df-af99-f03f1a15e8d5	03479004-c8bd-4c63-9fbb-d5cf95bad105	84aff099-5e51-4709-8dae-88b0395a4b31	bd2b5549-2131-461f-930e-14b31a4d5c4a	038ec65e-f449-4cb2-a403-23e4e97a211d	38a52be0-bfbe-402c-b019-55e9ca6de00d	fa467831-2b2c-42ea-84c1-66b7a4195815	d4af676d-b021-4058-a13c-e6e300f0df7d	27d8ef77-1421-43c1-a4b2-9f4aaa2f8908	02602abe-f098-44a6-a28b-e4f88e586a5b	54e5596c-3c5d-434b-aaea-122b4f68561e	e42fb4f9-efb8-4bcc-9cf9-ec69d5b11254	5690cc23-a399-4181-a44b-e36710387a4f	ee472704-dffe-4d48-adf3-e8986307abd8	401dc252-f200-4fb8-88b2-a4078a1615be	d72c2b84-de39-4e34-81b9-6ccf494d2835	7d69beb1-85f7-4c92-bbd4-3cc01afa439b	02a07401-f586-4e29-a660-724821c7dbc7	8664a41a-950e-4fda-ac13-2c07db9d9042	e57a212e-4997-4b56-86c9-9782928a7409	f6c14ea4-f40b-4613-896b-20bedfb48b1d	d05d4b22-e792-412a-9d40-df11d8e69d9e	8ddfa5e9-25af-47ba-ae32-dbd5644f4fa5	5525e3dd-9813-4f9b-ba9c-21a47be37154	06474549-cfef-4434-a67f-ad9672bae0bd	7686a8fb-2cf0-4405-9bdd-5879e857d7dd	74b63264-7691-44b2-844e-10c2d2664933	866a6b81-ebb1-4d7e-afe7-52d1ece375cb	a74c6912-96df-4162-9873-0e651d311853	ef249e69-06b4-4e50-8204-9f0186f84b60	e74fb0fa-718f-4089-bc28-2b0e5ab66907	8d9509f4-9d4a-4376-b6da-e6d1b08e80a5	8a6fcabb-942f-46b1-bc65-926eda1805ab	bbf03be3-a694-4aa4-82ad-c7396a5f25e5	057d3aac-a391-4bcb-bd28-4b5495bfca50	865e5239-0a0a-4475-9d26-b4b1b8fb2238	abbb0e79-48d1-4e98-a98d-1bccdc31ac0c	db5d148d-5604-421c-a832-26d961d31bed	048cca52-d4eb-41d4-b05e-c46438468123	888e210c-3364-462e-a147-cb40dc71be55	e59c0cc0-5888-4099-ba7a-71ecf68b3d88	9ebb49b2-060a-4113-99c9-39985bf50835	30c4c1ab-3245-44e4-87b2-a922dd172392
bcr_followup_barcode	tcga-n5-a4rn-f58165	tcga-n5-a4rt-f60686	NA	NA	tcga-n8-a4pm-f56668	tcga-n8-a4pp-f57616	tcga-nd-a4wc-f51564	tcga-qm-a5nm-f56900	NA	NA	NA	tcga-n5-a4rf-f58166	NA	NA	NA	NA	NA	tcga-n5-a4rv-f60885	NA	NA	tcga-n6-a4v9-f69548	NA	NA	tcga-n6-a4vg-f69549	NA	NA	tcga-n7-a59b-f71660	NA	NA	tcga-n8-a4pn-f56676	tcga-n8-a4po-f57593	tcga-n8-a4pq-f56675	tcga-n8-a56s-f50694	NA	NA	NA	NA	NA	NA	tcga-na-a4qv-f59445	tcga-na-a4qw-f59446	NA	NA	NA	NA	tcga-na-a5i1-f59466	tcga-nd-a4w6-f42968	tcga-nd-a4wa-f44312	tcga-nd-a4wf-f42975
bcr_followup_uuid	cf234627-0e32-48d6-8b01-6da93bd6699b	9c0f2f34-ad97-4808-b9c0-c3ea56863a37	NA	NA	a1906b65-9b05-46aa-b09f-200fa319a6ce	d744de82-5993-46c7-9472-d440b92f5712	07ba4a87-1b93-4ce0-b13f-c1c98087ff4d	779ba2bf-2b08-4ec4-b846-c08eca61b358	NA	NA	NA	02779080-a10a-4966-86ec-ef95be2ca674	NA	NA	NA	NA	NA	cb6a64cf-2115-4965-a432-1b65b4f08669	NA	NA	c3252f75-9c21-437c-8a74-88a2335d7a42	NA	NA	ac3cbe7c-fbcc-4293-9f89-5eaebf71c862	NA	NA	40373688-1e37-4c1b-82e0-13f2326f6281	NA	NA	901572bd-298f-4d2e-8701-3b9035c8b1fe	d51068e7-f051-411a-8cd1-71f823356381	c8cc3787-5a80-49ec-952b-8729f8f6ee3b	98db6c5b-81bf-4729-a5f4-075d0c0952cf	NA	NA	NA	NA	NA	NA	493f57d3-b634-4779-8571-5a75b64f6aa9	8424eb0d-97df-41c4-9eab-d00c4f5b1492	NA	NA	NA	NA	14f2ee72-a114-40c8-bf34-0ec037478c01	674c93ea-0980-4277-b83c-8f3d31079e6c	fc78bc9a-a3db-4706-af5f-4cd7e6abe50c	47f428ad-15d0-4116-abf2-669341662fa7
bcr_patient_canonical_status	canonical	canonical	canonical	canonical	canonical	canonical	canonical	canonical	canonical	canonical	canonical	canonical	canonical	canonical	canonical	canonical	canonical	canonical	canonical	canonical	canonical	canonical	canonical	canonical	canonical	canonical	canonical	canonical	canonical	canonical	canonical	canonical	canonical	canonical	canonical	canonical	canonical	canonical	canonical	canonical	canonical	canonical	canonical	canonical	canonical	canonical	canonical	canonical	canonical
birth_control_pill_history_usage_category	never used	never used	NA	NA	NA	NA	never used	former user	former user	never used	former user	never used	never used	never used	NA	never used	former user	NA	never used	never used	NA	NA	NA	NA	NA	NA	NA	NA	NA	NA	NA	never used	NA	never used	never used	never used	never used	former user	former user	NA	former user	NA	NA	NA	NA	NA	never used	NA	never used
clinical_m	NA	NA	NA	NA	NA	NA	NA	NA	NA	NA	NA	NA	NA	NA	NA	NA	NA	NA	NA	NA	NA	NA	NA	NA	NA	NA	NA	NA	NA	NA	NA	NA	NA	NA	NA	NA	NA	NA	NA	NA	NA	NA	NA	NA	NA	NA	NA	NA	NA
clinical_n	NA	NA	NA	NA	NA	NA	NA	NA	NA	NA	NA	NA	NA	NA	NA	NA	NA	NA	NA	NA	NA	NA	NA	NA	NA	NA	NA	NA	NA	NA	NA	NA	NA	NA	NA	NA	NA	NA	NA	NA	NA	NA	NA	NA	NA	NA	NA	NA	NA
clinical_stage	stage ivb	stage iiic1	stage iiia	stage iiic	stage ib	stage iiic1	stage ib	stage ia	stage ia	stage iiic2	stage ivb	stage ia	stage ivb	stage ivb	stage iiic2	stage ib	stage iiic2	stage ia	stage ivb	stage ib	stage ia	stage iii	stage ib	stage ivb	stage iiic	stage iib	stage ia	stage ia	stage ia	stage iiic1	stage ii	stage iiic2	stage ib	stage iiic2	stage ii	stage ia	stage iiic	stage ia	stage ia	stage ib	stage iia	stage ivb	stage iii	stage ivb	stage iiic1	stage iiib	stage iiic	stage ic	stage iiia
clinical_t	NA	NA	NA	NA	NA	NA	NA	NA	NA	NA	NA	NA	NA	NA	NA	NA	NA	NA	NA	NA	NA	NA	NA	NA	NA	NA	NA	NA	NA	NA	NA	NA	NA	NA	NA	NA	NA	NA	NA	NA	NA	NA	NA	NA	NA	NA	NA	NA	NA
colorectal_cancer	no	no	yes	no	no	no	no	no	no	no	no	no	no	no	no	no	no	no	no	no	NA	no	NA	no	no	NA	no	no	no	no	no	no	no	no	no	no	no	no	no	no	no	NA	NA	no	NA	no	no	no	no
course_number	NA	NA	NA	NA	NA	NA	NA	NA	NA	NA	NA	NA	NA	NA	NA	NA	NA	NA	NA	NA	NA	NA	NA	NA	NA	NA	NA	NA	NA	NA	NA	NA	NA	NA	NA	NA	NA	NA	NA	NA	NA	NA	NA	NA	NA	NA	NA	NA	NA
day_of_dcc_upload	21	21	21	21	21	21	21	21	21	21	21	21	21	21	21	21	21	21	21	21	21	21	21	21	21	21	21	21	21	21	21	21	21	21	21	21	21	21	21	21	21	21	21	21	21	21	21	21	21
day_of_form_completion	1	13	3	4	17	18	29	25	26	26	26	1	26	26	26	26	26	18	26	26	13	3	6	13	19	17	27	4	4	17	17	18	29	7	7	18	18	18	18	13	13	31	20	12	31	14	10	18	10
days_to_birth	-26054	-25386	-29658	-30794	-26971	-32415	-30434	-24781	-24102	-23359	-25413	-25041	-22341	-22886	-24823	-23893	-20025	-22978	-22650	-23826	-21677	-30643	-18806	-28428	-23983	-32058	-25360	-26270	-30069	-25064	-24124	-27772	-27519	-28211	-25791	-24031	-22575	-25419	-25185	-26379	-22588	-22264	-22756	-29449	-27688	-29329	-24835	-32872	-28398
days_to_index	0	0	0	0	0	0	0	0	0	0	0	0	0	0	0	0	0	0	0	0	0	0	0	0	0	0	0	0	0	0	0	0	0	0	0	0	0	0	0	0	0	0	0	0	0	0	0	0	0
days_to_initial_pathologic_diagnosis	0	0	0	0	0	0	0	0	0	0	0	0	0	0	0	0	0	0	0	0	0	0	0	0	0	0	0	0	0	0	0	0	0	0	0	0	0	0	0	0	0	0	0	0	0	0	0	0	0
days_to_psa	NA	NA	NA	NA	NA	NA	NA	NA	NA	NA	NA	NA	NA	NA	NA	NA	NA	NA	NA	NA	NA	NA	NA	NA	NA	NA	NA	NA	NA	NA	NA	NA	NA	NA	NA	NA	NA	NA	NA	NA	NA	NA	NA	NA	NA	NA	NA	NA	NA
diabetes	no	NA	no	no	no	yes	no	no	no	no	no	no	no	no	NA	no	no	no	NA	no	no	yes	yes	no	yes	no	no	no	no	no	no	no	no	no	yes	no	no	no	no	no	no	NA	NA	no	NA	no	no	no	yes
disease_code	ucs	ucs	ucs	ucs	ucs	ucs	ucs	ucs	ucs	ucs	ucs	ucs	ucs	ucs	ucs	ucs	ucs	ucs	ucs	ucs	ucs	ucs	ucs	ucs	ucs	ucs	ucs	ucs	ucs	ucs	ucs	ucs	ucs	ucs	ucs	ucs	ucs	ucs	ucs	ucs	ucs	ucs	ucs	ucs	ucs	ucs	ucs	ucs	ucs
drugs	NA	NA	NA	NA	NA	NA	NA	NA	NA	NA	NA	NA	NA	NA	NA	NA	NA	NA	NA	NA	NA	NA	NA	NA	NA	NA	NA	NA	NA	NA	NA	NA	NA	NA	NA	NA	NA	NA	NA	NA	NA	NA	NA	NA	NA	NA	NA	NA	NA
ethnicity	not hispanic or latino	NA	not hispanic or latino	not hispanic or latino	not hispanic or latino	not hispanic or latino	not hispanic or latino	not hispanic or latino	not hispanic or latino	hispanic or latino	not hispanic or latino	NA	not hispanic or latino	not hispanic or latino	NA	not hispanic or latino	not hispanic or latino	NA	not hispanic or latino	NA	not hispanic or latino	not hispanic or latino	not hispanic or latino	not hispanic or latino	NA	NA	not hispanic or latino	not hispanic or latino	not hispanic or latino	not hispanic or latino	not hispanic or latino	not hispanic or latino	not hispanic or latino	NA	not hispanic or latino	NA	not hispanic or latino	NA	NA	not hispanic or latino	not hispanic or latino	not hispanic or latino	not hispanic or latino	not hispanic or latino	not hispanic or latino	not hispanic or latino	not hispanic or latino	not hispanic or latino	not hispanic or latino
extranodal_involvement	NA	NA	NA	NA	NA	NA	NA	NA	NA	NA	NA	NA	NA	NA	NA	NA	NA	NA	NA	NA	NA	NA	NA	NA	NA	NA	NA	NA	NA	NA	NA	NA	NA	NA	NA	NA	NA	NA	NA	NA	NA	NA	NA	NA	NA	NA	NA	NA	NA
file_uuid	6ecfea00-c834-40e3-aeca-76716009f2bc	9613b49c-4ba6-49dd-9e63-61f1debd0588	d20ba9f0-dd04-4cee-8a25-08f2f6106674	facac95f-72c4-47b9-ae4c-0e9d95a461e7	e8a3ea1a-b650-4a61-854a-3d36cdf157a3	5637c176-6c63-48b3-b456-65ef3f3fc015	692125d4-0d53-40e6-8235-1f6797ebce38	a58f4e79-2e8f-4abb-960b-1b98d99f3110	b891f62e-e9d3-4bdb-b6b9-9b6603655451	ebd06fb2-bbb3-40b4-a98c-3e243e50f31b	c0928f39-cd11-4145-a01d-e1d915898e4a	8c55bc12-e528-4576-a701-6c61b1cd891b	8bde56d7-a4ea-4465-9cab-15742eeca1b7	bc4e3487-f5d3-4c4b-97bf-19668122263b	e69dda64-c064-4daa-a3a8-cb540150c821	da19277a-6f8b-4c6c-879e-3e1750b735c2	93ee6a91-7d26-4015-ba4b-2c6e51d2ba29	fc34f410-a870-4b4a-a2f4-74858aa9e6a5	f1712509-e629-4f0b-aae5-c1ad54b21ae4	98a2d060-125f-4544-bc1c-a14ba94b13f2	252b17d1-e9dd-4e7d-b363-af89ad9919f1	99442833-f073-4180-a390-86f59d883233	99fcf478-1818-462e-a60e-9a95e0d9899b	f4ee964a-4e2e-4624-9a06-3ccc3439d106	228289f0-4363-4ab0-a648-0f675061e803	3c118565-fdc8-4935-9664-3ff4530e6781	67a812ce-6ebb-4836-a6e7-ea26463078b1	0d0470a9-4934-4408-bf05-477844b94014	69c7e4d1-2e33-4d64-8169-a6fe4932c4d6	d057c855-828e-42d0-a437-21228b79708f	b1331ebe-59ce-45ff-ac18-5bc9ecd7751f	14b438b3-58db-4523-b965-90d1281dcb91	8364bb24-321c-4f4d-a492-d48c8d3bcd8e	080be332-6a43-4d6b-bc45-9ef11a480edc	510e34f8-d366-447c-834d-586c319f21fd	4e2f371d-2680-493c-a0bd-73ec37297f1c	c1d17def-066a-45d9-af0f-c0724e4d10be	2e92a15f-f17a-46f0-908b-8244a9ce6b52	1e0fc56d-f4a6-4322-968e-c19bc80229e1	754a6cfb-6dd4-462e-8f03-ba58a53287fb	26c0cf82-59ef-49e6-9d07-f0819c8598bd	e7b7baa7-006b-4050-b424-68b1ae81432f	144fd890-83f7-4ddd-8fa7-1a5584c30bc8	6431d384-6596-4e47-8687-59e9f0fbe3b9	7656dcd0-0fde-4f15-ad71-8219e7f059b5	e4b0d923-0613-48ab-a35c-5874884a4519	6565234f-fee2-40cc-b1bf-0cf84a12019a	26a980c2-b31f-42df-8cab-ae2cbae1a09b	b6475b7d-a9f0-48fe-a317-0ba9930da4a0
follow_ups	NA	NA	NA	NA	NA	NA	NA	NA	NA	NA	NA	NA	NA	NA	NA	NA	NA	NA	NA	NA	NA	NA	NA	NA	NA	NA	NA	NA	NA	NA	NA	NA	NA	NA	NA	NA	NA	NA	NA	NA	NA	NA	NA	NA	NA	NA	NA	NA	NA
gender	female	female	female	female	female	female	female	female	female	female	female	female	female	female	female	female	female	female	female	female	female	female	female	female	female	female	female	female	female	female	female	female	female	female	female	female	female	female	female	female	female	female	female	female	female	female	female	female	female
gleason_score	NA	NA	NA	NA	NA	NA	NA	NA	NA	NA	NA	NA	NA	NA	NA	NA	NA	NA	NA	NA	NA	NA	NA	NA	NA	NA	NA	NA	NA	NA	NA	NA	NA	NA	NA	NA	NA	NA	NA	NA	NA	NA	NA	NA	NA	NA	NA	NA	NA
height	152	172	NA	NA	155	161	152	160	164	152	159	146	158	152	166	155	160	152	155	172	163	164	157	162	157	140	152	160	156	158	138	145	168	162	166	162	148	161	157	170	155	NA	NA	162	NA	142	170	150	160
histological_type	uterine carcinosarcoma/mmmt: homologous type	uterine carcinosarcoma/mmmt: homologous type	uterine carcinosarcoma/ malignant mixed mullerian tumor (mmmt): nos	uterine carcinosarcoma/ malignant mixed mullerian tumor (mmmt): nos	uterine carcinosarcoma/mmmt: homologous type	uterine carcinosarcoma/mmmt: homologous type	uterine carcinosarcoma/mmmt: homologous type	uterine carcinosarcoma/ malignant mixed mullerian tumor (mmmt): nos	uterine carcinosarcoma/ mmmt: heterologous type	uterine carcinosarcoma/ mmmt: heterologous type	uterine carcinosarcoma/ mmmt: heterologous type	uterine carcinosarcoma/mmmt: homologous type	uterine carcinosarcoma/ mmmt: heterologous type	uterine carcinosarcoma/ mmmt: heterologous type	uterine carcinosarcoma/mmmt: homologous type	uterine carcinosarcoma/mmmt: homologous type	uterine carcinosarcoma/mmmt: homologous type	uterine carcinosarcoma/mmmt: homologous type	uterine carcinosarcoma/ mmmt: heterologous type	uterine carcinosarcoma/mmmt: homologous type	uterine carcinosarcoma/ malignant mixed mullerian tumor (mmmt): nos	uterine carcinosarcoma/ malignant mixed mullerian tumor (mmmt): nos	uterine carcinosarcoma/ malignant mixed mullerian tumor (mmmt): nos	uterine carcinosarcoma/ malignant mixed mullerian tumor (mmmt): nos	uterine carcinosarcoma/ mmmt: heterologous type	uterine carcinosarcoma/ mmmt: heterologous type	uterine carcinosarcoma/mmmt: homologous type	uterine carcinosarcoma/ mmmt: heterologous type	uterine carcinosarcoma/ malignant mixed mullerian tumor (mmmt): nos	uterine carcinosarcoma/mmmt: homologous type	uterine carcinosarcoma/ mmmt: heterologous type	uterine carcinosarcoma/ mmmt: heterologous type	uterine carcinosarcoma/ mmmt: heterologous type	uterine carcinosarcoma/ malignant mixed mullerian tumor (mmmt): nos	uterine carcinosarcoma/ malignant mixed mullerian tumor (mmmt): nos	uterine carcinosarcoma/ malignant mixed mullerian tumor (mmmt): nos	uterine carcinosarcoma/ malignant mixed mullerian tumor (mmmt): nos	uterine carcinosarcoma/ malignant mixed mullerian tumor (mmmt): nos	uterine carcinosarcoma/ malignant mixed mullerian tumor (mmmt): nos	uterine carcinosarcoma/ malignant mixed mullerian tumor (mmmt): nos	uterine carcinosarcoma/ malignant mixed mullerian tumor (mmmt): nos	uterine carcinosarcoma/ malignant mixed mullerian tumor (mmmt): nos	uterine carcinosarcoma/ mmmt: heterologous type	uterine carcinosarcoma/ mmmt: heterologous type	uterine carcinosarcoma/ malignant mixed mullerian tumor (mmmt): nos	uterine carcinosarcoma/ malignant mixed mullerian tumor (mmmt): nos	uterine carcinosarcoma/ mmmt: heterologous type	uterine carcinosarcoma/ mmmt: heterologous type	uterine carcinosarcoma/ mmmt: heterologous type
history_of_neoadjuvant_treatment	no	no	no	no	no	no	no	no	no	no	no	no	no	no	no	no	no	no	no	no	no	no	no	no	no	no	no	no	no	no	no	no	no	no	no	no	no	no	no	no	no	no	no	no	no	no	no	no	no
hiv_status	NA	NA	NA	NA	NA	NA	NA	NA	NA	NA	NA	NA	NA	NA	NA	NA	NA	NA	NA	NA	NA	NA	NA	NA	NA	NA	NA	NA	NA	NA	NA	NA	NA	NA	NA	NA	NA	NA	NA	NA	NA	NA	NA	NA	NA	NA	NA	NA	NA
horm_ther	no, i have never taken menopausal hormone therapy.	yes, i have taken menopausal hormone therapy in the past, but no longer do.	NA	NA	no, i have never taken menopausal hormone therapy.	NA	no, i have never taken menopausal hormone therapy.	no, i have never taken menopausal hormone therapy.	yes, i have taken menopausal hormone therapy in the past, but no longer do.	no, i have never taken menopausal hormone therapy.	no, i have never taken menopausal hormone therapy.	no, i have never taken menopausal hormone therapy.	no, i have never taken menopausal hormone therapy.	no, i have never taken menopausal hormone therapy.	NA	yes, i have taken menopausal hormone therapy in the past, but no longer do.	no, i have never taken menopausal hormone therapy.	no, i have never taken menopausal hormone therapy.	no, i have never taken menopausal hormone therapy.	no, i have never taken menopausal hormone therapy.	NA	NA	yes, i have taken menopausal hormone therapy in the past, but no longer do.	NA	NA	NA	no, i have never taken menopausal hormone therapy.	NA	NA	yes, i have taken menopausal hormone therapy in the past, but no longer do.	NA	no, i have never taken menopausal hormone therapy.	NA	no, i have never taken menopausal hormone therapy.	no, i have never taken menopausal hormone therapy.	yes, i have taken menopausal hormone therapy in the past, but no longer do.	yes, i have taken menopausal hormone therapy in the past, but no longer do.	no, i have never taken menopausal hormone therapy.	no, i have never taken menopausal hormone therapy.	no, i have never taken menopausal hormone therapy.	no, i have never taken menopausal hormone therapy.	NA	NA	no, i have never taken menopausal hormone therapy.	NA	no, i have never taken menopausal hormone therapy.	no, i have never taken menopausal hormone therapy.	NA	no, i have never taken menopausal hormone therapy.
hypertension	no	NA	yes	no	yes	yes	yes	no	no	no	yes	no	yes	yes	yes	no	no	no	yes	no	yes	yes	no	no	NA	yes	yes	yes	yes	yes	yes	no	yes	no	no	yes	no	no	no	yes	no	NA	NA	no	NA	yes	yes	yes	yes
icd_10	c54.1	c54.1	c54.1	c54.1	c54.3	c54.1	c54.3	c54.1	c55	c55	c55	c54.1	c54.1	c54.1	c55	c55	c54.1	c55	c54.2	c54.1	c54.1	c54.1	c54.1	c54.1	c54.1	c54.1	c54.1	c54.1	c54.1	c54.1	c54.0	c54.1	c54.1	c55	c55	c55	c55	c55	c55	c54.9	c54.9	c55	c55	c54.3	c55	c55	c54.1	c54.1	c54.3
icd_o_3_histology	8950/3	8950/3	8950/3	8950/3	8980/3	8980/3	8950/3	8950/3	8950/3	8950/3	8950/3	8950/3	8950/3	8950/3	8950/3	8950/3	8950/3	8950/3	8950/3	8950/3	8950/3	8950/3	8950/3	8950/3	8950/3	8950/3	8950/3	8980/3	8950/3	8980/3	8980/3	8950/3	8950/3	8950/3	8950/3	8950/3	8950/3	8950/3	8950/3	8090/3	8950/3	8980/3	8951/3	8980/3	8980/3	8980/3	8950/3	8950/3	8950/3
icd_o_3_site	c54.1	c54.1	c54.1	c54.1	c54.3	c54.1	c54.3	c54.1	c55.9	c55.9	c55.9	c54.1	c54.1	c54.1	c55.9	c55.9	c54.1	c55.9	c54.2	c54.1	c54.1	c54.1	c54.1	c54.1	c54.1	c54.1	c54.1	c54.1	c54.1	c54.1	c54.0	c54.1	c54.1	c55.9	c55.9	c55.9	c55.9	c55.9	c55.9	c54.9	c54.9	c55.9	c55.9	c54.3	c55.9	c55.9	c54.1	c54.1	c54.3
igcccg_stage	NA	NA	NA	NA	NA	NA	NA	NA	NA	NA	NA	NA	NA	NA	NA	NA	NA	NA	NA	NA	NA	NA	NA	NA	NA	NA	NA	NA	NA	NA	NA	NA	NA	NA	NA	NA	NA	NA	NA	NA	NA	NA	NA	NA	NA	NA	NA	NA	NA
informed_consent_verified	yes	yes	yes	yes	yes	yes	yes	yes	yes	yes	yes	yes	yes	yes	yes	yes	yes	yes	yes	yes	yes	yes	yes	yes	yes	yes	yes	yes	yes	yes	yes	yes	yes	yes	yes	yes	yes	yes	yes	yes	yes	yes	yes	yes	yes	yes	yes	yes	yes
init_pathology_dx_method_other	NA	NA	NA	NA	NA	NA	NA	NA	NA	NA	NA	NA	NA	NA	NA	NA	NA	NA	NA	NA	NA	NA	NA	NA	NA	NA	NA	NA	NA	NA	NA	NA	NA	NA	NA	NA	NA	NA	NA	NA	NA	NA	NA	NA	NA	NA	NA	NA	NA
initial_pathologic_diagnosis_method	office endometrial biopsy	office endometrial biopsy	NA	core needle biopsy	office endometrial biopsy	office endometrial biopsy	office endometrial biopsy	office endometrial biopsy	office endometrial biopsy	office endometrial biopsy	dilation and curettage procedure	office endometrial biopsy	dilation and curettage procedure	office endometrial biopsy	office endometrial biopsy	office endometrial biopsy	office endometrial biopsy	office endometrial biopsy	office endometrial biopsy	cytology (e.g. peritoneal or pleural fluid)	tumor resection	dilation and curettage procedure	cytology (e.g. peritoneal or pleural fluid)	office endometrial biopsy	tumor resection	tumor resection	tumor resection	office endometrial biopsy	office endometrial biopsy	dilation and curettage procedure	office endometrial biopsy	incisional biopsy	dilation and curettage procedure	dilation and curettage procedure	office endometrial biopsy	office endometrial biopsy	office endometrial biopsy	dilation and curettage procedure	dilation and curettage procedure	dilation and curettage procedure	office endometrial biopsy	NA	dilation and curettage procedure	office endometrial biopsy	office endometrial biopsy	office endometrial biopsy	office endometrial biopsy	office endometrial biopsy	office endometrial biopsy
lost_follow_up	no	no	NA	NA	no	no	no	no	NA	NA	NA	no	NA	NA	NA	NA	NA	no	NA	NA	no	NA	NA	no	NA	NA	no	NA	NA	no	no	no	no	NA	NA	NA	NA	NA	NA	no	no	NA	NA	NA	NA	no	no	no	no
masaoka_stage	NA	NA	NA	NA	NA	NA	NA	NA	NA	NA	NA	NA	NA	NA	NA	NA	NA	NA	NA	NA	NA	NA	NA	NA	NA	NA	NA	NA	NA	NA	NA	NA	NA	NA	NA	NA	NA	NA	NA	NA	NA	NA	NA	NA	NA	NA	NA	NA	NA
menopause_status	post (prior bilateral ovariectomy or >12 mo since lmp with no prior hysterectomy)	post (prior bilateral ovariectomy or >12 mo since lmp with no prior hysterectomy)	post (prior bilateral ovariectomy or >12 mo since lmp with no prior hysterectomy)	post (prior bilateral ovariectomy or >12 mo since lmp with no prior hysterectomy)	post (prior bilateral ovariectomy or >12 mo since lmp with no prior hysterectomy)	post (prior bilateral ovariectomy or >12 mo since lmp with no prior hysterectomy)	post (prior bilateral ovariectomy or >12 mo since lmp with no prior hysterectomy)	post (prior bilateral ovariectomy or >12 mo since lmp with no prior hysterectomy)	post (prior bilateral ovariectomy or >12 mo since lmp with no prior hysterectomy)	post (prior bilateral ovariectomy or >12 mo since lmp with no prior hysterectomy)	post (prior bilateral ovariectomy or >12 mo since lmp with no prior hysterectomy)	post (prior bilateral ovariectomy or >12 mo since lmp with no prior hysterectomy)	post (prior bilateral ovariectomy or >12 mo since lmp with no prior hysterectomy)	post (prior bilateral ovariectomy or >12 mo since lmp with no prior hysterectomy)	post (prior bilateral ovariectomy or >12 mo since lmp with no prior hysterectomy)	post (prior bilateral ovariectomy or >12 mo since lmp with no prior hysterectomy)	post (prior bilateral ovariectomy or >12 mo since lmp with no prior hysterectomy)	post (prior bilateral ovariectomy or >12 mo since lmp with no prior hysterectomy)	post (prior bilateral ovariectomy or >12 mo since lmp with no prior hysterectomy)	post (prior bilateral ovariectomy or >12 mo since lmp with no prior hysterectomy)	NA	post (prior bilateral ovariectomy or >12 mo since lmp with no prior hysterectomy)	peri (6-12 months since last menstrual period)	post (prior bilateral ovariectomy or >12 mo since lmp with no prior hysterectomy)	post (prior bilateral ovariectomy or >12 mo since lmp with no prior hysterectomy)	post (prior bilateral ovariectomy or >12 mo since lmp with no prior hysterectomy)	post (prior bilateral ovariectomy or >12 mo since lmp with no prior hysterectomy)	post (prior bilateral ovariectomy or >12 mo since lmp with no prior hysterectomy)	post (prior bilateral ovariectomy or >12 mo since lmp with no prior hysterectomy)	post (prior bilateral ovariectomy or >12 mo since lmp with no prior hysterectomy)	post (prior bilateral ovariectomy or >12 mo since lmp with no prior hysterectomy)	post (prior bilateral ovariectomy or >12 mo since lmp with no prior hysterectomy)	post (prior bilateral ovariectomy or >12 mo since lmp with no prior hysterectomy)	post (prior bilateral ovariectomy or >12 mo since lmp with no prior hysterectomy)	post (prior bilateral ovariectomy or >12 mo since lmp with no prior hysterectomy)	post (prior bilateral ovariectomy or >12 mo since lmp with no prior hysterectomy)	post (prior bilateral ovariectomy or >12 mo since lmp with no prior hysterectomy)	post (prior bilateral ovariectomy or >12 mo since lmp with no prior hysterectomy)	post (prior bilateral ovariectomy or >12 mo since lmp with no prior hysterectomy)	post (prior bilateral ovariectomy or >12 mo since lmp with no prior hysterectomy)	post (prior bilateral ovariectomy or >12 mo since lmp with no prior hysterectomy)	post (prior bilateral ovariectomy or >12 mo since lmp with no prior hysterectomy)	post (prior bilateral ovariectomy or >12 mo since lmp with no prior hysterectomy)	post (prior bilateral ovariectomy or >12 mo since lmp with no prior hysterectomy)	post (prior bilateral ovariectomy or >12 mo since lmp with no prior hysterectomy)	NA	post (prior bilateral ovariectomy or >12 mo since lmp with no prior hysterectomy)	post (prior bilateral ovariectomy or >12 mo since lmp with no prior hysterectomy)	post (prior bilateral ovariectomy or >12 mo since lmp with no prior hysterectomy)
mononucleotide_and_dinucleotide_marker_panel_analysis_status	mss	msi-l	mss	mss	mss	mss	mss	mss	msi-l	mss	mss	mss	mss	mss	mss	mss	mss	mss	mss	mss	mss	mss	mss	mss	msi-h	mss	mss	mss	mss	mss	indeterminate	mss	mss	mss	mss	mss	mss	mss	mss	mss	mss	mss	mss	mss	msi-h	mss	mss	mss	mss
mononucleotide_marker_panel_analysis_status	NA	NA	NA	NA	NA	NA	NA	NA	NA	NA	NA	NA	NA	NA	NA	NA	NA	NA	NA	NA	NA	NA	NA	NA	NA	NA	NA	NA	NA	NA	NA	NA	NA	NA	NA	NA	NA	NA	NA	NA	NA	NA	NA	NA	NA	NA	NA	NA	NA
month_of_dcc_upload	1	1	1	1	1	1	1	1	1	1	1	1	1	1	1	1	1	1	1	1	1	1	1	1	1	1	1	1	1	1	1	1	1	1	1	1	1	1	1	1	1	1	1	1	1	1	1	1	1
month_of_form_completion	4	6	2	2	2	3	4	2	5	5	5	4	5	5	5	5	5	6	5	5	1	2	2	1	2	1	3	3	3	2	3	2	10	3	3	3	11	3	3	5	5	10	8	11	10	5	5	6	5
number_cycles	NA	NA	NA	NA	NA	NA	NA	NA	NA	NA	NA	NA	NA	NA	NA	NA	NA	NA	NA	NA	NA	NA	NA	NA	NA	NA	NA	NA	NA	NA	NA	NA	NA	NA	NA	NA	NA	NA	NA	NA	NA	NA	NA	NA	NA	NA	NA	NA	NA
other_dx	yes	yes	yes	yes	yes	yes	yes	yes	no	no	no	no	no	no	no	no	no	no	no	no	no	no	no	no	no	no	no	no	no	no	no	no	no	no	no	no	no	no	no	no	no	no	no	no	no	no	no	no	no
pathologic_m	NA	NA	NA	NA	NA	NA	NA	NA	NA	NA	NA	NA	NA	NA	NA	NA	NA	NA	NA	NA	NA	NA	NA	NA	NA	NA	NA	NA	NA	NA	NA	NA	NA	NA	NA	NA	NA	NA	NA	NA	NA	NA	NA	NA	NA	NA	NA	NA	NA
pathologic_n	NA	NA	NA	NA	NA	NA	NA	NA	NA	NA	NA	NA	NA	NA	NA	NA	NA	NA	NA	NA	NA	NA	NA	NA	NA	NA	NA	NA	NA	NA	NA	NA	NA	NA	NA	NA	NA	NA	NA	NA	NA	NA	NA	NA	NA	NA	NA	NA	NA
pathologic_stage	NA	NA	NA	NA	NA	NA	NA	NA	NA	NA	NA	NA	NA	NA	NA	NA	NA	NA	NA	NA	NA	NA	NA	NA	NA	NA	NA	NA	NA	NA	NA	NA	NA	NA	NA	NA	NA	NA	NA	NA	NA	NA	NA	NA	NA	NA	NA	NA	NA
pathologic_t	NA	NA	NA	NA	NA	NA	NA	NA	NA	NA	NA	NA	NA	NA	NA	NA	NA	NA	NA	NA	NA	NA	NA	NA	NA	NA	NA	NA	NA	NA	NA	NA	NA	NA	NA	NA	NA	NA	NA	NA	NA	NA	NA	NA	NA	NA	NA	NA	NA
pct_tumor_invasion	28	69	NA	NA	63	50	51	90	15	67	82	28	6	40	94	60	7	0	71	67	18	NA	NA	40	72	100	0	43	0	33	33	8	94	22.2	59	0	8.3	33	4.2	NA	NA	NA	NA	37.5	NA	NA	100	51	100
peritoneal_wash	NA	negative	NA	negative	NA	NA	negative	negative	negative	negative	positive	negative	positive	positive	negative	negative	positive	negative	NA	positive	negative	positive	negative	positive	negative	NA	negative	negative	negative	NA	negative	NA	NA	NA	NA	negative	NA	NA	NA	negative	NA	NA	NA	NA	NA	negative	negative	positive	negative
person_neoplasm_cancer_status	with tumor	tumor free	with tumor	with tumor	with tumor	with tumor	tumor free	with tumor	NA	NA	with tumor	tumor free	with tumor	with tumor	with tumor	with tumor	with tumor	tumor free	with tumor	with tumor	tumor free	with tumor	tumor free	with tumor	with tumor	with tumor	tumor free	with tumor	with tumor	tumor free	with tumor	tumor free	with tumor	with tumor	with tumor	with tumor	NA	tumor free	with tumor	tumor free	tumor free	with tumor	with tumor	with tumor	with tumor	with tumor	with tumor	tumor free	with tumor
pln_pos_ihc	0	0	NA	NA	NA	NA	0	NA	0	0	0	0	0	0	0	0	0	0	0	0	12	14	NA	NA	2	NA	0	NA	NA	3	NA	NA	NA	0	0	0	0	0	0	0	0	NA	NA	NA	NA	NA	0	0	0
pln_pos_light_micro	1	3	0	5	0	1	0	NA	0	1	0	0	0	0	9	0	0	0	0	0	0	0	0	3	2	NA	0	0	0	0	NA	7	NA	1	0	0	1	0	0	0	0	NA	NA	NA	NA	NA	0	0	0
postoperative_rx_tx	yes	yes	no	yes	yes	no	yes	yes	yes	yes	NA	yes	yes	yes	yes	yes	yes	yes	yes	yes	yes	yes	yes	yes	no	no	NA	yes	no	yes	yes	yes	yes	yes	yes	yes	NA	yes	no	no	yes	no	no	yes	no	no	no	no	no
pregnancies	2	3	NA	2	1	4+	4+	3	3	2	3	1	2	1	4+	3	2	4+	3	1	NA	0	NA	2	2	0	2	2	3	2	3	4+	3	2	2	2	3	4+	3	3	2	NA	NA	3	NA	3	2	0	2
prescribed_dose	NA	NA	NA	NA	NA	NA	NA	NA	NA	NA	NA	NA	NA	NA	NA	NA	NA	NA	NA	NA	NA	NA	NA	NA	NA	NA	NA	NA	NA	NA	NA	NA	NA	NA	NA	NA	NA	NA	NA	NA	NA	NA	NA	NA	NA	NA	NA	NA	NA
prescribed_dose_units	NA	NA	NA	NA	NA	NA	NA	NA	NA	NA	NA	NA	NA	NA	NA	NA	NA	NA	NA	NA	NA	NA	NA	NA	NA	NA	NA	NA	NA	NA	NA	NA	NA	NA	NA	NA	NA	NA	NA	NA	NA	NA	NA	NA	NA	NA	NA	NA	NA
primary_pattern	NA	NA	NA	NA	NA	NA	NA	NA	NA	NA	NA	NA	NA	NA	NA	NA	NA	NA	NA	NA	NA	NA	NA	NA	NA	NA	NA	NA	NA	NA	NA	NA	NA	NA	NA	NA	NA	NA	NA	NA	NA	NA	NA	NA	NA	NA	NA	NA	NA
primary_therapy_outcome_success	complete remission/response	complete remission/response	progressive disease	progressive disease	complete remission/response	partial remission/response	complete remission/response	NA	complete remission/response	NA	progressive disease	complete remission/response	complete remission/response	progressive disease	progressive disease	complete remission/response	complete remission/response	complete remission/response	complete remission/response	complete remission/response	complete remission/response	progressive disease	NA	progressive disease	NA	progressive disease	complete remission/response	partial remission/response	progressive disease	complete remission/response	complete remission/response	complete remission/response	stable disease	complete remission/response	complete remission/response	complete remission/response	complete remission/response	complete remission/response	complete remission/response	complete remission/response	complete remission/response	NA	NA	NA	NA	complete remission/response	progressive disease	complete remission/response	progressive disease
prior_tamoxifen_administered_usage_category	never used	never used	NA	NA	NA	NA	never used	never used	never used	never used	never used	never used	never used	never used	never used	never used	never used	never used	never used	never used	never used	NA	never used	never used	NA	NA	never used	NA	NA	NA	NA	NA	NA	never used	never used	never used	never used	never used	never used	never used	never used	NA	NA	NA	NA	never used	never used	never used	never used
project_code	tcga	tcga	tcga	tcga	tcga	tcga	tcga	tcga	tcga	tcga	tcga	tcga	tcga	tcga	tcga	tcga	tcga	tcga	tcga	tcga	tcga	tcga	tcga	tcga	tcga	tcga	tcga	tcga	tcga	tcga	tcga	tcga	tcga	tcga	tcga	tcga	tcga	tcga	tcga	tcga	tcga	tcga	tcga	tcga	tcga	tcga	tcga	tcga	tcga
psa_value	NA	NA	NA	NA	NA	NA	NA	NA	NA	NA	NA	NA	NA	NA	NA	NA	NA	NA	NA	NA	NA	NA	NA	NA	NA	NA	NA	NA	NA	NA	NA	NA	NA	NA	NA	NA	NA	NA	NA	NA	NA	NA	NA	NA	NA	NA	NA	NA	NA
race	white	white	white	white	white	white	asian	white	white	white	white	white	white	white	black or african american	white	white	white	white	black or african american	white	white	white	white	white	white	white	white	white	white	black or african american	white	white	white	black or african american	white	black or african american	black or african american	white	black or african american	white	white	white	white	black or african american	white	black or african american	asian	white
radiation_therapy	no	yes	no	yes	no	no	yes	yes	yes	no	NA	yes	no	no	yes	yes	no	yes	no	yes	yes	no	no	yes	yes	no	NA	no	no	yes	no	no	no	yes	yes	yes	NA	yes	yes	no	yes	yes	no	no	yes	yes	no	no	yes
radiation_type_notes	NA	NA	NA	NA	NA	NA	NA	NA	NA	NA	NA	NA	NA	NA	NA	NA	NA	NA	NA	NA	NA	NA	NA	NA	NA	NA	NA	NA	NA	NA	NA	NA	NA	NA	NA	NA	NA	NA	NA	NA	NA	NA	NA	NA	NA	NA	NA	NA	NA
radiations	NA	NA	NA	NA	NA	NA	NA	NA	NA	NA	NA	NA	NA	NA	NA	NA	NA	NA	NA	NA	NA	NA	NA	NA	NA	NA	NA	NA	NA	NA	NA	NA	NA	NA	NA	NA	NA	NA	NA	NA	NA	NA	NA	NA	NA	NA	NA	NA	NA
regimen_number	NA	NA	NA	NA	NA	NA	NA	NA	NA	NA	NA	NA	NA	NA	NA	NA	NA	NA	NA	NA	NA	NA	NA	NA	NA	NA	NA	NA	NA	NA	NA	NA	NA	NA	NA	NA	NA	NA	NA	NA	NA	NA	NA	NA	NA	NA	NA	NA	NA
route_of_administration	NA	NA	NA	NA	NA	NA	NA	NA	NA	NA	NA	NA	NA	NA	NA	NA	NA	NA	NA	NA	NA	NA	NA	NA	NA	NA	NA	NA	NA	NA	NA	NA	NA	NA	NA	NA	NA	NA	NA	NA	NA	NA	NA	NA	NA	NA	NA	NA	NA
secondary_pattern	NA	NA	NA	NA	NA	NA	NA	NA	NA	NA	NA	NA	NA	NA	NA	NA	NA	NA	NA	NA	NA	NA	NA	NA	NA	NA	NA	NA	NA	NA	NA	NA	NA	NA	NA	NA	NA	NA	NA	NA	NA	NA	NA	NA	NA	NA	NA	NA	NA
serum_markers	NA	NA	NA	NA	NA	NA	NA	NA	NA	NA	NA	NA	NA	NA	NA	NA	NA	NA	NA	NA	NA	NA	NA	NA	NA	NA	NA	NA	NA	NA	NA	NA	NA	NA	NA	NA	NA	NA	NA	NA	NA	NA	NA	NA	NA	NA	NA	NA	NA
surgical_approach	open	minimally invasive	open	minimally invasive	minimally invasive	minimally invasive	minimally invasive	minimally invasive	minimally invasive	open	open	open	open	open	open	minimally invasive	open	minimally invasive	open	minimally invasive	open	minimally invasive	open	open	open	open	open	minimally invasive	minimally invasive	minimally invasive	minimally invasive	open	minimally invasive	minimally invasive	minimally invasive	minimally invasive	minimally invasive	minimally invasive	minimally invasive	NA	NA	NA	NA	minimally invasive	NA	NA	minimally invasive	minimally invasive	minimally invasive
system_version	2009	2009	2009	2009	2009	2009	2009	2009	2009	2009	2009	2009	2009	2009	2009	2009	2009	2009	2009	2009	2009	2009	2009	2009	1988	1988	2009	2009	2009	2009	2009	2009	2009	2009	2009	2009	2009	2009	2009	2009	1988	2009	2009	2009	2009	1988	2009	1988	1988
tertiary_pattern	NA	NA	NA	NA	NA	NA	NA	NA	NA	NA	NA	NA	NA	NA	NA	NA	NA	NA	NA	NA	NA	NA	NA	NA	NA	NA	NA	NA	NA	NA	NA	NA	NA	NA	NA	NA	NA	NA	NA	NA	NA	NA	NA	NA	NA	NA	NA	NA	NA
therapy_type_notes	NA	NA	NA	NA	NA	NA	NA	NA	NA	NA	NA	NA	NA	NA	NA	NA	NA	NA	NA	NA	NA	NA	NA	NA	NA	NA	NA	NA	NA	NA	NA	NA	NA	NA	NA	NA	NA	NA	NA	NA	NA	NA	NA	NA	NA	NA	NA	NA	NA
tissue_prospective_collection_indicator	no	no	yes	yes	yes	yes	no	yes	no	no	no	no	no	no	no	no	no	no	no	no	yes	yes	yes	yes	no	no	no	yes	yes	yes	yes	yes	yes	no	no	no	no	no	no	yes	yes	yes	yes	yes	yes	yes	no	no	no
tissue_retrospective_collection_indicator	yes	yes	no	no	no	no	yes	no	yes	yes	yes	yes	yes	yes	yes	yes	yes	yes	yes	yes	no	no	no	no	yes	yes	yes	no	no	no	no	no	no	yes	yes	yes	yes	yes	yes	no	no	no	no	no	no	no	yes	yes	yes
tissue_source_site	n5	n5	n6	n6	n8	n8	nd	qm	n5	n5	n5	n5	n5	n5	n5	n5	n5	n5	n5	n5	n6	n6	n6	n6	n7	n7	n7	n8	n8	n8	n8	n8	n8	n9	n9	n9	n9	n9	n9	na	na	na	na	na	na	na	nd	nd	nd
total_aor-lnp	0	NA	NA	NA	0	NA	0	0	0	3	0	0	3	0	5	0	4	0	0	0	NA	NA	NA	NA	0	NA	0	0	0	NA	NA	6	NA	1	0	0	0	0	0	0	0	NA	NA	NA	NA	NA	1	0	0
total_aor_lnr	0	0	NA	3	11	0	5	2	8	5	0	9	3	3	10	5	7	6	0	2	7	1	NA	NA	7	0	5	8	7	0	0	6	0	3	4	5	9	10	9	0	2	NA	NA	0	NA	0	1	0	0
total_dose	NA	NA	NA	NA	NA	NA	NA	NA	NA	NA	NA	NA	NA	NA	NA	NA	NA	NA	NA	NA	NA	NA	NA	NA	NA	NA	NA	NA	NA	NA	NA	NA	NA	NA	NA	NA	NA	NA	NA	NA	NA	NA	NA	NA	NA	NA	NA	NA	NA
total_dose_units	NA	NA	NA	NA	NA	NA	NA	NA	NA	NA	NA	NA	NA	NA	NA	NA	NA	NA	NA	NA	NA	NA	NA	NA	NA	NA	NA	NA	NA	NA	NA	NA	NA	NA	NA	NA	NA	NA	NA	NA	NA	NA	NA	NA	NA	NA	NA	NA	NA
total_pelv_lnp	1	3	NA	NA	0	1	0	NA	0	1	0	0	0	0	9	0	0	0	0	0	NA	NA	NA	NA	2	NA	0	0	0	3	NA	7	NA	1	0	0	0	0	0	0	0	NA	NA	NA	NA	NA	0	0	0
total_pelv_lnr	8	13	2	13	14	1	12	0	26	6	1	32	0	18	13	12	1	10	2	3	19	15	4	7	6	0	10	21	17	20	0	12	0	2	5	20	7	7	17	16	19	NA	NA	0	NA	0	0	0	0
tumor_tissue_site	uterus	uterus	uterus	uterus	uterus	uterus	uterus	uterus	uterus	uterus	uterus	uterus	uterus	uterus	uterus	uterus	uterus	uterus	uterus	uterus	uterus	uterus	uterus	uterus	uterus	uterus	uterus	uterus	uterus	uterus	uterus	uterus	uterus	uterus	uterus	uterus	uterus	uterus	uterus	uterus	uterus	uterus	uterus	uterus	uterus	uterus	uterus	uterus	uterus
weight	76	56	NA	NA	92	57	67	73	54	72	59	49	84	70	78	60	58	55	88	73	86	82	167	76	70	42	95	99	60	63	119	75	68	70	77	90	68	95	63	79	66	NA	NA	57	NA	45	67	44	72
withdrawn	FALSE	FALSE	FALSE	FALSE	FALSE	FALSE	FALSE	FALSE	FALSE	FALSE	FALSE	FALSE	FALSE	FALSE	FALSE	FALSE	FALSE	FALSE	FALSE	FALSE	FALSE	FALSE	FALSE	FALSE	FALSE	FALSE	FALSE	FALSE	FALSE	FALSE	FALSE	FALSE	FALSE	FALSE	FALSE	FALSE	FALSE	FALSE	FALSE	FALSE	FALSE	FALSE	FALSE	FALSE	FALSE	FALSE	FALSE	FALSE	FALSE
year_of_dcc_upload	2016	2016	2016	2016	2016	2016	2016	2016	2016	2016	2016	2016	2016	2016	2016	2016	2016	2016	2016	2016	2016	2016	2016	2016	2016	2016	2016	2016	2016	2016	2016	2016	2016	2016	2016	2016	2016	2016	2016	2016	2016	2016	2016	2016	2016	2016	2016	2016	2016
year_of_form_completion	2014	2014	2014	2014	2014	2014	2014	2014	2013	2013	2013	2014	2013	2013	2013	2013	2013	2014	2013	2013	2015	2014	2014	2015	2014	2014	2015	2013	2013	2014	2014	2014	2013	2013	2013	2013	2013	2013	2013	2014	2014	2013	2013	2013	2013	2014	2013	2013	2013
year_of_initial_pathologic_diagnosis	2011	2007	2009	2006	2011	2012	2011	2012	2003	2004	2007	2008	2009	2010	2002	2007	2007	2008	2011	2012	2011	2009	2009	2010	2003	2005	2012	2009	2011	2011	2011	2012	2012	2005	2005	2009	2010	2011	2011	2002	2007	2009	2009	2010	2012	2006	2012	2004	2007
[truncated: 8 more columns]
