# Supplementary material for: Investigating the Role of Telomere and Telomerase Associated Genes and Proteins in Endometrial Cancer
Source: Methods Protoc. 2020 Sep 3;3(3):63. doi: 10.3390/mps3030063 (PMC7565490; doi:10.3390/mps3030063)
Supplement: Supplementary file 1 [file mps-03-00063-s001.zip › Supplementaries/Table S35. Common DEGs Between Grades, Stages and Prognosis..xlsx]

## Sheet: Table S35
Table S35. Common DEGs between grades, stages and prognosis.
Names	Total	Entrez Gene ID	Gene Symbol	Prognosis	Log-rank P-Value	Log2FC - Stage IV	Log2FC - Grade 3	TelNet Score
Endometrioid Grade 3 v 1 - Prognostic	7	22974	TPX2	Unfavourable	2.4e-06	n/a	1.23988	n/a
		6790	AURKA	Unfavourable	9.4e-05	n/a	1.14546	6
		29028	ATAD2	Unfavourable	0.0002	n/a	1.21032	1
		3487	IGFBP4	Favourable	0.00035	n/a	-1.88213	n/a
		1163	CKS1B	Unfavourable	0.00079	n/a	1.14995	n/a
		64151	NCAPG	Unfavourable	0.00083	n/a	1.22864	2
		10635	RAD51AP1	Unfavourable	0.00094	n/a	1.595	2
Prognostic - Stage IV v I	5	2099	ESR1	Favourable	5.5e-07	-2.3718	n/a	6
		1030	CDKN2B	Unfavourable	4.5e-06	1.48905	n/a	2
		1153	CIRBP	Favourable	0.00014	-1.72702	n/a	2
		29997	GLTSCR2	Favourable	0.00023	-1.21369	n/a	n/a
		57129	MRPL47	Unfavourable	0.00031	1.60109	n/a	n/a
Endometrioid Grade 3 v 1 - Stage IV v I	2	24137	KIF4A	n/a	n/a	1.29509	1.25037	2
		11065	UBE2C	n/a	n/a	1.52685	1.39833	n/a
Endometrioid Grade 3 v 1	32	3015	H2AFZ	n/a	n/a	n/a	1.05729	n/a
		891	CCNB1	n/a	n/a	n/a	1.23627	2
		55872	PBK	n/a	n/a	n/a	1.36199	n/a
		4171	MCM2	n/a	n/a	n/a	1.12217	3
		5557	PRIM1	n/a	n/a	n/a	1.27596	2
		9768	KIAA0101	n/a	n/a	n/a	1.49219	n/a
		8348	HIST1H2BO	n/a	n/a	n/a	1.39092	n/a
		993	CDC25A	n/a	n/a	n/a	1.21326	1
		5888	RAD51	n/a	n/a	n/a	1.23265	5
		4001	LMNB1	n/a	n/a	n/a	1.11024	2
		9088	PKMYT1	n/a	n/a	n/a	1.52343	1
		8318	CDC45	n/a	n/a	n/a	1.60328	1
		4085	MAD2L1	n/a	n/a	n/a	1.4193	n/a
		7965	AIMP2	n/a	n/a	n/a	1.09321	2
		3090	HIC1	n/a	n/a	n/a	-1.32174	1
		3148	HMGB2	n/a	n/a	n/a	1.07657	2
		10403	NDC80	n/a	n/a	n/a	1.45572	2
		5111	PCNA	n/a	n/a	n/a	1.06474	7
		5347	PLK1	n/a	n/a	n/a	1.23064	1
		55723	ASF1B	n/a	n/a	n/a	1.2562	6
		3838	KPNA2	n/a	n/a	n/a	1.04116	2
		29127	RACGAP1	n/a	n/a	n/a	1.02265	1
		79075	DSCC1	n/a	n/a	n/a	1.15526	2
		9133	CCNB2	n/a	n/a	n/a	1.32713	n/a
		5885	RAD21	n/a	n/a	n/a	1.03947	2
		2305	FOXM1	n/a	n/a	n/a	1.17659	1
		2735	GLI1	n/a	n/a	n/a	-1.82845	6
		84057	MND1	n/a	n/a	n/a	1.34807	n/a
		5727	PTCH1	n/a	n/a	n/a	-1.17597	n/a
		151648	SGOL1	n/a	n/a	n/a	1.25143	2
		55143	CDCA8	n/a	n/a	n/a	1.39753	2
		3161	HMMR	n/a	n/a	n/a	1.38935	2
Stage IV v I	159	8451	CUL4A	n/a	n/a	-2.17081	n/a	n/a
		5153	PDE1B	n/a	n/a	2.33954	n/a	2
		64960	MRPS15	n/a	n/a	1.73497	n/a	n/a
		6490	SILV	n/a	n/a	2.0766	n/a	n/a
		55651	NHP2	n/a	n/a	-1.45302	n/a	3
		64834	ELOVL1	n/a	n/a	-1.17281	n/a	1
		9937	DCLRE1A	n/a	n/a	-2.64864	n/a	2
		126668	TDRD10	n/a	n/a	4.76441	n/a	1
		131368	ZPLD1	n/a	n/a	1.74503	n/a	n/a
		84630	TTBK1	n/a	n/a	1.89585	n/a	1
		3273	HRG	n/a	n/a	2.36996	n/a	5
		84859	LRCH3	n/a	n/a	-1.76692	n/a	1
		6595	SMARCA2	n/a	n/a	-2.74497	n/a	1
		285220	EPHA6	n/a	n/a	3.1611	n/a	2
		6847	SYCP1	n/a	n/a	4.15167	n/a	n/a
		3312	HSPA8	n/a	n/a	-2.35689	n/a	n/a
		83743	GRWD1	n/a	n/a	-1.23867	n/a	2
		57631	LRCH2	n/a	n/a	2.71924	n/a	1
		55131	RBM28	n/a	n/a	1.07296	n/a	n/a
		10972	TMED10	n/a	n/a	-1.03029	n/a	2
		4134	MAP4	n/a	n/a	-1.74703	n/a	2
		4946	OAZ1	n/a	n/a	-1.41035	n/a	n/a
		79693	YRDC	n/a	n/a	1.26761	n/a	1
		54344	DPM3	n/a	n/a	-1.72238	n/a	n/a
		113026	PLCD3	n/a	n/a	1.34643	n/a	1
		9913	SUPT7L	n/a	n/a	-1.20613	n/a	n/a
		26038	CHD5	n/a	n/a	3.36442	n/a	2
		23521	RPL13A	n/a	n/a	-2.3002	n/a	n/a
		2122	MECOM	n/a	n/a	-1.87274	n/a	1
		10643	IGF2BP3	n/a	n/a	2.07217	n/a	2
		81876	RAB1B	n/a	n/a	-1.1545	n/a	2
		10642	IGF2BP1	n/a	n/a	3.97297	n/a	2
		49	ACR	n/a	n/a	3.42183	n/a	n/a
		2256	FGF11	n/a	n/a	1.3931	n/a	n/a
		29803	REPIN1	n/a	n/a	-1.75103	n/a	2
		221937	FOXK1	n/a	n/a	1.00865	n/a	2
		10771	ZMYND11	n/a	n/a	-2.40793	n/a	2
		5393	EXOSC9	n/a	n/a	1.40759	n/a	n/a
		8175	SF3A2	n/a	n/a	-1.16187	n/a	n/a
		6726	SRP9	n/a	n/a	-3.13315	n/a	n/a
		11129	SFRS16	n/a	n/a	-1.14035	n/a	2
		1017	CDK2	n/a	n/a	1.41247	n/a	1
		79039	DDX54	n/a	n/a	-1.77998	n/a	n/a
		56829	ZC3HAV1	n/a	n/a	1.71858	n/a	n/a
		112858	TP53RK	n/a	n/a	1.33621	n/a	1
		6785	ELOVL4	n/a	n/a	2.00838	n/a	1
		637	BID	n/a	n/a	2.04518	n/a	n/a
		10528	NOP56	n/a	n/a	1.07733	n/a	n/a
		79413	ZBED2	n/a	n/a	2.62728	n/a	n/a
		1854	DUT	n/a	n/a	-3.33925	n/a	2
		8364	HIST1H4C	n/a	n/a	2.57885	n/a	3
		56301	SLC7A10	n/a	n/a	3.14019	n/a	1
		1653	DDX1	n/a	n/a	-2.49223	n/a	2
		5984	RFC4	n/a	n/a	1.20255	n/a	3
		55810	FOXJ2	n/a	n/a	-1.27245	n/a	1
		50636	ANO7	n/a	n/a	1.97724	n/a	n/a
		23682	RAB38	n/a	n/a	1.68832	n/a	1
		10799	RPP40	n/a	n/a	1.10457	n/a	n/a
		22981	NINL	n/a	n/a	2.05379	n/a	n/a
		2547	XRCC6	n/a	n/a	-2.25039	n/a	8
		302	ANXA2	n/a	n/a	-2.07045	n/a	2
		9221	NOLC1	n/a	n/a	-1.66944	n/a	n/a
		7518	XRCC4	n/a	n/a	1.17253	n/a	2
		673	BRAF	n/a	n/a	1.42924	n/a	n/a
		4204	MECP2	n/a	n/a	-1.66167	n/a	2
		56157	TEX13A	n/a	n/a	2.42125	n/a	1
		641	BLM	n/a	n/a	2.17683	n/a	8
		2146	EZH2	n/a	n/a	1.40585	n/a	1
		119392	C10orf78	n/a	n/a	1.28428	n/a	2
		84812	PLCD4	n/a	n/a	1.93508	n/a	1
		81542	TMX1	n/a	n/a	-1.25807	n/a	2
		10726	NUDC	n/a	n/a	-1.34772	n/a	2
		100507436	MICA	n/a	n/a	-1.30968	n/a	2
		7494	XBP1	n/a	n/a	-1.49664	n/a	2
		472	ATM	n/a	n/a	1.35808	n/a	6
		25865	PRKD2	n/a	n/a	-1.31445	n/a	2
		162968	ZNF497	n/a	n/a	-1.49101	n/a	1
		3712	IVD	n/a	n/a	-2.66667	n/a	2
		705	BYSL	n/a	n/a	1.07357	n/a	n/a
		5435	POLR2F	n/a	n/a	1.27912	n/a	n/a
		8678	BECN1	n/a	n/a	-1.40267	n/a	n/a
		8456	FOXN1	n/a	n/a	3.85722	n/a	1
		79983	POF1B	n/a	n/a	2.82563	n/a	n/a
		6123	RPL3L	n/a	n/a	3.49005	n/a	n/a
		65061	CDK15	n/a	n/a	2.73969	n/a	1
		164781	WDR69	n/a	n/a	2.95416	n/a	1
		348932	SLC6A18	n/a	n/a	2.41999	n/a	n/a
		11274	USP18	n/a	n/a	1.14997	n/a	1
		65083	NOL6	n/a	n/a	1.38637	n/a	n/a
		51690	LSM7	n/a	n/a	-1.01124	n/a	1
		78997	GDAP1L1	n/a	n/a	3.04329	n/a	1
		197	AHSG	n/a	n/a	4.56692	n/a	n/a
		64172	OSGEPL1	n/a	n/a	1.855	n/a	1
		84867	PTPN5	n/a	n/a	3.87738	n/a	2
		92106	OXNAD1	n/a	n/a	1.1301	n/a	n/a
		6209	RPS15	n/a	n/a	-1.84182	n/a	n/a
		4103	MAGEA4	n/a	n/a	5.52934	n/a	2
		8844	KSR1	n/a	n/a	1.05795	n/a	n/a
		26272	FBXO4	n/a	n/a	-1.26924	n/a	n/a
		79993	ELOVL7	n/a	n/a	1.39359	n/a	1
		6138	RPL15	n/a	n/a	-2.42567	n/a	n/a
		7699	ZNF140	n/a	n/a	-2.89633	n/a	2
		117283	IP6K3	n/a	n/a	2.54735	n/a	2
		1938	EEF2	n/a	n/a	-1.06024	n/a	n/a
		9502	XAGE2	n/a	n/a	4.69867	n/a	2
		24148	PRPF6	n/a	n/a	-1.42954	n/a	n/a
		26751	SH3YL1	n/a	n/a	-2.4394	n/a	2
		2100	ESR2	n/a	n/a	2.43312	n/a	5
		8368	HIST1H4L	n/a	n/a	1.94585	n/a	3
		8999	CDKL2	n/a	n/a	3.28641	n/a	2
		7025	NR2F1	n/a	n/a	2.29616	n/a	5
		55833	UBAP2	n/a	n/a	1.50947	n/a	n/a
		80198	MUS81	n/a	n/a	-2.74201	n/a	6
		23035	PHLPP2	n/a	n/a	1.36096	n/a	1
		6625	SNRNP70	n/a	n/a	-1.39635	n/a	2
		9987	HNRPDL	n/a	n/a	-1.18024	n/a	n/a
		10294	DNAJA2	n/a	n/a	-2.78436	n/a	2
		9869	SETDB1	n/a	n/a	-3.13976	n/a	1
		4998	ORC1L	n/a	n/a	1.21924	n/a	6
		23028	KDM1A	n/a	n/a	-1.90034	n/a	8
		6833	ABCC8	n/a	n/a	3.00452	n/a	1
		4193	MDM2	n/a	n/a	-1.18791	n/a	n/a
		5436	POLR2G	n/a	n/a	-1.64656	n/a	1
		339175	METTL2A	n/a	n/a	1.36374	n/a	n/a
		344657	LRRIQ4	n/a	n/a	3.51779	n/a	1
		1736	DKC1	n/a	n/a	-2.82507	n/a	7
		53615	MBD3	n/a	n/a	-1.36086	n/a	2
		30848	CTAG2	n/a	n/a	3.3595	n/a	1
		1616	DAXX	n/a	n/a	1.04787	n/a	6
		5706	PSMC6	n/a	n/a	-2.48261	n/a	n/a
		10236	HNRNPR	n/a	n/a	-1.19157	n/a	n/a
		2321	FLT1	n/a	n/a	1.33473	n/a	n/a
		4356	MPP3	n/a	n/a	1.85263	n/a	n/a
		22983	MAST1	n/a	n/a	1.85315	n/a	2
		2026	ENO2	n/a	n/a	-1.21062	n/a	2
		26515	FXC1	n/a	n/a	-1.09381	n/a	n/a
		6783	SULT1E1	n/a	n/a	5.31524	n/a	n/a
		729238	SFTPA2	n/a	n/a	3.02462	n/a	n/a
		9324	HMGN3	n/a	n/a	-1.41327	n/a	2
		375	ARF1	n/a	n/a	-1.77374	n/a	1
		141	ADPRH	n/a	n/a	1.3774	n/a	2
		27086	FOXP1	n/a	n/a	1.00113	n/a	1
		84144	SYDE2	n/a	n/a	1.93329	n/a	1
		466	ATF1	n/a	n/a	1.07322	n/a	2
		3726	JUNB	n/a	n/a	-1.98398	n/a	2
		29117	BRD7	n/a	n/a	-1.76733	n/a	n/a
		64794	DDX31	n/a	n/a	2.04713	n/a	n/a
		65003	MRPL11	n/a	n/a	1.47583	n/a	n/a
		4951	OCM2	n/a	n/a	1.59083	n/a	2
		1455	CSNK1G2	n/a	n/a	-1.03528	n/a	1
		79366	HMGN5	n/a	n/a	-1.67461	n/a	2
		8459	TPST2	n/a	n/a	-1.31889	n/a	n/a
		2626	GATA4	n/a	n/a	2.84582	n/a	1
		10738	RFPL3	n/a	n/a	3.297	n/a	6
		221496	LEMD2	n/a	n/a	-2.23192	n/a	2
		7849	PAX8	n/a	n/a	-2.13691	n/a	6
		64969	MRPS5	n/a	n/a	1.83436	n/a	n/a
		51378	ANGPT4	n/a	n/a	3.41558	n/a	2
		6633	SNRPD2	n/a	n/a	-2.5852	n/a	n/a
Prognostic	57	898	CCNE1	Unfavourable	6.4e-06	n/a	n/a	1
		3479	IGF1	Favourable	0.0001	n/a	n/a	n/a
		2731	GLDC	Unfavourable	5.2e-05	n/a	n/a	2
		578	BAK1	Unfavourable	0.00017	n/a	n/a	n/a
		4436	MSH2	Unfavourable	0.00044	n/a	n/a	7
		50943	FOXP3	Favourable	0.0007	n/a	n/a	1
		6844	VAMP2	Favourable	0.00011	n/a	n/a	1
		10797	MTHFD2	Unfavourable	2.1e-05	n/a	n/a	n/a
		1678	TIMM8A	Unfavourable	8.9e-05	n/a	n/a	n/a
		3488	IGFBP5	Unfavourable	0.00018	n/a	n/a	n/a
		10383	TUBB2C	Favourable	0.00049	n/a	n/a	2
		6195	RPS6KA1	Favourable	7.2e-07	n/a	n/a	n/a
		890	CCNA2	Unfavourable	0.00088	n/a	n/a	2
		5610	EIF2AK2	Unfavourable	0.00038	n/a	n/a	n/a
		23381	SMG5	Unfavourable	0.00034	n/a	n/a	2
		55771	PRR11	Unfavourable	0.00019	n/a	n/a	n/a
		2617	GARS	Unfavourable	0.00085	n/a	n/a	2
		3956	LGALS1	Favourable	2.4e-05	n/a	n/a	2
		7466	WFS1	Favourable	1.1e-06	n/a	n/a	2
		348654	GEN1	Unfavourable	0.00017	n/a	n/a	2
		50650	ARHGEF3	Favourable	0.00022	n/a	n/a	n/a
		10123	ARL4C	Unfavourable	2.9e-07	n/a	n/a	1
		79172	CENPO	Unfavourable	0.00035	n/a	n/a	1
		308	ANXA5	Favourable	0.00036	n/a	n/a	2
		29968	PSAT1	Unfavourable	5.6e-05	n/a	n/a	2
		10525	HYOU1	Favourable	0.00026	n/a	n/a	1
		3159	HMGA1	Unfavourable	0.00071	n/a	n/a	2
		9700	ESPL1	Unfavourable	5.3e-05	n/a	n/a	n/a
		29945	ANAPC4	Favourable	5.7e-07	n/a	n/a	1
		3068	HDGF	Unfavourable	0.0006	n/a	n/a	2
		22982	DIP2C	Unfavourable	0.00089	n/a	n/a	2
		5621	PRNP	Unfavourable	0.00046	n/a	n/a	n/a
		10382	TUBB4	Unfavourable	8.4e-07	n/a	n/a	1
		4173	MCM4	Unfavourable	2.8e-05	n/a	n/a	2
		1789	DNMT3B	Unfavourable	0.0005	n/a	n/a	2
		7099	TLR4	Favourable	0.00063	n/a	n/a	n/a
		9319	TRIP13	Unfavourable	0.00039	n/a	n/a	2
		256126	SYCE2	Unfavourable	0.00099	n/a	n/a	n/a
		26227	PHGDH	Unfavourable	0.00015	n/a	n/a	2
		91442	C19orf40	Unfavourable	0.00044	n/a	n/a	2
		2762	GMDS	Favourable	0.00059	n/a	n/a	1
		2064	ERBB2	Unfavourable	9e-08	n/a	n/a	n/a
		11022	TDRKH	Unfavourable	0.00017	n/a	n/a	1
		116832	RPL39L	Unfavourable	0.0006	n/a	n/a	n/a
		8503	PIK3R3	Favourable	0.00019	n/a	n/a	n/a
		3557	IL1RN	Unfavourable	0.0003	n/a	n/a	2
		4215	MAP3K3	Unfavourable	0.00011	n/a	n/a	2
		9156	EXO1	Unfavourable	0.00082	n/a	n/a	6
		1978	EIF4EBP1	Unfavourable	0.00089	n/a	n/a	n/a
		27161	EIF2C2	Unfavourable	0.00012	n/a	n/a	n/a
		699	BUB1	Unfavourable	0.00037	n/a	n/a	n/a
		29088	MRPL15	Unfavourable	0.00054	n/a	n/a	n/a
		3560	IL2RB	Favourable	3.2e-05	n/a	n/a	n/a
		1869	E2F1	Unfavourable	4.3e-05	n/a	n/a	6
		2063	NR2F6	Unfavourable	0.00044	n/a	n/a	2
		57636	ARHGAP23	Unfavourable	6.9e-05	n/a	n/a	1
		80183	C13orf18	Favourable	3.8e-05	n/a	n/a	n/a
