# Supplementary material for: Investigating the Role of Telomere and Telomerase Associated Genes and Proteins in Endometrial Cancer
Source: Methods Protoc. 2020 Sep 3;3(3):63. doi: 10.3390/mps3030063 (PMC7565490; doi:10.3390/mps3030063)
Supplement: Supplementary file 1 [file mps-03-00063-s001.zip › Supplementaries/Table S5. DEGs - Cancer-Healthy.xlsx]

## Sheet: Table S5
Table S5: DEGs - Cancer-Healthy - │log2FC>1│ FDR<0.01.
Regulation	Gene Symbol	Entrez Gene ID	Ensembl ID	Log2FC	Adj.Pval	TelNet Score
Up	JSRP1	126306	ENSG00000167476	4.84349	6.71e-07	2
Up	IGF2BP3	10643	ENSG00000136231	4.56474	1.22e-07	2
Up	FOXA1	3169	ENSG00000129514	4.53068	1.01e-05	n/a
Up	CDC45	8318	ENSG00000093009	4.47719	6.34e-24	1
Up	BIRC5	332	ENSG00000089685	4.42946	2.17e-22	n/a
Up	TFAP2A	7020	ENSG00000137203	4.42481	2.34e-10	2
Up	NEK2	4751	ENSG00000117650	4.36498	8.41e-26	2
Up	TPX2	22974	ENSG00000088325	4.3568	8.8e-25	n/a
Up	CDC20	991	ENSG00000117399	4.34993	1.81e-26	2
Up	PITX1	5307	ENSG00000069011	4.29184	1.02e-07	6
Up	KIF4A	24137	ENSG00000090889	4.27749	5.3e-29	2
Up	CDC25C	995	ENSG00000158402	4.26667	8.49e-27	n/a
Up	LIN28B	389421	ENSG00000187772	4.24449	0.000101	n/a
Up	UBE2C	11065	ENSG00000175063	4.16838	1.64e-21	n/a
Up	SGOL1	151648	ENSG00000129810	4.04823	7.11e-24	2
Up	ESPL1	9700	ENSG00000135476	4.03444	7.11e-24	n/a
Up	CCNB2	9133	ENSG00000157456	4.03208	2.61e-28	n/a
Up	BUB1	699	ENSG00000169679	4.03184	4.24e-24	n/a
Up	FOXM1	2305	ENSG00000111206	4.02918	1.55e-25	1
Up	PKMYT1	9088	ENSG00000127564	4.00489	4.56e-23	1
Up	AURKB	9212	ENSG00000178999	4.00127	5.15e-23	3
Up	PBK	55872	ENSG00000168078	3.99245	4.54e-20	n/a
Up	NCAPG	64151	ENSG00000109805	3.9143	1.81e-26	2
Up	CDKN2A	1029	ENSG00000147889	3.79956	5.83e-07	n/a
Up	S100A8	6279	ENSG00000143546	3.79761	2.8e-05	2
Up	EXO1	9156	ENSG00000174371	3.76851	6.34e-24	6
Up	RAD54L	8438	ENSG00000085999	3.76077	3.23e-24	2
Up	PLK1	5347	ENSG00000166851	3.735	5.47e-24	1
Up	MKI67	4288	ENSG00000148773	3.72671	8.7e-24	1
Up	TOP2A	7153	ENSG00000131747	3.72501	4.19e-19	2
Up	NUF2	83540	ENSG00000143228	3.70056	1.32e-18	n/a
Up	GLDC	2731	ENSG00000178445	3.66304	0.000231	2
Up	MND1	84057	ENSG00000121211	3.59428	2.39e-20	n/a
Up	BUB1B	701	ENSG00000156970	3.59317	1.09e-19	n/a
Up	CCNE1	898	ENSG00000105173	3.55925	3.16e-14	1
Up	CLSPN	63967	ENSG00000092853	3.5519	6.16e-10	2
Up	CDCA8	55143	ENSG00000134690	3.41829	1.14e-21	2
Up	HMMR	3161	ENSG00000072571	3.41476	1.42e-16	2
Up	CDC6	990	ENSG00000094804	3.36647	4.2e-23	n/a
Up	E2F2	1870	ENSG00000007968	3.34157	8.84e-20	2
Up	AURKA	6790	ENSG00000087586	3.3257	2.82e-21	6
Up	CENPF	1063	ENSG00000117724	3.32482	2.85e-19	2
Up	DMRT1	1761	ENSG00000137090	3.29528	1.69e-05	n/a
Up	ASF1B	55723	ENSG00000105011	3.25465	2.82e-21	6
Up	UHRF1	29128	ENSG00000276043	3.2537	5.12e-19	n/a
Up	CEACAM5	1048	ENSG00000105388	3.24264	0.00608	n/a
Up	POC1A	25886	ENSG00000164087	3.23083	3.21e-23	1
Up	LGALS7	3963	ENSG00000205076	3.18969	0.00011	2
Up	TRIM15	89870	ENSG00000204610	3.18255	0.000184	2
Up	ORC1L	4998	ENSG00000085840	3.16717	4.49e-19	6
Up	KIAA0101	9768	ENSG00000259316	3.16603	1.39e-15	n/a
Up	TK1	7083	ENSG00000167900	3.15961	7.82e-21	n/a
Up	IL1RN	3557	ENSG00000136689	3.10184	1.98e-08	2
Up	C19orf21	126353	ENSG00000099812	3.07638	4.35e-05	n/a
Up	E2F1	1869	ENSG00000101412	3.07226	4.72e-16	6
Up	CAMKV	79012	ENSG00000164076	3.01936	0.000296	1
Up	KIF11	3832	ENSG00000138160	3.01718	2.07e-19	n/a
Up	SOX2	6657	ENSG00000181449	2.97675	0.00594	n/a
Up	RAD51	5888	ENSG00000051180	2.9689	4.95e-20	5
Up	CENPE	1062	ENSG00000138778	2.9596	1.53e-14	n/a
Up	NDC80	10403	ENSG00000080986	2.9581	4.87e-13	2
Up	CCNB1	891	ENSG00000134057	2.91901	4.03e-21	2
Up	CDC25A	993	ENSG00000164045	2.9183	1.32e-18	1
Up	CDT1	81620	ENSG00000167513	2.90698	7.12e-17	n/a
Up	RECQL4	9401	ENSG00000160957	2.86044	1.53e-15	3
Up	ECT2	1894	ENSG00000114346	2.84686	5.87e-17	2
Up	TERT	7015	ENSG00000164362	2.83748	6.87e-06	10
Up	EME1	146956	ENSG00000154920	2.81935	6.97e-18	2
Up	MAD2L1	4085	ENSG00000164109	2.81705	1.21e-15	n/a
Up	MAST1	22983	ENSG00000105613	2.7952	1.07e-05	2
Up	ORC6L	23594	ENSG00000091651	2.75285	1.91e-18	2
Up	PIF1	80119	ENSG00000140451	2.74863	7.05e-12	6
Up	PSAT1	29968	ENSG00000135069	2.74446	3.04e-10	2
Up	PRR11	55771	ENSG00000068489	2.68688	0.000234	n/a
Up	S100P	6286	ENSG00000163993	2.68067	0.00503	2
Up	BLM	641	ENSG00000197299	2.67729	3.67e-17	8
Up	TBX15	6913	ENSG00000092607	2.66462	0.000565	1
Up	CCNA2	890	ENSG00000145386	2.64421	7.14e-18	2
Up	ERCC6L	54821	ENSG00000186871	2.62733	2.03e-15	n/a
Up	HIST1H2BC	8347	ENSG00000180596	2.60612	6.62e-07	n/a
Up	FANCA	2175	ENSG00000187741	2.60435	2.18e-17	5
Up	HIST1H3D	8351	ENSG00000197409	2.58445	2.83e-08	3
Up	RAD51AP1	10635	ENSG00000111247	2.565	2.34e-09	2
Up	CDK1	983	ENSG00000170312	2.56379	1.32e-17	2
Up	HMGA1	3159	ENSG00000137309	2.54796	2.03e-11	2
Up	HK2	3099	ENSG00000159399	2.54612	3.11e-15	n/a
Up	FOXF2	2295	ENSG00000137273	2.51165	0.000471	1
Up	EREG	2069	ENSG00000124882	2.50301	0.00331	n/a
Up	IL8	3576	ENSG00000169429	2.48103	0.000885	n/a
Up	KPNA2	3838	ENSG00000182481	2.47653	2.55e-17	2
Up	TRIP13	9319	ENSG00000071539	2.46703	4.88e-13	2
Up	LMNB1	4001	ENSG00000113368	2.3949	1.3e-12	2
Up	HIST1H2BJ	8970	ENSG00000124635	2.38011	5.59e-06	n/a
Up	SLC7A5	8140	ENSG00000103257	2.35068	3.46e-08	1
Up	HIST1H3H	8357	ENSG00000278828	2.32882	3.22e-07	3
Up	COCH	1690	ENSG00000100473	2.30668	0.000914	2
Up	PCSK9	255738	ENSG00000169174	2.30586	0.00627	1
Up	BRIP1	83990	ENSG00000136492	2.2797	5.2e-06	2
Up	CKS2	1164	ENSG00000123975	2.27214	2.87e-17	n/a
Up	HIST1H2BG	8339	ENSG00000273802	2.26461	1.83e-05	n/a
Up	SLC7A11	23657	ENSG00000151012	2.26279	4.48e-05	1
Up	TUBB3	10381	ENSG00000258947	2.25098	2.93e-05	2
Up	EZH2	2146	ENSG00000106462	2.24535	8.91e-15	1
Up	SMC1B	27127	ENSG00000077935	2.21739	0.0053	n/a
Up	PHGDH	26227	ENSG00000092621	2.21417	3.43e-08	2
Up	MCM2	4171	ENSG00000073111	2.19419	5.36e-12	3
Up	RACGAP1	29127	ENSG00000161800	2.17027	7.06e-15	1
Up	DBNDD1	79007	ENSG00000003249	2.16517	3.39e-08	2
Up	DNMT3B	1789	ENSG00000088305	2.14574	3.96e-08	2
Up	C1orf38	9473	ENSG00000130775	2.14442	6.06e-07	2
Up	ISG15	9636	ENSG00000187608	2.13245	0.000836	5
Up	IDO1	3620	ENSG00000131203	2.10417	0.00724	2
Up	HIST1H3G	8355	ENSG00000273983	2.09858	0.00313	3
Up	DNA2	1763	ENSG00000138346	2.09752	2.11e-10	3
Up	FANCD2	2177	ENSG00000144554	2.08565	3.54e-14	6
Up	TFRC	7037	ENSG00000072274	2.07145	1.02e-07	2
Up	DQX1	165545	ENSG00000144045	2.07134	0.000358	1
Up	ALK	238	ENSG00000171094	2.06343	0.00457	n/a
Up	HIST1H2BH	8345	ENSG00000275713	2.05102	0.00674	n/a
Up	MCM4	4173	ENSG00000104738	2.04383	2.77e-07	2
Up	CKS1B	1163	ENSG00000173207	2.04021	6.57e-10	n/a
Up	RHPN1	114822	ENSG00000158106	2.02364	2.46e-06	1
Up	FANCB	2187	ENSG00000181544	1.98749	1.71e-10	2
Up	CCNE2	9134	ENSG00000175305	1.97832	0.000238	1
Up	HIST1H2BO	8348	ENSG00000274641	1.96155	7.59e-06	n/a
Up	HSPA4L	22824	ENSG00000164070	1.94401	0.00175	2
Up	USP18	11274	ENSG00000184979	1.94367	4.9e-07	1
Up	FANCI	55215	ENSG00000140525	1.93554	1.42e-16	2
Up	CENPO	79172	ENSG00000138092	1.9331	2.47e-08	1
Up	C16orf75	116028	ENSG00000175643	1.9218	4.03e-10	2
Up	VDR	7421	ENSG00000111424	1.91852	0.000101	6
Up	XRCC2	7516	ENSG00000196584	1.89769	9.18e-08	2
Up	HIST1H4H	8365	ENSG00000158406	1.89589	0.000535	3
Up	FEN1	2237	ENSG00000168496	1.8668	1.86e-12	8
Up	SLC16A3	9123	ENSG00000141526	1.85782	1.84e-06	n/a
Up	MTHFD2	10797	ENSG00000065911	1.84003	7.25e-11	n/a
Up	DPP3	10072	ENSG00000254986	1.81643	1.9e-17	2
Up	TDRKH	11022	ENSG00000182134	1.81636	1.03e-08	1
Up	TUBB4	10382	ENSG00000104833	1.79949	0.00264	1
Up	HMGB3	3149	ENSG00000029993	1.78513	8.25e-14	2
Up	CDKN2B	1030	ENSG00000147883	1.77382	0.00021	2
Up	BAIAP2L1	55971	ENSG00000006453	1.75484	2.79e-08	2
Up	ATAD2	29028	ENSG00000156802	1.75376	3.21e-07	1
Up	TGFA	7039	ENSG00000163235	1.75106	0.00495	n/a
Up	NFE2L3	9603	ENSG00000050344	1.75083	0.0005	2
Up	ARL4C	10123	ENSG00000188042	1.74826	0.000134	1
Up	FOXH1	8928	ENSG00000160973	1.73717	0.000673	1
Up	KRT18	3875	ENSG00000111057	1.71203	0.00191	n/a
Up	BRCA2	675	ENSG00000139618	1.7117	0.000782	2
Up	ENO1	2023	ENSG00000074800	1.7088	1.18e-10	n/a
Up	PDK3	5165	ENSG00000067992	1.70587	1.5e-07	1
Up	RPL39L	116832	ENSG00000163923	1.70214	0.00143	n/a
Up	PKM2	5315	ENSG00000067225	1.68601	8.51e-14	2
Up	TIMELESS	8914	ENSG00000111602	1.66517	1.81e-10	n/a
Up	EPCAM	4072	ENSG00000119888	1.66396	0.00594	n/a
Up	KLF5	688	ENSG00000102554	1.64064	0.00107	1
Up	TMEM48	55706	ENSG00000058804	1.63836	7.77e-07	n/a
Up	GAPDH	2597	ENSG00000111640	1.63143	8.08e-10	2
Up	HIST1H2BD	3017	ENSG00000158373	1.6275	5.34e-05	n/a
Up	CHEK1	1111	ENSG00000149554	1.6068	8.08e-10	3
Up	HIST1H3B	8358	ENSG00000274267	1.60531	0.000121	3
Up	PAFAH1B3	5050	ENSG00000079462	1.59589	1.87e-07	2
Up	CCDC155	147872	ENSG00000161609	1.5691	0.00764	1
Up	DARS2	55157	ENSG00000117593	1.5642	2.01e-11	2
Up	IDH2	3418	ENSG00000182054	1.56211	1.31e-07	n/a
Up	HIST1H2AD	3013	ENSG00000196866	1.53394	0.00071	n/a
Up	RNASEH2A	10535	ENSG00000104889	1.52918	1.36e-07	1
Up	RRAGD	58528	ENSG00000025039	1.50785	0.00176	1
Up	WDHD1	11169	ENSG00000198554	1.49923	1.36e-06	2
Up	BRCA1	672	ENSG00000012048	1.48954	9.72e-07	2
Up	VAMP8	8673	ENSG00000118640	1.48498	0.00138	1
Up	RCC1	1104	ENSG00000180198	1.48004	1.04e-07	2
Up	HIST1H2BN	8341	ENSG00000233822	1.47703	0.000259	n/a
Up	E2F3	1871	ENSG00000112242	1.4704	1.2e-08	2
Up	PGD	5226	ENSG00000142657	1.46954	5.7e-10	2
Up	RHPN2	85415	ENSG00000131941	1.46368	0.000554	1
Up	EIF2AK2	5610	ENSG00000055332	1.46053	5.49e-06	n/a
Up	HDGF	3068	ENSG00000143321	1.46024	1.47e-14	2
Up	TPI1	7167	ENSG00000111669	1.45781	6.29e-09	2
Up	CHAF1B	8208	ENSG00000159259	1.44137	3.9e-07	2
Up	CCDC21	64793	ENSG00000130695	1.43226	4.25e-07	2
Up	HIST1H1E	3008	ENSG00000168298	1.4257	0.000581	n/a
Up	FOXP3	50943	ENSG00000049768	1.42005	0.00338	1
Up	KLF1	10661	ENSG00000105610	1.40892	0.000151	1
Up	MYO10	4651	ENSG00000145555	1.40154	7.92e-06	2
Up	LDHA	3939	ENSG00000134333	1.3993	2.49e-06	2
Up	PGK1	5230	ENSG00000102144	1.39066	1.74e-06	n/a
Up	BAK1	578	ENSG00000030110	1.38528	1.07e-09	n/a
Up	HSPA6	3310	ENSG00000173110	1.38268	0.00687	2
Up	HIST2H2BE	8349	ENSG00000184678	1.38223	0.00269	n/a
Up	PDK1	5163	ENSG00000152256	1.38201	6.85e-05	1
Up	DTYMK	1841	ENSG00000168393	1.38167	8.41e-08	2
Up	MT1X	4501	ENSG00000187193	1.37959	0.0034	2
Up	GMIP	51291	ENSG00000089639	1.37887	3.24e-08	1
Up	CCNB3	85417	ENSG00000147082	1.37777	0.00903	n/a
Up	NME1	4830	ENSG00000239672	1.36692	1.98e-08	n/a
Up	RFC4	5984	ENSG00000163918	1.36672	1.01e-06	3
Up	C10orf47	254427	ENSG00000148426	1.3542	7.7e-05	2
Up	HIST1H2BL	8340	ENSG00000185130	1.34481	0.00064	n/a
Up	LYPLA2	11313	ENSG00000011009	1.34276	1.82e-08	n/a
Up	CHEK2	11200	ENSG00000183765	1.34206	4.07e-08	3
Up	DSCC1	79075	ENSG00000136982	1.33924	6.63e-06	2
Up	POLE2	5427	ENSG00000100479	1.33732	0.000823	3
Up	NEK6	10783	ENSG00000119408	1.33664	1.55e-08	2
Up	EIF2C2	27161	ENSG00000123908	1.33183	1.5e-06	n/a
Up	LSM4	25804	ENSG00000130520	1.33147	1.24e-07	n/a
Up	MRPL13	28998	ENSG00000172172	1.32789	5.83e-09	n/a
Up	EIF4EBP1	1978	ENSG00000187840	1.31256	0.000859	n/a
Up	RAD54B	25788	ENSG00000197275	1.31177	5.23e-05	2
Up	HIST1H2AC	8334	ENSG00000180573	1.30499	0.00171	n/a
Up	E2F5	1875	ENSG00000133740	1.30323	0.0024	2
Up	H2AFX	3014	ENSG00000188486	1.30314	2.57e-06	2
Up	HIST1H3F	8968	ENSG00000277775	1.29868	0.00766	3
Up	SHMT2	6472	ENSG00000182199	1.29712	5.49e-08	n/a
Up	GMDS	2762	ENSG00000112699	1.29164	4.57e-05	1
Up	SYCE2	256126	ENSG00000161860	1.28889	0.00468	n/a
Up	IRAK1	3654	ENSG00000184216	1.27969	4.26e-07	2
Up	HSPE1	3336	ENSG00000115541	1.27641	3.07e-09	n/a
Up	ERBB2	2064	ENSG00000141736	1.27409	0.00203	n/a
Up	GMNN	51053	ENSG00000112312	1.2705	6.46e-06	2
Up	HIST1H3J	8356	ENSG00000197153	1.26979	0.000485	3
Up	ROBLD3	28956	ENSG00000116586	1.26964	5.48e-06	n/a
Up	RPN2	6185	ENSG00000118705	1.26845	3.95e-10	2
Up	MAP7	9053	ENSG00000135525	1.26335	0.00985	2
Up	GEN1	348654	ENSG00000178295	1.2586	1.05e-07	2
Up	THOC4	10189	ENSG00000183684	1.24911	4.27e-06	2
Up	AVL9	23080	ENSG00000105778	1.23064	5.73e-07	n/a
Up	SLC25A33	84275	ENSG00000171612	1.22607	1.17e-06	1
Up	INCENP	3619	ENSG00000149503	1.22549	0.000705	1
Up	NR2F6	2063	ENSG00000160113	1.22302	0.000282	2
Up	DHFR	1719	ENSG00000228716	1.21969	0.000117	2
Up	HIST1H4E	8367	ENSG00000276966	1.21917	0.00326	3
Up	RUVBL1	8607	ENSG00000175792	1.21693	2.2e-09	5
Up	ATAD5	79915	ENSG00000176208	1.2149	0.00395	1
Up	MRPL15	29088	ENSG00000137547	1.21303	5.4e-08	n/a
Up	MRPL12	6182	ENSG00000262814	1.21046	2.16e-05	n/a
Up	MASTL	84930	ENSG00000120539	1.21026	6.65e-06	1
Up	HSPA8	3312	ENSG00000109971	1.20814	3.02e-05	n/a
Up	ILF2	3608	ENSG00000143621	1.1985	6.16e-10	2
Up	CCDC137	339230	ENSG00000185298	1.18686	5.05e-07	2
Up	CALR	811	ENSG00000179218	1.18582	2.9e-08	n/a
Up	IDH1	3417	ENSG00000138413	1.18493	0.000999	5
Up	RPA3	6119	ENSG00000106399	1.18313	3.68e-07	2
Up	PCNA	5111	ENSG00000132646	1.18147	1.08e-05	7
Up	C19orf40	91442	ENSG00000131944	1.18075	0.00231	2
Up	H2AFZ	3015	ENSG00000164032	1.17615	7.95e-07	n/a
Up	FRAT2	23401	ENSG00000181274	1.17558	4.38e-05	2
Up	ARPC5L	81873	ENSG00000136950	1.16975	4.07e-08	1
Up	HIST1H2AL	8332	ENSG00000276903	1.16739	0.00395	2
Up	SUV39H2	79723	ENSG00000152455	1.16586	9.33e-07	2
Up	POLA2	23649	ENSG00000014138	1.16585	7.26e-06	2
Up	HELB	92797	ENSG00000127311	1.16283	0.00562	1
Up	DCTPP1	79077	ENSG00000179958	1.15991	1.32e-05	n/a
Up	TUBA1B	10376	ENSG00000123416	1.15907	3.77e-08	n/a
Up	PARP1	142	ENSG00000143799	1.15679	1.09e-07	3
Up	PSMD14	10213	ENSG00000115233	1.15518	3.06e-10	n/a
Up	SNRPD1	6632	ENSG00000167088	1.14419	4.14e-07	2
Up	HSPA4	3308	ENSG00000170606	1.14186	6.7e-13	2
Up	TOMM34	10953	ENSG00000025772	1.13793	2.63e-07	2
Up	BCL2L11	10018	ENSG00000153094	1.13453	4.47e-06	n/a
Up	DDX39	10212	ENSG00000123136	1.13222	3.66e-06	2
Up	ALDOA	226	ENSG00000149925	1.12973	1.01e-05	2
Up	TMSB10	9168	ENSG00000034510	1.1284	0.00124	2
Up	DUSP10	11221	ENSG00000143507	1.12635	0.00339	2
Up	C6orf153	88745	ENSG00000124541	1.12382	3.39e-09	n/a
Up	HSP90AA1	3320	ENSG00000080824	1.1208	9.18e-08	6
Up	NLN	57486	ENSG00000123213	1.11653	0.000881	n/a
Up	NIPSNAP1	8508	ENSG00000184117	1.11387	8.87e-06	2
Up	TALDO1	6888	ENSG00000177156	1.11075	0.000563	2
Up	PC	5091	ENSG00000173599	1.10602	0.00041	2
Up	SMG5	23381	ENSG00000198952	1.10426	5.8e-09	2
Up	PIM2	11040	ENSG00000102096	1.10199	0.0011	2
Up	VRK1	7443	ENSG00000100749	1.10066	1.04e-06	1
Up	SNRPA1	6627	ENSG00000131876	1.09677	5.49e-08	2
Up	TUBB2C	10383	ENSG00000188229	1.09485	4.33e-05	2
Up	RFC2	5982	ENSG00000049541	1.0945	2.37e-07	3
Up	YARS	8565	ENSG00000134684	1.0918	1.58e-08	n/a
Up	CCT3	7203	ENSG00000163468	1.08421	4.07e-10	2
Up	PRDX1	5052	ENSG00000117450	1.08407	2.88e-06	2
Up	NUP155	9631	ENSG00000113569	1.08192	0.000996	n/a
Up	TXNDC17	84817	ENSG00000129235	1.0791	1.34e-05	2
Up	HIST1H4D	8360	ENSG00000277157	1.07798	0.00172	3
Up	CPSF3	51692	ENSG00000119203	1.07618	1.11e-08	n/a
Up	LGMN	5641	ENSG00000100600	1.07514	0.000164	1
Up	POLR2D	5433	ENSG00000144231	1.07216	1.58e-08	1
Up	ACOT7	11332	ENSG00000097021	1.07148	0.00151	2
Up	EXOSC4	54512	ENSG00000178896	1.06663	0.00116	n/a
Up	RCC2	55920	ENSG00000179051	1.06399	3.34e-09	2
Up	PPIL5	122769	ENSG00000165501	1.06297	7.2e-07	1
Up	RAN	5901	ENSG00000132341	1.05693	1.1e-07	n/a
Up	MARS	4141	ENSG00000166986	1.05508	4.39e-11	n/a
Up	MRPS12	6183	ENSG00000128626	1.05401	0.000421	n/a
Up	MSH2	4436	ENSG00000095002	1.05393	4.02e-05	7
Up	HYOU1	10525	ENSG00000149428	1.05329	1.27e-06	1
Up	TIMM8A	1678	ENSG00000126953	1.0481	3.69e-05	n/a
Up	VDAC1	7416	ENSG00000213585	1.04629	3.15e-09	n/a
Up	AIFM1	9131	ENSG00000156709	1.0459	0.000806	2
Up	DCAF13	25879	ENSG00000164934	1.04342	4.01e-06	n/a
Up	PPIL1	51645	ENSG00000137168	1.04284	6.16e-07	n/a
Up	TEAD4	7004	ENSG00000197905	1.04232	0.00337	1
Up	PPP1CA	5499	ENSG00000172531	1.03985	2.2e-07	2
Up	PYCRL	65263	ENSG00000104524	1.03888	0.000254	2
Up	PSMA7	5688	ENSG00000101182	1.03783	6.46e-06	2
Up	CCT5	22948	ENSG00000150753	1.03287	1.86e-07	2
Up	DNAJB11	51726	ENSG00000090520	1.03186	3.32e-07	2
Up	AIMP2	7965	ENSG00000106305	1.0304	6.8e-05	2
Up	MRPL47	57129	ENSG00000136522	1.02912	3.18e-05	n/a
Up	GPATCH4	54865	ENSG00000160818	1.02738	7.65e-05	1
Up	PSMD2	5708	ENSG00000175166	1.02641	4.42e-07	n/a
Up	FAM162A	26355	ENSG00000114023	1.02279	0.00017	n/a
Up	PIK3R3	8503	ENSG00000117461	1.01961	0.00797	n/a
Up	CDK16	5127	ENSG00000102225	1.01863	2.06e-05	1
Up	RPS6KA1	6195	ENSG00000117676	1.01792	0.000474	n/a
Up	MRPL14	64928	ENSG00000180992	1.01467	3.53e-05	n/a
Up	PSMD11	5717	ENSG00000108671	1.01434	6.44e-07	1
Up	COX5A	9377	ENSG00000178741	1.0138	2.24e-05	n/a
Up	POLD1	5424	ENSG00000062822	1.01266	8.27e-05	4
Up	GARS	2617	ENSG00000106105	1.01067	1.87e-07	2
Up	ATP1A1	476	ENSG00000163399	1.00964	4.18e-05	2
Up	HSPA1B	3304	ENSG00000204388	1.00524	0.00201	n/a
Up	C1orf96	126731	ENSG00000154429	1.00421	0.000275	n/a
Up	RPP25	54913	ENSG00000178718	1.00319	0.00911	2
Up	TXNL4A	10907	ENSG00000141759	1.00231	0.000114	n/a
Down	MYOCD	93649	ENSG00000141052	-6.37452	9.43e-20	2
Down	RSPO1	284654	ENSG00000169218	-5.97635	3.33e-13	n/a
Down	FOXL2	668	ENSG00000183770	-5.23804	9.45e-15	2
Down	WT1	7490	ENSG00000184937	-5.02268	5.83e-09	6
Down	ARHGAP20	57569	ENSG00000137727	-4.9616	2.82e-17	2
Down	GLI1	2735	ENSG00000111087	-4.54418	7.25e-11	6
Down	WNT2	7472	ENSG00000105989	-4.52951	2.55e-10	n/a
Down	TCEAL7	56849	ENSG00000182916	-4.43771	3.37e-11	5
Down	ZBTB16	7704	ENSG00000109906	-4.41774	4.72e-16	2
Down	CXCL12	6387	ENSG00000107562	-4.38122	3.1e-10	n/a
Down	SLC24A3	57419	ENSG00000185052	-4.35702	2.93e-14	n/a
Down	BCHE	590	ENSG00000114200	-4.29609	2.12e-06	n/a
Down	CAMK2A	815	ENSG00000070808	-4.16561	3.95e-08	2
Down	ABCC8	6833	ENSG00000006071	-4.15287	3.24e-08	1
Down	FHL1	2273	ENSG00000022267	-4.00157	6.99e-10	2
Down	TAGLN	6876	ENSG00000149591	-3.98308	1.92e-13	2
Down	HIC1	3090	ENSG00000177374	-3.87249	4.12e-14	1
Down	FOSB	2354	ENSG00000125740	-3.806	4.87e-07	2
Down	DCX	1641	ENSG00000077279	-3.70648	9.77e-05	2
Down	ABCC9	10060	ENSG00000069431	-3.68326	2.34e-10	1
Down	ZNF208	7757	ENSG00000160321	-3.59052	2.3e-07	2
Down	FGF2	2247	ENSG00000138685	-3.54249	4.27e-10	n/a
Down	IGF1	3479	ENSG00000017427	-3.53376	4.75e-07	n/a
Down	TSPYL5	85453	ENSG00000180543	-3.46253	4.86e-05	1
Down	IRS4	8471	ENSG00000133124	-3.44848	1.61e-14	2
Down	PDGFRA	5156	ENSG00000134853	-3.43688	4.14e-07	4
Down	FAM131B	9715	ENSG00000159784	-3.43605	2.02e-10	2
Down	FOXP2	93986	ENSG00000128573	-3.37	2.77e-06	1
Down	ESR1	2099	ENSG00000091831	-3.33232	0.00139	6
Down	PLCL1	5334	ENSG00000115896	-3.32824	1.97e-09	1
Down	ZEB1	6935	ENSG00000148516	-3.28992	2.7e-10	n/a
Down	KLF17	128209	ENSG00000171872	-3.2842	1.26e-24	1
Down	MITF	4286	ENSG00000187098	-3.26018	2.42e-14	2
Down	GATA5	140628	ENSG00000130700	-3.19624	0.000834	1
Down	MOV10L1	54456	ENSG00000073146	-3.1923	8.51e-08	1
Down	GABRB3	2562	ENSG00000166206	-3.10337	0.00033	2
Down	ZNF676	163223	ENSG00000196109	-3.10136	7.1e-09	n/a
Down	SYNE1	23345	ENSG00000131018	-3.09273	2.73e-10	2
Down	HAAO	23498	ENSG00000162882	-3.06688	1.05e-08	2
Down	LIMS2	55679	ENSG00000072163	-2.96595	2.05e-13	n/a
Down	HGF	3082	ENSG00000019991	-2.96219	7.35e-05	n/a
Down	GLI2	2736	ENSG00000074047	-2.93688	0.000159	6
Down	NR2F1	7025	ENSG00000175745	-2.93181	1.12e-05	5
Down	ALDH1A1	216	ENSG00000165092	-2.8798	6.82e-05	2
Down	AZGP1	563	ENSG00000160862	-2.86568	0.00482	2
Down	GDAP1L1	78997	ENSG00000124194	-2.84591	7.77e-06	1
Down	RGMA	56963	ENSG00000182175	-2.84496	1.18e-06	2
Down	EPO	2056	ENSG00000130427	-2.84233	1.44e-10	n/a
Down	AR	367	ENSG00000169083	-2.81971	0.000547	6
Down	PTCH1	5727	ENSG00000185920	-2.80832	8.29e-14	n/a
Down	IGFBP4	3487	ENSG00000141753	-2.7996	3.37e-09	n/a
Down	SNCA	6622	ENSG00000145335	-2.74911	6.86e-06	n/a
Down	PARM1	25849	ENSG00000169116	-2.74882	2.11e-05	2
Down	KLF2	10365	ENSG00000127528	-2.72023	6.33e-12	6
Down	IGFBP1	3484	ENSG00000146678	-2.71595	0.000943	n/a
Down	LRCH2	57631	ENSG00000130224	-2.70427	0.00055	1
Down	JAZF1	221895	ENSG00000153814	-2.6957	2.25e-15	1
Down	KDR	3791	ENSG00000128052	-2.6803	4.79e-12	n/a
Down	NR2F2	7026	ENSG00000185551	-2.65428	6.42e-14	7
Down	FOS	2353	ENSG00000170345	-2.64913	7.49e-06	6
Down	TRPC6	7225	ENSG00000137672	-2.64437	1.09e-05	n/a
Down	CCND2	894	ENSG00000118971	-2.62082	0.000166	n/a
Down	ABO	28	ENSG00000175164	-2.61442	0.000143	n/a
Down	PLAT	5327	ENSG00000104368	-2.6017	9.81e-07	2
Down	SYCE1	93426	ENSG00000171772	-2.5882	0.00124	n/a
Down	TXNIP	10628	ENSG00000265972	-2.57078	4.5e-10	1
Down	GATA2	2624	ENSG00000179348	-2.52273	6.85e-05	1
Down	KLK3	354	ENSG00000142515	-2.48865	5.88e-05	n/a
Down	CHRNA3	1136	ENSG00000080644	-2.48313	0.000277	n/a
Down	TAL1	6886	ENSG00000162367	-2.48262	3.77e-08	6
Down	AASS	10157	ENSG00000008311	-2.47136	5.25e-06	2
Down	SMAD9	4093	ENSG00000120693	-2.46491	0.000291	n/a
Down	CCDC147	159686	ENSG00000120051	-2.46461	0.000224	2
Down	IQSEC3	440073	ENSG00000120645	-2.4415	0.00201	2
Down	IRS1	3667	ENSG00000169047	-2.43196	5.49e-06	n/a
Down	BCL2	596	ENSG00000171791	-2.41091	4.52e-07	n/a
Down	PTRF	284119	ENSG00000177469	-2.41022	2.7e-10	n/a
Down	CALD1	800	ENSG00000122786	-2.40111	1.17e-12	2
Down	GSPT2	23708	ENSG00000189369	-2.39436	0.00105	n/a
Down	ITPR1	3708	ENSG00000150995	-2.38381	7.23e-09	n/a
Down	CSRP1	1465	ENSG00000159176	-2.37462	5.1e-18	2
Down	HNMT	3176	ENSG00000150540	-2.3736	1.04e-07	2
Down	PRDM5	11107	ENSG00000138738	-2.36933	0.000115	n/a
Down	PDGFRB	5159	ENSG00000113721	-2.36292	1.54e-08	n/a
Down	AFAP1L2	84632	ENSG00000169129	-2.35563	1.32e-06	2
Down	KIAA1683	80726	ENSG00000130518	-2.34883	2.91e-05	n/a
Down	EGR1	1958	ENSG00000120738	-2.34474	4.57e-06	6
Down	ERG	2078	ENSG00000157554	-2.34023	1.8e-08	n/a
Down	NEDD4	4734	ENSG00000069869	-2.33873	9.18e-08	n/a
Down	ZEB2	9839	ENSG00000169554	-2.31477	3.13e-06	5
Down	TLE4	7091	ENSG00000106829	-2.29442	5.13e-05	n/a
Down	DMD	1756	ENSG00000198947	-2.27378	0.000319	2
Down	SYDE1	85360	ENSG00000105137	-2.2614	2.36e-07	1
Down	IGFBP5	3488	ENSG00000115461	-2.24909	0.000749	n/a
Down	GFPT2	9945	ENSG00000131459	-2.24105	0.000306	2
Down	DPYSL3	1809	ENSG00000113657	-2.21955	0.000185	2
Down	TWIST1	7291	ENSG00000122691	-2.18075	0.00765	n/a
Down	AMPH	273	ENSG00000078053	-2.16132	0.00648	2
Down	FKBP7	51661	ENSG00000079150	-2.14851	9.18e-08	n/a
Down	DST	667	ENSG00000151914	-2.14458	2.38e-05	2
Down	KLF4	9314	ENSG00000136826	-2.1373	8.89e-07	7
Down	PRKCA	5578	ENSG00000154229	-2.09111	6.38e-06	n/a
Down	KLF9	687	ENSG00000119138	-2.08313	3.92e-10	2
Down	RARRES2	5919	ENSG00000106538	-2.08103	0.000837	2
Down	FLI1	2313	ENSG00000151702	-2.0484	1.15e-07	2
Down	NR4A1	3164	ENSG00000123358	-2.04616	7.54e-06	n/a
Down	DLL1	28514	ENSG00000198719	-2.03717	5.5e-05	n/a
Down	PRNP	5621	ENSG00000171867	-2.02802	6.83e-06	n/a
Down	TDRD6	221400	ENSG00000180113	-2.02701	3.57e-05	2
Down	C2orf74	339804	ENSG00000237651	-2.01959	0.0023	n/a
Down	TDRD10	126668	ENSG00000163239	-2.01939	0.000903	1
Down	PHYHD1	254295	ENSG00000175287	-2.00908	0.00917	2
Down	TBL1X	6907	ENSG00000101849	-1.99066	1.58e-11	2
Down	BDKRB2	624	ENSG00000168398	-1.98818	1.38e-06	2
Down	PRKAR2B	5577	ENSG00000005249	-1.98816	0.00043	2
Down	EPB41L3	23136	ENSG00000082397	-1.95122	2.04e-05	n/a
Down	TBX2	6909	ENSG00000121068	-1.94366	0.000104	2
Down	CFL2	1073	ENSG00000165410	-1.93143	8.26e-09	n/a
Down	IL2RB	3560	ENSG00000100385	-1.89277	0.000622	n/a
Down	PRKD1	5587	ENSG00000184304	-1.89158	0.000235	1
Down	ARRDC4	91947	ENSG00000140450	-1.8892	1.85e-06	1
Down	GATA6	2627	ENSG00000141448	-1.85911	0.00498	1
Down	PALM	5064	ENSG00000099864	-1.84919	0.00282	2
Down	CD34	947	ENSG00000174059	-1.84	1.55e-10	n/a
Down	PLCE1	51196	ENSG00000138193	-1.80634	0.00078	1
Down	KITLG	4254	ENSG00000049130	-1.80062	0.000781	n/a
Down	PDK4	5166	ENSG00000004799	-1.79692	0.000573	1
Down	JUN	3725	ENSG00000177606	-1.78667	1.67e-06	5
Down	NRP1	8829	ENSG00000099250	-1.77347	8.58e-06	n/a
Down	FOXO1	2308	ENSG00000150907	-1.75446	3.37e-07	1
Down	NR5A2	2494	ENSG00000116833	-1.72084	0.000554	n/a
Down	PRKCB	5579	ENSG00000166501	-1.69766	0.00418	2
Down	VEGFC	7424	ENSG00000150630	-1.6851	6.23e-05	n/a
Down	FOXD2	2306	ENSG00000186564	-1.67452	0.00497	2
Down	ARHGAP10	79658	ENSG00000071205	-1.66958	2.31e-06	1
Down	AHNAK	79026	ENSG00000124942	-1.66836	4.2e-07	2
Down	REV3L	5980	ENSG00000009413	-1.6546	3.33e-05	2
Down	ZNF703	80139	ENSG00000183779	-1.64629	0.00241	2
Down	TLR4	7099	ENSG00000136869	-1.63979	0.00105	n/a
Down	VAMP5	10791	ENSG00000168899	-1.63681	0.000227	1
Down	RPS6KA2	6196	ENSG00000071242	-1.62498	3.36e-07	n/a
Down	JAK2	3717	ENSG00000096968	-1.61656	4.38e-07	2
Down	FAM175A	84142	ENSG00000163322	-1.60559	4.21e-09	2
Down	KLF15	28999	ENSG00000163884	-1.60039	0.00201	1
Down	C13orf18	80183	ENSG00000102445	-1.59912	0.0016	n/a
Down	LRRK1	79705	ENSG00000154237	-1.59175	0.000114	1
Down	PPM1K	152926	ENSG00000163644	-1.5829	1.07e-05	1
Down	IL15	3600	ENSG00000164136	-1.57954	0.00204	n/a
Down	KCTD15	79047	ENSG00000153885	-1.56899	0.00523	2
Down	RAB9B	51209	ENSG00000123570	-1.56373	0.000583	1
Down	MED13L	23389	ENSG00000123066	-1.54334	7.96e-07	1
Down	PRX	57716	ENSG00000105227	-1.54042	0.000338	2
Down	CABP1	9478	ENSG00000157782	-1.5341	0.00258	1
Down	NES	10763	ENSG00000132688	-1.53274	0.00716	n/a
Down	ITPKB	3707	ENSG00000143772	-1.52768	4.52e-07	n/a
Down	IGFBP3	3486	ENSG00000146674	-1.51953	0.00017	n/a
Down	EZH1	2145	ENSG00000108799	-1.51327	4.22e-13	1
Down	RPS6KA5	9252	ENSG00000100784	-1.51182	0.00458	2
Down	KSR1	8844	ENSG00000141068	-1.51144	8.96e-05	n/a
Down	INSR	3643	ENSG00000171105	-1.51098	5.37e-08	n/a
Down	TSPYL2	64061	ENSG00000184205	-1.50841	2.84e-06	1
Down	ENG	2022	ENSG00000106991	-1.49519	1.55e-08	n/a
Down	ANAPC4	29945	ENSG00000053900	-1.46519	3.5e-05	1
Down	MAML3	55534	ENSG00000196782	-1.4643	0.000134	n/a
Down	LGALS1	3956	ENSG00000100097	-1.46103	0.000268	2
Down	IL6R	3570	ENSG00000160712	-1.45585	0.00941	n/a
Down	MAP3K5	4217	ENSG00000197442	-1.45445	0.00031	2
Down	FOXJ2	55810	ENSG00000065970	-1.44783	3.6e-09	1
Down	FAM43A	131583	ENSG00000185112	-1.43637	0.0032	n/a
Down	LRCH1	23143	ENSG00000136141	-1.43474	8.91e-06	1
Down	HSPA2	3306	ENSG00000126803	-1.42731	0.00258	n/a
Down	TGFB3	7043	ENSG00000119699	-1.41121	0.00294	n/a
Down	ACTN1	87	ENSG00000072110	-1.40798	6.76e-10	2
Down	WFS1	7466	ENSG00000109501	-1.39995	1.45e-05	2
Down	CIRBP	1153	ENSG00000099622	-1.39149	1.55e-08	2
Down	PDE1B	5153	ENSG00000123360	-1.378	0.00562	2
Down	ZMIZ1	57178	ENSG00000108175	-1.37224	3.49e-05	1
Down	TGFBR2	7048	ENSG00000163513	-1.34155	0.000291	n/a
Down	ARHGAP23	57636	ENSG00000275832	-1.33601	0.00468	1
Down	ABL1	25	ENSG00000097007	-1.33553	6.04e-08	n/a
Down	SMARCA2	6595	ENSG00000080503	-1.32777	0.000921	1
Down	PPM1F	9647	ENSG00000100034	-1.32465	2.48e-06	1
Down	DOCK4	9732	ENSG00000128512	-1.31962	0.00043	n/a
Down	EPAS1	2034	ENSG00000116016	-1.31655	0.000611	6
Down	FOXN3	1112	ENSG00000053254	-1.31327	6.86e-06	1
Down	PDLIM2	64236	ENSG00000120913	-1.30218	4.8e-05	2
Down	ETS2	2114	ENSG00000157557	-1.29318	8.46e-05	6
Down	VAMP2	6844	ENSG00000220205	-1.29088	1.39e-07	1
Down	SNAI1	6615	ENSG00000124216	-1.27965	0.00545	6
Down	FNBP1	23048	ENSG00000187239	-1.27485	6.07e-05	n/a
Down	FYN	2534	ENSG00000010810	-1.27283	0.00162	n/a
Down	FOXO4	4303	ENSG00000184481	-1.26814	1.35e-05	1
Down	MAP3K3	4215	ENSG00000198909	-1.26285	1.36e-06	2
Down	SENP7	57337	ENSG00000138468	-1.26108	0.000377	2
Down	ACR	49	ENSG00000100312	-1.2567	0.00433	n/a
Down	DLG4	1742	ENSG00000132535	-1.25662	0.000712	2
Down	ANGPT4	51378	ENSG00000101280	-1.2563	0.00757	2
Down	PDS5B	23047	ENSG00000083642	-1.24877	9.32e-07	1
Down	TCF7L2	6934	ENSG00000148737	-1.23896	0.00141	2
Down	C20orf27	54976	ENSG00000101220	-1.23107	6.98e-05	2
Down	RBL2	5934	ENSG00000103479	-1.22353	6.85e-05	1
Down	ETS1	2113	ENSG00000134954	-1.2224	0.000289	5
Down	CDK17	5128	ENSG00000059758	-1.20903	1.01e-06	1
Down	DHFRL1	200895	ENSG00000178700	-1.19949	1.15e-05	2
Down	SOCS1	8651	ENSG00000185338	-1.19469	0.00505	2
Down	ARHGEF3	50650	ENSG00000163947	-1.19428	0.000275	n/a
Down	UTRN	7402	ENSG00000152818	-1.19207	0.000199	2
Down	JUND	3727	ENSG00000130522	-1.18998	7.73e-05	2
Down	PDCD4	27250	ENSG00000150593	-1.18012	4.52e-06	2
Down	ZFP36L1	677	ENSG00000185650	-1.17931	4.22e-05	2
Down	SMAD3	4088	ENSG00000166949	-1.17193	0.000634	2
Down	TUBB6	84617	ENSG00000176014	-1.1499	0.00248	1
Down	FOXP1	27086	ENSG00000114861	-1.14982	0.000345	1
Down	GLTSCR2	29997	ENSG00000105373	-1.14762	3.19e-05	n/a
Down	ANXA5	308	ENSG00000164111	-1.14488	1.64e-07	2
Down	MCAM	4162	ENSG00000076706	-1.14327	0.000939	n/a
Down	TTBK2	146057	ENSG00000128881	-1.13393	0.0054	1
Down	TRIM23	373	ENSG00000113595	-1.13332	7.54e-06	1
Down	ZNF575	284346	ENSG00000176472	-1.1299	2.25e-05	n/a
Down	DIP2C	22982	ENSG00000151240	-1.12257	0.00411	2
Down	CCDC101	112869	ENSG00000176476	-1.12231	2.46e-06	n/a
Down	KCTD7	154881	ENSG00000243335	-1.11981	0.000359	n/a
Down	SMG6	23293	ENSG00000070366	-1.11857	1.53e-10	2
Down	TGFB1	7040	ENSG00000105329	-1.11301	0.00279	n/a
Down	TRIOBP	11078	ENSG00000100106	-1.11076	3.02e-07	n/a
Down	KLF6	1316	ENSG00000067082	-1.09755	0.00165	1
Down	KAT2B	8850	ENSG00000114166	-1.09714	0.00427	2
Down	MTR	4548	ENSG00000116984	-1.09575	2.64e-05	n/a
Down	ARHGAP21	57584	ENSG00000107863	-1.08664	1.68e-05	1
Down	PHLDB1	23187	ENSG00000019144	-1.08425	1.7e-06	n/a
Down	TEAD1	7003	ENSG00000187079	-1.07989	0.000182	1
Down	LYST	1130	ENSG00000143669	-1.0668	0.00186	n/a
Down	TLN1	7094	ENSG00000137076	-1.06015	1.75e-07	2
Down	PLCG2	5336	ENSG00000197943	-1.05496	0.00823	1
Down	TCF12	6938	ENSG00000140262	-1.05175	0.000985	n/a
Down	ARHGAP25	9938	ENSG00000163219	-1.05045	0.00337	n/a
Down	PGRMC1	10857	ENSG00000101856	-1.04488	5.81e-06	2
Down	FAM122A	116224	ENSG00000187866	-1.03867	1.17e-07	2
Down	ATM	472	ENSG00000149311	-1.02914	0.000355	6
Down	PHF1	5252	ENSG00000112511	-1.01899	8.47e-08	1
Down	MEF2D	4209	ENSG00000116604	-1.01386	6.93e-07	n/a
Down	NMT2	9397	ENSG00000152465	-1.01297	0.000133	n/a
Down	DMPK	1760	ENSG00000104936	-1.00948	0.00185	2
Down	ATG16L2	89849	ENSG00000168010	-1.00242	0.00384	1
Down	MXI1	4601	ENSG00000119950	-1.00091	4.33e-05	2
