# Supplementary material for: Investigating the Role of Telomere and Telomerase Associated Genes and Proteins in Endometrial Cancer
Source: Methods Protoc. 2020 Sep 3;3(3):63. doi: 10.3390/mps3030063 (PMC7565490; doi:10.3390/mps3030063)
Supplement: Supplementary file 1 [file mps-03-00063-s001.zip › Supplementaries/Table S6. DEGs - Endometrioid-Healthy.xlsx]

## Sheet: Table S6
Table S6. DEGs - Endometrioid-Healthy - │log2FC>1│ FDR<0.01.
Regulation	Entrez Gene ID	Gene Symbol	Ensembl ID	Log2FC	Adj.Pval	TelNet Score
Up	126306	JSRP1	ENSG00000167476	5.53124	1.04e-08	2
Up	3169	FOXA1	ENSG00000129514	4.86264	3.35e-06	n/a
Up	7020	TFAP2A	ENSG00000137203	4.69883	3.9e-11	2
Up	5307	PITX1	ENSG00000069011	4.39765	4.98e-08	6
Up	4751	NEK2	ENSG00000117650	4.32091	3.73e-24	2
Up	8318	CDC45	ENSG00000093009	4.27138	1.76e-21	1
Up	1048	CEACAM5	ENSG00000105388	4.24003	0.00024	n/a
Up	6279	S100A8	ENSG00000143546	4.19769	4.71e-06	2
Up	55872	PBK	ENSG00000168078	4.16108	1.41e-20	n/a
Up	332	BIRC5	ENSG00000089685	4.15601	5.06e-20	n/a
Up	24137	KIF4A	ENSG00000090889	4.05564	2.92e-26	2
Up	995	CDC25C	ENSG00000158402	4.00633	2.45e-24	n/a
Up	991	CDC20	ENSG00000117399	4.00352	1.12e-23	2
Up	9088	PKMYT1	ENSG00000127564	3.96079	1.76e-21	1
Up	9133	CCNB2	ENSG00000157456	3.87177	7.26e-26	n/a
Up	151648	SGOL1	ENSG00000129810	3.82921	2.67e-21	2
Up	2810	SFN	ENSG00000175793	3.80597	2.14e-07	n/a
Up	22974	TPX2	ENSG00000088325	3.79825	6.79e-23	n/a
Up	9212	AURKB	ENSG00000178999	3.7938	1.59e-20	3
Up	2305	FOXM1	ENSG00000111206	3.7766	6.03e-23	1
Up	64151	NCAPG	ENSG00000109805	3.7465	2.35e-24	2
Up	11065	UBE2C	ENSG00000175063	3.72512	8.12e-19	n/a
Up	699	BUB1	ENSG00000169679	3.65738	2.29e-21	n/a
Up	9156	EXO1	ENSG00000174371	3.6348	4.99e-22	6
Up	9700	ESPL1	ENSG00000135476	3.63069	4.81e-21	n/a
Up	4288	MKI67	ENSG00000148773	3.61771	1.09e-21	1
Up	84057	MND1	ENSG00000121211	3.58928	2.52e-19	n/a
Up	8438	RAD54L	ENSG00000085999	3.48186	1.58e-21	2
Up	5347	PLK1	ENSG00000166851	3.47417	1.43e-21	1
Up	83540	NUF2	ENSG00000143228	3.3895	3.24e-16	n/a
Up	7153	TOP2A	ENSG00000131747	3.38121	7.4e-17	2
Up	701	BUB1B	ENSG00000156970	3.37178	2.14e-17	n/a
Up	9768	KIAA0101	ENSG00000259316	3.36553	8.67e-17	n/a
Up	126353	C19orf21	ENSG00000099812	3.31314	8.08e-07	n/a
Up	10643	IGF2BP3	ENSG00000136231	3.29128	2.39e-05	2
Up	29128	UHRF1	ENSG00000276043	3.27767	2.09e-19	n/a
Up	6286	S100P	ENSG00000163993	3.27195	0.000596	2
Up	1870	E2F2	ENSG00000007968	3.26682	2.91e-18	2
Up	63967	CLSPN	ENSG00000092853	3.26282	1.75e-08	2
Up	990	CDC6	ENSG00000094804	3.25398	4.75e-21	n/a
Up	55723	ASF1B	ENSG00000105011	3.22807	1.46e-20	6
Up	25886	POC1A	ENSG00000164087	3.20733	1.4e-22	1
Up	84000	TMPRSS13	ENSG00000137747	3.17312	1.96e-05	2
Up	3161	HMMR	ENSG00000072571	3.15813	2.07e-14	2
Up	55143	CDCA8	ENSG00000134690	3.10418	6.95e-19	2
Up	389421	LIN28B	ENSG00000187772	3.10285	0.00156	n/a
Up	1063	CENPF	ENSG00000117724	3.08716	7.13e-17	2
Up	57016	AKR1B10	ENSG00000198074	3.06718	0.00754	2
Up	3557	IL1RN	ENSG00000136689	3.03822	5.69e-08	2
Up	7083	TK1	ENSG00000167900	3.01416	7.2e-19	n/a
Up	89870	TRIM15	ENSG00000204610	2.99938	0.000579	2
Up	4998	ORC1L	ENSG00000085840	2.96493	7.13e-17	6
Up	898	CCNE1	ENSG00000105173	2.92909	1.58e-11	1
Up	5888	RAD51	ENSG00000051180	2.92078	1.19e-18	5
Up	3576	IL8	ENSG00000169429	2.92045	9.64e-05	n/a
Up	81620	CDT1	ENSG00000167513	2.91077	2.54e-16	n/a
Up	6790	AURKA	ENSG00000087586	2.89283	9.05e-19	6
Up	23657	SLC7A11	ENSG00000151012	2.88845	3.9e-08	1
Up	255738	PCSK9	ENSG00000169174	2.88233	0.000576	1
Up	7015	TERT	ENSG00000164362	2.85579	1e-05	10
Up	3832	KIF11	ENSG00000138160	2.84315	1.01e-17	n/a
Up	810	CALML3	ENSG00000178363	2.83774	0.00174	2
Up	891	CCNB1	ENSG00000134057	2.82041	3.96e-19	2
Up	8140	SLC7A5	ENSG00000103257	2.80402	1.18e-11	1
Up	1869	E2F1	ENSG00000101412	2.77336	1.09e-13	6
Up	51806	CALML5	ENSG00000178372	2.72971	0.00559	1
Up	993	CDC25A	ENSG00000164045	2.70627	2.49e-16	1
Up	1062	CENPE	ENSG00000138778	2.69929	1.02e-12	n/a
Up	9401	RECQL4	ENSG00000160957	2.68851	7.77e-14	3
Up	2175	FANCA	ENSG00000187741	2.67294	2.72e-17	5
Up	1894	ECT2	ENSG00000114346	2.66598	2.69e-15	2
Up	2731	GLDC	ENSG00000178445	2.65403	0.00455	2
Up	3099	HK2	ENSG00000159399	2.6524	1.26e-15	n/a
Up	4085	MAD2L1	ENSG00000164109	2.64618	6.61e-14	n/a
Up	23594	ORC6L	ENSG00000091651	2.6452	8.67e-17	2
Up	80119	PIF1	ENSG00000140451	2.61068	1.59e-10	6
Up	4504	MT3	ENSG00000087250	2.60379	0.0035	2
Up	3963	LGALS7	ENSG00000205076	2.58093	0.00175	2
Up	8347	HIST1H2BC	ENSG00000180596	2.58036	6.5e-07	n/a
Up	10403	NDC80	ENSG00000080986	2.55165	1.57e-10	2
Up	890	CCNA2	ENSG00000145386	2.5241	4.54e-16	2
Up	1761	DMRT1	ENSG00000137090	2.52026	0.000784	n/a
Up	8351	HIST1H3D	ENSG00000197409	2.50577	8.69e-08	3
Up	983	CDK1	ENSG00000170312	2.48579	3e-16	2
Up	146956	EME1	ENSG00000154920	2.4808	1.28e-15	2
Up	29968	PSAT1	ENSG00000135069	2.46689	8.11e-09	2
Up	7421	VDR	ENSG00000111424	2.44012	9.04e-08	6
Up	2069	EREG	ENSG00000124882	2.43505	0.00544	n/a
Up	641	BLM	ENSG00000197299	2.41394	9.29e-15	8
Up	1029	CDKN2A	ENSG00000147889	2.40946	0.000183	n/a
Up	79007	DBNDD1	ENSG00000003249	2.38069	1.01e-09	2
Up	54821	ERCC6L	ENSG00000186871	2.36354	5.14e-13	n/a
Up	3620	IDO1	ENSG00000131203	2.34967	0.00151	2
Up	8970	HIST1H2BJ	ENSG00000124635	2.32744	1.24e-05	n/a
Up	114822	RHPN1	ENSG00000158106	2.30029	2.32e-08	1
Up	3159	HMGA1	ENSG00000137309	2.28524	6.08e-10	2
Up	1690	COCH	ENSG00000100473	2.28196	0.000948	2
Up	4001	LMNB1	ENSG00000113368	2.26999	2.97e-11	2
Up	3838	KPNA2	ENSG00000182481	2.26978	6.68e-15	2
Up	1164	CKS2	ENSG00000123975	2.25657	3.36e-16	n/a
Up	8357	HIST1H3H	ENSG00000278828	2.24322	1.44e-06	3
Up	10635	RAD51AP1	ENSG00000111247	2.24146	1.49e-07	2
Up	7037	TFRC	ENSG00000072274	2.23081	1.41e-08	2
Up	8339	HIST1H2BG	ENSG00000273802	2.22936	3.9e-05	n/a
Up	7161	TP73	ENSG00000078900	2.20737	0.000844	5
Up	55771	PRR11	ENSG00000068489	2.19211	0.00293	n/a
Up	4072	EPCAM	ENSG00000119888	2.17788	6.13e-06	n/a
Up	2146	EZH2	ENSG00000106462	2.1563	1.5e-13	1
Up	3875	KRT18	ENSG00000111057	2.14292	1.65e-05	n/a
Up	79413	ZBED2	ENSG00000177494	2.11859	0.0024	n/a
Up	55971	BAIAP2L1	ENSG00000006453	2.10904	1.14e-14	2
Up	7039	TGFA	ENSG00000163235	2.10697	0.000622	n/a
Up	9636	ISG15	ENSG00000187608	2.10674	0.000762	5
Up	9134	CCNE2	ENSG00000175305	2.1007	0.000101	1
Up	22824	HSPA4L	ENSG00000164070	2.09565	0.000737	2
Up	54502	RBM47	ENSG00000163694	2.09029	8.83e-06	n/a
Up	6913	TBX15	ENSG00000092607	2.07704	0.00294	1
Up	8345	HIST1H2BH	ENSG00000275713	2.07676	0.00753	n/a
Up	9319	TRIP13	ENSG00000071539	2.06986	1.1e-10	2
Up	2295	FOXF2	ENSG00000137273	2.05344	0.00456	1
Up	165545	DQX1	ENSG00000144045	2.03297	0.00057	1
Up	23624	CBLC	ENSG00000142273	2.01741	0.00392	n/a
Up	29127	RACGAP1	ENSG00000161800	2.01622	4.57e-13	1
Up	10381	TUBB3	ENSG00000258947	2.0038	0.000248	2
Up	8355	HIST1H3G	ENSG00000273983	1.99862	0.00539	3
Up	2177	FANCD2	ENSG00000144554	1.98217	1.46e-12	6
Up	999	CDH1	ENSG00000039068	1.966	0.000378	n/a
Up	4602	MYB	ENSG00000118513	1.95842	0.000214	2
Up	83990	BRIP1	ENSG00000136492	1.95623	9.12e-05	2
Up	26227	PHGDH	ENSG00000092621	1.94379	8.01e-07	2
Up	1763	DNA2	ENSG00000138346	1.94291	5.43e-09	3
Up	55215	FANCI	ENSG00000140525	1.93896	6.27e-16	2
Up	8673	VAMP8	ENSG00000118640	1.93746	3.23e-07	1
Up	10072	DPP3	ENSG00000254986	1.92134	2.69e-19	2
Up	79012	CAMKV	ENSG00000164076	1.91335	0.0079	1
Up	2237	FEN1	ENSG00000168496	1.90567	2.28e-12	8
Up	4582	MUC1	ENSG00000185499	1.87752	0.00479	n/a
Up	11274	USP18	ENSG00000184979	1.86965	1.23e-06	1
Up	1789	DNMT3B	ENSG00000088305	1.86805	1.61e-06	2
Up	8928	FOXH1	ENSG00000160973	1.85735	0.000344	1
Up	4171	MCM2	ENSG00000073111	1.84453	1.07e-09	3
Up	22983	MAST1	ENSG00000105613	1.83632	0.00134	2
Up	3149	HMGB3	ENSG00000029993	1.82901	6.08e-14	2
Up	3418	IDH2	ENSG00000182054	1.81614	5.56e-10	n/a
Up	688	KLF5	ENSG00000102554	1.81485	0.000131	1
Up	5165	PDK3	ENSG00000067992	1.81179	2.87e-08	1
Up	9123	SLC16A3	ENSG00000141526	1.80189	6.38e-06	n/a
Up	79977	GRHL2	ENSG00000083307	1.7901	0.00886	6
Up	7516	XRCC2	ENSG00000196584	1.78639	8.04e-07	2
Up	2187	FANCB	ENSG00000181544	1.78357	1.03e-08	2
Up	5315	PKM2	ENSG00000067225	1.77651	1.32e-14	2
Up	9473	C1orf38	ENSG00000130775	1.77032	3.91e-06	2
Up	1163	CKS1B	ENSG00000173207	1.76711	6.5e-08	n/a
Up	4173	MCM4	ENSG00000104738	1.74984	7.62e-06	2
Up	9053	MAP7	ENSG00000135525	1.74582	9.66e-06	2
Up	644186	C22orf41	ENSG00000217442	1.72679	0.00775	n/a
Up	84264	HAGHL	ENSG00000103253	1.71808	0.00385	1
Up	2023	ENO1	ENSG00000074800	1.71427	1.75e-10	n/a
Up	10797	MTHFD2	ENSG00000065911	1.70918	2.1e-09	n/a
Up	2597	GAPDH	ENSG00000111640	1.70769	3.28e-10	2
Up	54933	RHBDL2	ENSG00000158315	1.69371	0.0034	1
Up	116028	C16orf75	ENSG00000175643	1.68588	3.49e-08	2
Up	79931	TNIP3	ENSG00000050730	1.68068	0.00561	1
Up	2762	GMDS	ENSG00000112699	1.67038	2.54e-08	1
Up	9603	NFE2L3	ENSG00000050344	1.66923	0.00116	2
Up	92421	CHMP4C	ENSG00000164695	1.64331	0.000163	1
Up	3417	IDH1	ENSG00000138413	1.62876	4.28e-07	5
Up	5050	PAFAH1B3	ENSG00000079462	1.62674	2.19e-07	2
Up	8503	PIK3R3	ENSG00000117461	1.60897	1.77e-06	n/a
Up	6850	SYK	ENSG00000165025	1.59381	0.000136	2
Up	7167	TPI1	ENSG00000111669	1.57598	6.23e-10	2
Up	29993	PACSIN1	ENSG00000124507	1.57325	0.00595	2
Up	254427	C10orf47	ENSG00000148426	1.57017	9.04e-07	2
Up	1111	CHEK1	ENSG00000149554	1.55863	3.74e-09	3
Up	8348	HIST1H2BO	ENSG00000274641	1.55782	0.000295	n/a
Up	79172	CENPO	ENSG00000138092	1.55342	1.8e-06	1
Up	301	ANXA1	ENSG00000135046	1.55083	0.00779	2
Up	11022	TDRKH	ENSG00000182134	1.54598	6.68e-07	1
Up	51291	GMIP	ENSG00000089639	1.5348	1.74e-10	1
Up	1829	DSG2	ENSG00000046604	1.5317	0.00105	2
Up	85415	RHPN2	ENSG00000131941	1.53008	9.96e-05	1
Up	3008	HIST1H1E	ENSG00000168298	1.52952	0.000294	n/a
Up	55706	TMEM48	ENSG00000058804	1.52455	6.17e-06	n/a
Up	8914	TIMELESS	ENSG00000111602	1.52432	6.58e-09	n/a
Up	5226	PGD	ENSG00000142657	1.51246	3.41e-10	2
Up	8208	CHAF1B	ENSG00000159259	1.51096	1.99e-07	2
Up	55157	DARS2	ENSG00000117593	1.49131	3.6e-10	2
Up	3939	LDHA	ENSG00000134333	1.48519	9.75e-07	2
Up	50943	FOXP3	ENSG00000049768	1.48085	0.00268	1
Up	28956	ROBLD3	ENSG00000116586	1.47945	7.65e-08	n/a
Up	29028	ATAD2	ENSG00000156802	1.46997	1.24e-05	1
Up	10783	NEK6	ENSG00000119408	1.46907	7.44e-10	2
Up	672	BRCA1	ENSG00000012048	1.45984	2.93e-06	2
Up	4651	MYO10	ENSG00000145555	1.45081	5.37e-06	2
Up	3017	HIST1H2BD	ENSG00000158373	1.44942	0.000341	n/a
Up	8365	HIST1H4H	ENSG00000158406	1.44044	0.0082	3
Up	4501	MT1X	ENSG00000187193	1.42202	0.00324	2
Up	6888	TALDO1	ENSG00000177156	1.41241	2.14e-06	2
Up	8340	HIST1H2BL	ENSG00000185130	1.40622	0.000502	n/a
Up	3068	HDGF	ENSG00000143321	1.40443	1.11e-13	2
Up	9028	RHBDL1	ENSG00000103269	1.39959	0.00539	1
Up	5230	PGK1	ENSG00000102144	1.39747	2.85e-06	n/a
Up	1026	CDKN1A	ENSG00000124762	1.39504	0.00265	2
Up	23401	FRAT2	ENSG00000181274	1.39338	4.74e-07	2
Up	10535	RNASEH2A	ENSG00000104889	1.38799	2.39e-06	1
Up	1841	DTYMK	ENSG00000168393	1.37956	1.69e-07	2
Up	8349	HIST2H2BE	ENSG00000184678	1.37083	0.00371	n/a
Up	1104	RCC1	ENSG00000180198	1.37062	1.04e-06	2
Up	10123	ARL4C	ENSG00000188042	1.36925	0.00258	1
Up	3014	H2AFX	ENSG00000188486	1.36795	1.43e-06	2
Up	675	BRCA2	ENSG00000139618	1.3673	0.00808	2
Up	28998	MRPL13	ENSG00000172172	1.36541	3.79e-09	n/a
Up	3013	HIST1H2AD	ENSG00000196866	1.36497	0.00291	n/a
Up	3310	HSPA6	ENSG00000173110	1.35865	0.00961	2
Up	10383	TUBB2C	ENSG00000188229	1.34621	1.02e-07	2
Up	25804	LSM4	ENSG00000130520	1.33777	2.07e-07	n/a
Up	5163	PDK1	ENSG00000152256	1.33395	0.000104	1
Up	6195	RPS6KA1	ENSG00000117676	1.33219	3.82e-07	n/a
Up	84275	SLC25A33	ENSG00000171612	1.32922	1.71e-07	1
Up	3669	ISG20	ENSG00000172183	1.32733	0.00514	2
Up	11169	WDHD1	ENSG00000198554	1.32034	2.46e-05	2
Up	8358	HIST1H3B	ENSG00000274267	1.31902	0.00162	3
Up	10223	GPA33	ENSG00000143167	1.31689	0.00662	2
Up	3015	H2AFZ	ENSG00000164032	1.31655	4.39e-08	n/a
Up	4830	NME1	ENSG00000239672	1.3139	1.31e-07	n/a
Up	23080	AVL9	ENSG00000105778	1.29971	1.85e-07	n/a
Up	11221	DUSP10	ENSG00000143507	1.29905	0.000811	2
Up	5427	POLE2	ENSG00000100479	1.29285	0.00159	3
Up	9168	TMSB10	ENSG00000034510	1.28502	0.000246	2
Up	81873	ARPC5L	ENSG00000136950	1.27791	1.81e-09	1
Up	1978	EIF4EBP1	ENSG00000187840	1.27416	0.00112	n/a
Up	10661	KLF1	ENSG00000105610	1.27119	0.000816	1
Up	1719	DHFR	ENSG00000228716	1.26884	7.47e-05	2
Up	11313	LYPLA2	ENSG00000011009	1.26861	1.8e-07	n/a
Up	53340	SPA17	ENSG00000064199	1.26187	0.00314	2
Up	8341	HIST1H2BN	ENSG00000233822	1.25846	0.00215	n/a
Up	64793	CCDC21	ENSG00000130695	1.25776	4.81e-06	2
Up	839	CASP6	ENSG00000138794	1.25616	4.4e-09	n/a
Up	3336	HSPE1	ENSG00000115541	1.256	1.03e-08	n/a
Up	9131	AIFM1	ENSG00000156709	1.25497	8.8e-06	2
Up	6472	SHMT2	ENSG00000182199	1.25382	2.09e-07	n/a
Up	84817	TXNDC17	ENSG00000129235	1.25308	3.46e-07	2
Up	6185	RPN2	ENSG00000118705	1.24232	2.28e-09	2
Up	3654	IRAK1	ENSG00000184216	1.23204	1.87e-06	2
Up	11200	CHEK2	ENSG00000183765	1.23114	6.9e-07	3
Up	8331	HIST1H2AJ	ENSG00000276368	1.23058	0.00547	n/a
Up	79077	DCTPP1	ENSG00000179958	1.22424	6.83e-06	n/a
Up	3312	HSPA8	ENSG00000109971	1.22173	3.02e-05	n/a
Up	11040	PIM2	ENSG00000102096	1.21946	0.00036	2
Up	5111	PCNA	ENSG00000132646	1.21912	9.42e-06	7
Up	5610	EIF2AK2	ENSG00000055332	1.21719	0.00013	n/a
Up	6119	RPA3	ENSG00000106399	1.21349	3.12e-07	2
Up	3320	HSP90AA1	ENSG00000080824	1.21292	1.03e-08	6
Up	8356	HIST1H3J	ENSG00000197153	1.21233	0.00118	3
Up	8338	HIST2H2AC	ENSG00000184260	1.20252	0.00758	n/a
Up	1030	CDKN2B	ENSG00000147883	1.19969	0.00828	2
Up	9377	COX5A	ENSG00000178741	1.19483	4.5e-07	n/a
Up	2063	NR2F6	ENSG00000160113	1.1923	0.00012	2
Up	79075	DSCC1	ENSG00000136982	1.19162	5.34e-05	2
Up	8360	HIST1H4D	ENSG00000277157	1.18394	0.000626	3
Up	811	CALR	ENSG00000179218	1.17889	2.5e-08	n/a
Up	57486	NLN	ENSG00000123213	1.17631	0.000576	n/a
Up	5052	PRDX1	ENSG00000117450	1.17318	4.34e-07	2
Up	6627	SNRPA1	ENSG00000131876	1.16673	1.42e-08	2
Up	7086	TKT	ENSG00000163931	1.16619	5.15e-05	2
Up	10525	HYOU1	ENSG00000149428	1.16098	1.32e-07	1
Up	27161	EIF2C2	ENSG00000123908	1.16053	3.28e-05	n/a
Up	302	ANXA2	ENSG00000182718	1.1572	0.00029	2
Up	5606	MAP2K3	ENSG00000034152	1.15321	2.49e-06	2
Up	2026	ENO2	ENSG00000111674	1.1511	0.00825	2
Up	8332	HIST1H2AL	ENSG00000276903	1.14941	0.00568	2
Up	23649	POLA2	ENSG00000014138	1.14892	1.61e-05	2
Up	1871	E2F3	ENSG00000112242	1.14507	2.18e-06	2
Up	375686	SPATC1	ENSG00000186583	1.13913	0.00315	n/a
Up	226	ALDOA	ENSG00000149925	1.13896	1.42e-05	2
Up	3308	HSPA4	ENSG00000170606	1.13853	2.95e-12	2
Up	8334	HIST1H2AC	ENSG00000180573	1.13666	0.00613	n/a
Up	64080	RBKS	ENSG00000171174	1.13576	0.000477	2
Up	578	BAK1	ENSG00000030110	1.13171	8.63e-08	n/a
Up	79873	NUDT18	ENSG00000275074	1.12924	0.00264	2
Up	10189	THOC4	ENSG00000183684	1.1258	3.69e-05	2
Up	3608	ILF2	ENSG00000143621	1.1192	1.35e-08	2
Up	7416	VDAC1	ENSG00000213585	1.1162	2.16e-10	n/a
Up	10376	TUBA1B	ENSG00000123416	1.1136	1.73e-07	n/a
Up	8407	TAGLN2	ENSG00000158710	1.11305	2.85e-05	2
Up	3141	HLCS	ENSG00000159267	1.11091	2.48e-07	2
Up	10018	BCL2L11	ENSG00000153094	1.11035	1.19e-05	n/a
Up	6182	MRPL12	ENSG00000262814	1.1099	0.000139	n/a
Up	26292	MYCBP	ENSG00000214114	1.10972	2.06e-08	n/a
Up	54913	RPP25	ENSG00000178718	1.10895	0.00445	2
Up	65263	PYCRL	ENSG00000104524	1.10893	0.000119	2
Up	10213	PSMD14	ENSG00000115233	1.10767	3.53e-09	n/a
Up	25788	RAD54B	ENSG00000197275	1.10547	0.000625	2
Up	339230	CCDC137	ENSG00000185298	1.10506	4.47e-06	2
Up	23753	SDF2L1	ENSG00000128228	1.10393	0.000689	2
Up	476	ATP1A1	ENSG00000163399	1.10163	8.53e-06	2
Up	8565	YARS	ENSG00000134684	1.09613	2.98e-08	n/a
Up	348654	GEN1	ENSG00000178295	1.09612	3.8e-06	2
Up	54512	EXOSC4	ENSG00000178896	1.09441	0.00116	n/a
Up	8350	HIST1H3A	ENSG00000275714	1.09381	0.00366	3
Up	51053	GMNN	ENSG00000112312	1.09185	0.000104	2
Up	142	PARP1	ENSG00000143799	1.09115	4.82e-07	3
Up	327	APEH	ENSG00000164062	1.08899	4.74e-07	2
Up	2021	ENDOG	ENSG00000167136	1.08682	0.00311	n/a
Up	57171	DOLPP1	ENSG00000167130	1.07785	6.43e-08	1
Up	26355	FAM162A	ENSG00000114023	1.07598	0.00011	n/a
Up	6632	SNRPD1	ENSG00000167088	1.07537	3.18e-06	2
Up	122769	PPIL5	ENSG00000165501	1.07104	1.13e-06	1
Up	10907	TXNL4A	ENSG00000141759	1.06673	5.49e-05	n/a
Up	3304	HSPA1B	ENSG00000204388	1.0625	0.00134	n/a
Up	5499	PPP1CA	ENSG00000172531	1.06223	1.36e-07	2
Up	29088	MRPL15	ENSG00000137547	1.06217	2.03e-06	n/a
Up	55163	PNPO	ENSG00000108439	1.06177	5.12e-06	1
Up	84930	MASTL	ENSG00000120539	1.06147	9.74e-05	1
Up	8607	RUVBL1	ENSG00000175792	1.06133	1.57e-07	5
Up	10519	CIB1	ENSG00000185043	1.06066	0.000381	n/a
Up	132	ADK	ENSG00000156110	1.06019	9.42e-06	1
Up	5877	RABIF	ENSG00000183155	1.05883	3.51e-09	2
Up	27089	UQCRQ	ENSG00000164405	1.05482	0.000209	n/a
Up	3619	INCENP	ENSG00000149503	1.05139	0.0045	1
Up	22928	SEPHS2	ENSG00000179918	1.04917	2.47e-05	2
Up	64928	MRPL14	ENSG00000180992	1.03695	3.65e-05	n/a
Up	55920	RCC2	ENSG00000179051	1.0347	1.85e-08	2
Up	10434	LYPLA1	ENSG00000120992	1.03335	8.68e-05	2
Up	29844	TFPT	ENSG00000105619	1.03158	0.000462	1
Up	10212	DDX39	ENSG00000123136	1.0305	3.4e-05	2
Up	54865	GPATCH4	ENSG00000160818	1.02565	0.00012	1
Up	5091	PC	ENSG00000173599	1.02561	0.00104	2
Up	94056	SYAP1	ENSG00000169895	1.02515	2.12e-06	2
Up	7443	VRK1	ENSG00000100749	1.02162	9.14e-06	1
Up	5984	RFC4	ENSG00000163918	1.01953	0.000121	3
Up	79723	SUV39H2	ENSG00000152455	1.01921	1.07e-05	2
Up	10228	STX6	ENSG00000135823	1.01627	1.04e-08	1
Up	88745	C6orf153	ENSG00000124541	1.01427	1.07e-07	n/a
Up	5686	PSMA5	ENSG00000143106	1.01037	2.99e-07	n/a
Up	26521	TIMM8B	ENSG00000150779	1.00755	0.000224	n/a
Up	5982	RFC2	ENSG00000049541	1.00724	2.52e-06	3
Up	4141	MARS	ENSG00000166986	1.00548	6.78e-10	n/a
Up	5723	PSPH	ENSG00000146733	1.00531	1.35e-06	2
Up	3309	HSPA5	ENSG00000044574	1.00447	1.71e-07	n/a
Up	8508	NIPSNAP1	ENSG00000184117	1.00338	6.54e-05	2
Down	93649	MYOCD	ENSG00000141052	-6.43815	3.17e-19	2
Down	284654	RSPO1	ENSG00000169218	-6.31855	5.02e-14	n/a
Down	7490	WT1	ENSG00000184937	-5.67107	3.22e-11	6
Down	57569	ARHGAP20	ENSG00000137727	-5.43279	7.75e-21	2
Down	590	BCHE	ENSG00000114200	-5.23895	1.25e-10	n/a
Down	668	FOXL2	ENSG00000183770	-5.2269	4.76e-14	2
Down	815	CAMK2A	ENSG00000070808	-5.03406	1.6e-15	2
Down	6387	CXCL12	ENSG00000107562	-5.01698	4.81e-15	n/a
Down	56849	TCEAL7	ENSG00000182916	-4.97697	4.81e-15	5
Down	2273	FHL1	ENSG00000022267	-4.83165	1.98e-18	2
Down	2735	GLI1	ENSG00000111087	-4.74076	4.96e-13	6
Down	7704	ZBTB16	ENSG00000109906	-4.63399	4.35e-17	2
Down	6833	ABCC8	ENSG00000006071	-4.59553	1.33e-10	1
Down	57419	SLC24A3	ENSG00000185052	-4.53583	1.04e-14	n/a
Down	1641	DCX	ENSG00000077279	-4.34747	2.68e-07	2
Down	85453	TSPYL5	ENSG00000180543	-4.32393	1.63e-07	1
Down	3090	HIC1	ENSG00000177374	-4.24519	7.9e-19	1
Down	7757	ZNF208	ENSG00000160321	-4.08125	3.57e-09	2
Down	10060	ABCC9	ENSG00000069431	-4.01443	5.3e-13	1
Down	2736	GLI2	ENSG00000074047	-4.00975	4.34e-13	6
Down	57631	LRCH2	ENSG00000130224	-4.00958	1.19e-09	1
Down	2247	FGF2	ENSG00000138685	-3.99877	2.16e-14	n/a
Down	5334	PLCL1	ENSG00000115896	-3.96749	3.6e-16	1
Down	7472	WNT2	ENSG00000105989	-3.95862	1.59e-09	n/a
Down	6876	TAGLN	ENSG00000149591	-3.92742	1.46e-12	2
Down	2354	FOSB	ENSG00000125740	-3.91342	4.31e-07	2
Down	9715	FAM131B	ENSG00000159784	-3.90357	4.37e-14	2
Down	93986	FOXP2	ENSG00000128573	-3.89233	1.37e-08	1
Down	5156	PDGFRA	ENSG00000134853	-3.79855	1.92e-09	4
Down	440073	IQSEC3	ENSG00000120645	-3.7581	2.77e-08	2
Down	6935	ZEB1	ENSG00000148516	-3.74751	1.44e-15	n/a
Down	2562	GABRB3	ENSG00000166206	-3.65958	1.83e-05	2
Down	8471	IRS4	ENSG00000133124	-3.65122	4.22e-16	2
Down	78997	GDAP1L1	ENSG00000124194	-3.651	1.12e-11	1
Down	23345	SYNE1	ENSG00000131018	-3.55921	4.18e-14	2
Down	6622	SNCA	ENSG00000145335	-3.53405	2.95e-10	n/a
Down	163223	ZNF676	ENSG00000196109	-3.51615	3.22e-11	n/a
Down	7025	NR2F1	ENSG00000175745	-3.49839	5.15e-08	5
Down	56963	RGMA	ENSG00000182175	-3.49231	1.95e-10	2
Down	3082	HGF	ENSG00000019991	-3.46216	2.24e-07	n/a
Down	283120	H19	ENSG00000130600	-3.43829	0.000359	n/a
Down	23498	HAAO	ENSG00000162882	-3.43628	8.89e-11	2
Down	140628	GATA5	ENSG00000130700	-3.43033	0.000407	1
Down	128209	KLF17	ENSG00000171872	-3.36301	2.45e-24	1
Down	563	AZGP1	ENSG00000160862	-3.29855	0.00113	2
Down	3479	IGF1	ENSG00000017427	-3.29573	4.14e-06	n/a
Down	4223	MEOX2	ENSG00000106511	-3.26671	0.000269	n/a
Down	894	CCND2	ENSG00000118971	-3.25017	1.56e-07	n/a
Down	3484	IGFBP1	ENSG00000146678	-3.20904	7.48e-05	n/a
Down	4286	MITF	ENSG00000187098	-3.1768	6.73e-14	2
Down	54456	MOV10L1	ENSG00000073146	-3.17617	1.81e-07	1
Down	7091	TLE4	ENSG00000106829	-3.03247	1.2e-09	n/a
Down	23708	GSPT2	ENSG00000189369	-3.02586	2.31e-05	n/a
Down	55679	LIMS2	ENSG00000072163	-3.00193	4.34e-13	n/a
Down	5327	PLAT	ENSG00000104368	-2.98687	1.17e-08	2
Down	216	ALDH1A1	ENSG00000165092	-2.9605	6.07e-05	2
Down	3487	IGFBP4	ENSG00000141753	-2.94236	2.93e-10	n/a
Down	9945	GFPT2	ENSG00000131459	-2.94059	6.91e-08	2
Down	28	ABO	ENSG00000175164	-2.92859	2.35e-05	n/a
Down	25849	PARM1	ENSG00000169116	-2.89834	2.51e-06	2
Down	6886	TAL1	ENSG00000162367	-2.87901	3.49e-11	6
Down	93426	SYCE1	ENSG00000171772	-2.86913	0.000431	n/a
Down	7291	TWIST1	ENSG00000122691	-2.8584	2.57e-05	n/a
Down	85360	SYDE1	ENSG00000105137	-2.85097	2.69e-15	1
Down	11107	PRDM5	ENSG00000138738	-2.82875	2.23e-06	n/a
Down	3791	KDR	ENSG00000128052	-2.82053	1.05e-12	n/a
Down	7026	NR2F2	ENSG00000185551	-2.80548	4.23e-15	7
Down	284119	PTRF	ENSG00000177469	-2.78604	8.14e-15	n/a
Down	9839	ZEB2	ENSG00000169554	-2.77277	6.23e-10	5
Down	10365	KLF2	ENSG00000127528	-2.76608	5.95e-12	6
Down	84632	AFAP1L2	ENSG00000169129	-2.72939	1.73e-08	2
Down	3667	IRS1	ENSG00000169047	-2.71841	2.92e-07	n/a
Down	1756	DMD	ENSG00000198947	-2.69565	1.03e-05	2
Down	5159	PDGFRB	ENSG00000113721	-2.69339	6.4e-12	n/a
Down	2056	EPO	ENSG00000130427	-2.68785	1.21e-09	n/a
Down	221895	JAZF1	ENSG00000153814	-2.67922	1.82e-15	1
Down	7225	TRPC6	ENSG00000137672	-2.64741	1.25e-05	n/a
Down	3488	IGFBP5	ENSG00000115461	-2.62833	1.53e-05	n/a
Down	2353	FOS	ENSG00000170345	-2.61781	1.61e-05	6
Down	5577	PRKAR2B	ENSG00000005249	-2.61649	8.19e-07	2
Down	6785	ELOVL4	ENSG00000118402	-2.60295	4.89e-05	1
Down	51661	FKBP7	ENSG00000079150	-2.59938	1.74e-14	n/a
Down	5727	PTCH1	ENSG00000185920	-2.59418	7.34e-12	n/a
Down	4734	NEDD4	ENSG00000069869	-2.59346	4.54e-10	n/a
Down	126668	TDRD10	ENSG00000163239	-2.5815	1e-05	1
Down	1958	EGR1	ENSG00000120738	-2.54977	8.95e-07	6
Down	800	CALD1	ENSG00000122786	-2.5387	7.51e-14	2
Down	5621	PRNP	ENSG00000171867	-2.53335	3.98e-09	n/a
Down	273	AMPH	ENSG00000078053	-2.5249	0.000308	2
Down	10157	AASS	ENSG00000008311	-2.50828	3.6e-06	2
Down	10319	LAMC3	ENSG00000050555	-2.49471	1.51e-05	n/a
Down	10628	TXNIP	ENSG00000265972	-2.48661	1.62e-09	1
Down	5064	PALM	ENSG00000099864	-2.48563	2.78e-05	2
Down	367	AR	ENSG00000169083	-2.45741	0.00306	6
Down	2078	ERG	ENSG00000157554	-2.43857	2.66e-09	n/a
Down	26038	CHD5	ENSG00000116254	-2.43359	2.46e-05	2
Down	6909	TBX2	ENSG00000121068	-2.41834	9.32e-08	2
Down	1136	CHRNA3	ENSG00000080644	-2.4125	0.000409	n/a
Down	3176	HNMT	ENSG00000150540	-2.39189	1.29e-07	2
Down	3708	ITPR1	ENSG00000150995	-2.39045	1.08e-08	n/a
Down	80726	KIAA1683	ENSG00000130518	-2.39036	2.07e-05	n/a
Down	354	KLK3	ENSG00000142515	-2.38014	0.000155	n/a
Down	2313	FLI1	ENSG00000151702	-2.3626	2.95e-10	2
Down	28514	DLL1	ENSG00000198719	-2.32103	2.4e-06	n/a
Down	1809	DPYSL3	ENSG00000113657	-2.30969	8.89e-05	2
Down	2627	GATA6	ENSG00000141448	-2.30077	0.000416	1
Down	2624	GATA2	ENSG00000179348	-2.29548	0.000362	1
Down	5587	PRKD1	ENSG00000184304	-2.29092	5.77e-06	1
Down	5919	RARRES2	ENSG00000106538	-2.27825	0.000286	2
Down	1073	CFL2	ENSG00000165410	-2.27713	3.35e-13	n/a
Down	596	BCL2	ENSG00000171791	-2.27133	3.16e-06	n/a
Down	729582	DIRC3	ENSG00000231672	-2.26231	1.62e-05	n/a
Down	23136	EPB41L3	ENSG00000082397	-2.24893	3.52e-07	n/a
Down	345630	FBLL1	ENSG00000188573	-2.2481	0.00107	n/a
Down	6907	TBL1X	ENSG00000101849	-2.22802	4.26e-14	2
Down	4093	SMAD9	ENSG00000120693	-2.21321	0.00106	n/a
Down	1465	CSRP1	ENSG00000159176	-2.17431	6.81e-16	2
Down	57636	ARHGAP23	ENSG00000275832	-2.1736	2.35e-08	1
Down	687	KLF9	ENSG00000119138	-2.17008	1.88e-10	2
Down	667	DST	ENSG00000151914	-2.1598	2.15e-05	2
Down	5578	PRKCA	ENSG00000154229	-2.1515	4.47e-06	n/a
Down	4137	MAPT	ENSG00000186868	-2.13803	0.00021	n/a
Down	339804	C2orf74	ENSG00000237651	-2.1214	0.00167	n/a
Down	624	BDKRB2	ENSG00000168398	-2.11339	4.45e-07	2
Down	128854	TSPYL3	ENSG00000235217	-2.08687	0.000236	1
Down	57716	PRX	ENSG00000105227	-2.08282	3.96e-08	2
Down	79047	KCTD15	ENSG00000153885	-2.07724	3.6e-05	2
Down	159686	CCDC147	ENSG00000120051	-2.0717	0.00224	2
Down	10763	NES	ENSG00000132688	-2.06155	1.8e-05	n/a
Down	221400	TDRD6	ENSG00000180113	-2.0472	3.7e-05	2
Down	3725	JUN	ENSG00000177606	-2.02638	6.41e-08	5
Down	26585	GREM1	ENSG00000166923	-2.0075	0.00949	2
Down	8844	KSR1	ENSG00000141068	-2.0004	1.97e-08	n/a
Down	3164	NR4A1	ENSG00000123358	-1.98078	2.42e-05	n/a
Down	947	CD34	ENSG00000174059	-1.95099	2.03e-11	n/a
Down	51209	RAB9B	ENSG00000123570	-1.95057	8.59e-06	1
Down	3815	KIT	ENSG00000157404	-1.93898	0.00302	n/a
Down	9478	CABP1	ENSG00000157782	-1.92874	3.79e-05	1
Down	5153	PDE1B	ENSG00000123360	-1.9277	3.53e-05	2
Down	5579	PRKCB	ENSG00000166501	-1.92424	0.00134	2
Down	28999	KLF15	ENSG00000163884	-1.92162	0.00019	1
Down	131583	FAM43A	ENSG00000185112	-1.9149	8.01e-06	n/a
Down	6623	SNCG	ENSG00000173267	-1.90442	0.00938	2
Down	5166	PDK4	ENSG00000004799	-1.90186	0.000362	1
Down	2306	FOXD2	ENSG00000186564	-1.88908	0.000975	2
Down	6615	SNAI1	ENSG00000124216	-1.88058	1.74e-06	6
Down	79026	AHNAK	ENSG00000124942	-1.85416	2.09e-08	2
Down	10388	SYCP2	ENSG00000196074	-1.84811	0.00831	n/a
Down	8829	NRP1	ENSG00000099250	-1.84468	4.66e-06	n/a
Down	51765	MST4	ENSG00000134602	-1.82625	0.00122	2
Down	9314	KLF4	ENSG00000136826	-1.8142	3.08e-05	7
Down	84142	FAM175A	ENSG00000163322	-1.80037	2.36e-11	2
Down	23428	SLC7A8	ENSG00000092068	-1.79652	0.00316	1
Down	79658	ARHGAP10	ENSG00000071205	-1.79092	3.42e-07	1
Down	84617	TUBB6	ENSG00000176014	-1.78151	1.09e-08	1
Down	7043	TGFB3	ENSG00000119699	-1.78032	3.07e-06	n/a
Down	80139	ZNF703	ENSG00000183779	-1.77756	0.000626	2
Down	2308	FOXO1	ENSG00000150907	-1.76585	4.13e-07	1
Down	4254	KITLG	ENSG00000049130	-1.75512	0.00144	n/a
Down	2494	NR5A2	ENSG00000116833	-1.73488	0.000666	n/a
Down	246721	POLR2J2	ENSG00000228049	-1.70661	0.00568	n/a
Down	3486	IGFBP3	ENSG00000146674	-1.70049	3.19e-05	n/a
Down	23389	MED13L	ENSG00000123066	-1.69811	6.5e-08	1
Down	51378	ANGPT4	ENSG00000101280	-1.69584	0.000194	2
Down	11279	KLF8	ENSG00000102349	-1.69126	0.00247	1
Down	2534	FYN	ENSG00000010810	-1.68355	2.07e-06	n/a
Down	51196	PLCE1	ENSG00000138193	-1.66997	0.00147	1
Down	3560	IL2RB	ENSG00000100385	-1.65921	0.00253	n/a
Down	91947	ARRDC4	ENSG00000140450	-1.65637	3.53e-05	1
Down	4088	SMAD3	ENSG00000166949	-1.65089	3.9e-08	2
Down	9647	PPM1F	ENSG00000100034	-1.64994	1.19e-11	1
Down	57178	ZMIZ1	ENSG00000108175	-1.64809	2.14e-07	1
Down	4215	MAP3K3	ENSG00000198909	-1.62837	2.28e-12	2
Down	3643	INSR	ENSG00000171105	-1.62683	6.77e-09	n/a
Down	64061	TSPYL2	ENSG00000184205	-1.62006	4.9e-07	1
Down	79705	LRRK1	ENSG00000154237	-1.60921	0.000126	1
Down	79689	STEAP4	ENSG00000127954	-1.60575	0.00758	n/a
Down	152926	PPM1K	ENSG00000163644	-1.60514	1.35e-05	1
Down	49	ACR	ENSG00000100312	-1.60508	0.000194	n/a
Down	23143	LRCH1	ENSG00000136141	-1.58997	2.9e-07	1
Down	7424	VEGFC	ENSG00000150630	-1.58261	0.000233	n/a
Down	54976	C20orf27	ENSG00000101220	-1.57875	7.5e-08	2
Down	84662	GLIS2	ENSG00000126603	-1.5707	3.02e-05	n/a
Down	1742	DLG4	ENSG00000132535	-1.56878	7.44e-06	2
Down	56648	EIF5A2	ENSG00000163577	-1.55666	0.00183	2
Down	4162	MCAM	ENSG00000076706	-1.55594	3.71e-07	n/a
Down	2022	ENG	ENSG00000106991	-1.55527	7.85e-09	n/a
Down	6196	RPS6KA2	ENSG00000071242	-1.55301	1.6e-06	n/a
Down	1112	FOXN3	ENSG00000053254	-1.54886	1.04e-08	1
Down	2145	EZH1	ENSG00000108799	-1.5482	1.43e-13	1
Down	23048	FNBP1	ENSG00000187239	-1.54463	4.07e-07	n/a
Down	493861	EID3	ENSG00000255150	-1.53908	0.000474	3
Down	55810	FOXJ2	ENSG00000065970	-1.52382	5.89e-10	1
Down	4303	FOXO4	ENSG00000184481	-1.52029	1.21e-07	1
Down	7048	TGFBR2	ENSG00000163513	-1.51909	4.92e-05	n/a
Down	5980	REV3L	ENSG00000009413	-1.51795	0.000194	2
Down	6934	TCF7L2	ENSG00000148737	-1.50303	6.6e-05	2
Down	10791	VAMP5	ENSG00000168899	-1.50282	0.000672	1
Down	9732	DOCK4	ENSG00000128512	-1.49851	4.84e-05	n/a
Down	3428	IFI16	ENSG00000163565	-1.49562	0.00446	n/a
Down	3600	IL15	ENSG00000164136	-1.48953	0.00248	n/a
Down	8651	SOCS1	ENSG00000185338	-1.48137	0.000263	2
Down	22982	DIP2C	ENSG00000151240	-1.48045	6.85e-05	2
Down	3717	JAK2	ENSG00000096968	-1.47807	5.67e-06	2
Down	79734	KCTD17	ENSG00000100379	-1.46014	4.2e-06	2
Down	1956	EGFR	ENSG00000146648	-1.4538	0.00872	n/a
Down	87	ACTN1	ENSG00000072110	-1.4516	5.63e-10	2
Down	7040	TGFB1	ENSG00000105329	-1.44969	4.39e-05	n/a
Down	23047	PDS5B	ENSG00000083642	-1.4455	7.32e-10	1
Down	4356	MPP3	ENSG00000161647	-1.44173	0.00338	n/a
Down	25	ABL1	ENSG00000097007	-1.41872	3.51e-09	n/a
Down	5570	PKIB	ENSG00000135549	-1.41776	0.00539	2
Down	57337	SENP7	ENSG00000138468	-1.41633	7.87e-05	2
Down	154881	KCTD7	ENSG00000243335	-1.41125	5.65e-07	n/a
Down	3480	IGF1R	ENSG00000140443	-1.40299	0.00672	n/a
Down	29902	C12orf24	ENSG00000204856	-1.3994	0.000784	n/a
Down	5218	CDK14	ENSG00000058091	-1.38675	0.00758	1
Down	8609	KLF7	ENSG00000118263	-1.38464	0.00283	1
Down	9397	NMT2	ENSG00000152465	-1.3826	8.51e-09	n/a
Down	3956	LGALS1	ENSG00000100097	-1.37519	0.000735	2
Down	6604	SMARCD3	ENSG00000082014	-1.37149	0.00176	n/a
Down	9475	ROCK2	ENSG00000134318	-1.34565	0.0046	2
Down	4217	MAP3K5	ENSG00000197442	-1.31545	0.000888	2
Down	2113	ETS1	ENSG00000134954	-1.31415	0.000122	5
Down	64236	PDLIM2	ENSG00000120913	-1.31414	4.89e-05	2
Down	843	CASP10	ENSG00000003400	-1.3047	0.00613	n/a
Down	3707	ITPKB	ENSG00000143772	-1.30153	1.42e-05	n/a
Down	23187	PHLDB1	ENSG00000019144	-1.3009	3.53e-09	n/a
Down	5128	CDK17	ENSG00000059758	-1.29904	2.65e-07	1
Down	55534	MAML3	ENSG00000196782	-1.29899	0.000893	n/a
Down	3306	HSPA2	ENSG00000126803	-1.29874	0.00652	n/a
Down	375484	C5orf25	ENSG00000170085	-1.29821	0.000136	2
Down	6595	SMARCA2	ENSG00000080503	-1.2956	0.00158	1
Down	7003	TEAD1	ENSG00000187079	-1.29544	6.08e-06	1
Down	3727	JUND	ENSG00000130522	-1.27732	2.64e-05	2
Down	54332	GDAP1	ENSG00000104381	-1.26134	0.00562	1
Down	373	TRIM23	ENSG00000113595	-1.25841	1.88e-07	1
Down	11278	KLF12	ENSG00000118922	-1.24795	0.00902	1
Down	9938	ARHGAP25	ENSG00000163219	-1.24575	0.000532	n/a
Down	408	ARRB1	ENSG00000137486	-1.23663	0.000579	2
Down	27086	FOXP1	ENSG00000114861	-1.2247	8.33e-05	1
Down	1316	KLF6	ENSG00000067082	-1.22299	0.000531	1
Down	1760	DMPK	ENSG00000104936	-1.22197	2.24e-05	2
Down	146057	TTBK2	ENSG00000128881	-1.22182	0.00289	1
Down	253260	RICTOR	ENSG00000164327	-1.22033	1.26e-05	n/a
Down	7182	NR2C2	ENSG00000177463	-1.21465	0.00731	6
Down	4209	MEF2D	ENSG00000116604	-1.21124	6.5e-10	n/a
Down	11078	TRIOBP	ENSG00000100106	-1.20297	4.68e-08	n/a
Down	4548	MTR	ENSG00000116984	-1.20234	2.85e-06	n/a
Down	284346	ZNF575	ENSG00000176472	-1.19987	7.8e-06	n/a
Down	677	ZFP36L1	ENSG00000185650	-1.19305	5.33e-05	2
Down	5252	PHF1	ENSG00000112511	-1.19093	1.31e-10	1
Down	7094	TLN1	ENSG00000137076	-1.1866	6.49e-09	2
Down	6844	VAMP2	ENSG00000220205	-1.18065	1.61e-06	1
Down	1027	CDKN1B	ENSG00000111276	-1.17255	0.0027	n/a
Down	146212	KCTD19	ENSG00000168676	-1.1679	0.0041	n/a
Down	23270	TSPYL4	ENSG00000187189	-1.15834	0.000101	1
Down	23515	MORC3	ENSG00000159256	-1.14119	5.33e-05	3
Down	221937	FOXK1	ENSG00000164916	-1.13894	3.1e-05	2
Down	5293	PIK3CD	ENSG00000171608	-1.13855	0.00439	1
Down	472	ATM	ENSG00000149311	-1.13842	8.46e-05	6
Down	23309	SIN3B	ENSG00000127511	-1.13379	9.12e-09	1
Down	5934	RBL2	ENSG00000103479	-1.12514	0.000341	1
Down	5164	PDK2	ENSG00000005882	-1.12499	4.8e-06	1
Down	143872	ARHGAP42	ENSG00000165895	-1.11897	0.00608	1
Down	79738	BBS10	ENSG00000179941	-1.11604	0.000807	n/a
Down	1153	CIRBP	ENSG00000099622	-1.11389	2.26e-06	2
Down	23293	SMG6	ENSG00000070366	-1.10816	5.22e-10	2
Down	57584	ARHGAP21	ENSG00000107863	-1.09386	2.36e-05	1
Down	112869	CCDC101	ENSG00000176476	-1.08684	7.45e-06	n/a
Down	4601	MXI1	ENSG00000119950	-1.0865	1.14e-05	2
Down	10670	RRAGA	ENSG00000155876	-1.0852	4.27e-05	1
Down	7402	UTRN	ENSG00000152818	-1.08343	0.000884	2
Down	200895	DHFRL1	ENSG00000178700	-1.08321	0.000101	2
Down	29945	ANAPC4	ENSG00000053900	-1.07114	0.00177	1
Down	2242	FES	ENSG00000182511	-1.06858	0.00239	3
Down	308	ANXA5	ENSG00000164111	-1.0666	1.6e-06	2
Down	23499	MACF1	ENSG00000127603	-1.06634	4.71e-07	2
Down	29997	GLTSCR2	ENSG00000105373	-1.064	0.000122	n/a
Down	7466	WFS1	ENSG00000109501	-1.06066	0.000758	2
Down	2034	EPAS1	ENSG00000116016	-1.05645	0.00626	6
Down	4204	MECP2	ENSG00000169057	-1.03896	4.39e-12	2
Down	145567	TTC7B	ENSG00000165914	-1.03839	0.000236	n/a
Down	116224	FAM122A	ENSG00000187866	-1.0351	2.18e-07	2
Down	6938	TCF12	ENSG00000140262	-1.03414	0.000811	n/a
Down	26959	HBP1	ENSG00000105856	-1.03081	4.96e-07	n/a
Down	2114	ETS2	ENSG00000157557	-1.02682	0.00172	6
Down	23411	SIRT1	ENSG00000096717	-1.01949	0.000289	3
Down	9759	HDAC4	ENSG00000068024	-1.01947	0.00031	2
Down	2623	GATA1	ENSG00000102145	-1.00901	0.000156	1
