# Supplementary material for: Investigating the Role of Telomere and Telomerase Associated Genes and Proteins in Endometrial Cancer
Source: Methods Protoc. 2020 Sep 3;3(3):63. doi: 10.3390/mps3030063 (PMC7565490; doi:10.3390/mps3030063)
Supplement: Supplementary file 1 [file mps-03-00063-s001.zip › Supplementaries/Table S7. DEGs - Serous-Healthy.xlsx]

## Sheet: Table S7
Table S7. DEGs - Serous-Healthy - │log2FC>1│ FDR<0.01.
Regulation	Entrez Gene ID	Gene Symbol	Ensembl ID	Log2FC	Adj.Pval	TelNet Score
Up	2731	GLDC	ENSG00000178445	5.49075	5.52e-09	2
Up	10643	IGF2BP3	ENSG00000136231	5.23794	5.44e-11	2
Up	1029	CDKN2A	ENSG00000147889	4.8541	2.02e-13	n/a
Up	126306	JSRP1	ENSG00000167476	4.77462	1.36e-06	2
Up	991	CDC20	ENSG00000117399	4.64842	1.16e-28	2
Up	8318	CDC45	ENSG00000093009	4.61585	1.51e-23	1
Up	22974	TPX2	ENSG00000088325	4.61231	3.31e-29	n/a
Up	332	BIRC5	ENSG00000089685	4.47567	8.35e-22	n/a
Up	11065	UBE2C	ENSG00000175063	4.43032	7.93e-24	n/a
Up	3169	FOXA1	ENSG00000129514	4.37191	4.59e-05	n/a
Up	4751	NEK2	ENSG00000117650	4.36019	6.33e-24	2
Up	24137	KIF4A	ENSG00000090889	4.35839	1.02e-28	2
Up	995	CDC25C	ENSG00000158402	4.34937	8.84e-27	n/a
Up	9700	ESPL1	ENSG00000135476	4.33492	1.51e-26	n/a
Up	7020	TFAP2A	ENSG00000137203	4.29705	3.32e-09	2
Up	699	BUB1	ENSG00000169679	4.28717	2.71e-26	n/a
Up	151648	SGOL1	ENSG00000129810	4.23582	4.55e-24	2
Up	9212	AURKB	ENSG00000178999	4.17013	5.1e-23	3
Up	126353	C19orf21	ENSG00000099812	4.1623	1.54e-09	n/a
Up	898	CCNE1	ENSG00000105173	4.14977	1.21e-19	1
Up	9088	PKMYT1	ENSG00000127564	4.11001	4.12e-22	1
Up	2305	FOXM1	ENSG00000111206	4.10806	2.36e-25	1
Up	9133	CCNB2	ENSG00000157456	4.04491	5.07e-27	n/a
Up	3963	LGALS7	ENSG00000205076	3.98639	1.77e-06	2
Up	10642	IGF2BP1	ENSG00000159217	3.98276	4.63e-05	2
Up	8438	RAD54L	ENSG00000085999	3.91866	4.54e-25	2
Up	1761	DMRT1	ENSG00000137090	3.89463	3.2e-07	n/a
Up	55872	PBK	ENSG00000168078	3.85876	1.11e-17	n/a
Up	64151	NCAPG	ENSG00000109805	3.82623	7.79e-25	2
Up	4103	MAGEA4	ENSG00000147381	3.82344	0.00101	2
Up	83540	NUF2	ENSG00000143228	3.79156	9.47e-19	n/a
Up	5347	PLK1	ENSG00000166851	3.77121	7.8e-24	1
Up	389421	LIN28B	ENSG00000187772	3.76889	0.000153	n/a
Up	7153	TOP2A	ENSG00000131747	3.76335	2.68e-19	2
Up	4288	MKI67	ENSG00000148773	3.69825	6.22e-22	1
Up	9156	EXO1	ENSG00000174371	3.68169	5.95e-22	6
Up	55143	CDCA8	ENSG00000134690	3.67314	8.74e-24	2
Up	701	BUB1B	ENSG00000156970	3.665	3.31e-19	n/a
Up	6279	S100A8	ENSG00000143546	3.64717	0.000105	2
Up	63967	CLSPN	ENSG00000092853	3.60769	1.21e-09	2
Up	5307	PITX1	ENSG00000069011	3.57276	1.51e-05	6
Up	6790	AURKA	ENSG00000087586	3.57092	4.54e-25	6
Up	89870	TRIM15	ENSG00000204610	3.55164	6.05e-05	2
Up	55723	ASF1B	ENSG00000105011	3.51277	1.02e-22	6
Up	25886	POC1A	ENSG00000164087	3.51081	3.66e-25	1
Up	84057	MND1	ENSG00000121211	3.5004	5.67e-18	n/a
Up	3161	HMMR	ENSG00000072571	3.49709	2.19e-16	2
Up	3557	IL1RN	ENSG00000136689	3.45697	1.65e-09	2
Up	7083	TK1	ENSG00000167900	3.42991	2.28e-22	n/a
Up	1063	CENPF	ENSG00000117724	3.4171	3.32e-19	2
Up	990	CDC6	ENSG00000094804	3.3665	1.47e-21	n/a
Up	1870	E2F2	ENSG00000007968	3.32068	4.37e-18	2
Up	29968	PSAT1	ENSG00000135069	3.30634	7.13e-14	2
Up	22983	MAST1	ENSG00000105613	3.2957	1.38e-08	2
Up	10403	NDC80	ENSG00000080986	3.2742	2.2e-15	2
Up	57016	AKR1B10	ENSG00000198074	3.26907	0.0051	2
Up	1894	ECT2	ENSG00000114346	3.23314	4.34e-20	2
Up	1869	E2F1	ENSG00000101412	3.21849	8.38e-17	6
Up	4998	ORC1L	ENSG00000085840	3.19796	2.14e-18	6
Up	9502	XAGE2	ENSG00000155622	3.16756	0.000164	2
Up	8347	HIST1H2BC	ENSG00000180596	3.12809	4.07e-09	n/a
Up	9473	C1orf38	ENSG00000130775	3.09969	6.36e-15	2
Up	3159	HMGA1	ENSG00000137309	3.08829	7.95e-16	2
Up	5888	RAD51	ENSG00000051180	3.08123	1.51e-19	5
Up	8091	HMGA2	ENSG00000149948	3.03297	0.00277	2
Up	891	CCNB1	ENSG00000134057	3.00305	2.11e-20	2
Up	163589	TDRD5	ENSG00000162782	2.98675	0.000329	1
Up	993	CDC25A	ENSG00000164045	2.96368	2.75e-18	1
Up	8351	HIST1H3D	ENSG00000197409	2.96258	6.71e-10	3
Up	55771	PRR11	ENSG00000068489	2.94414	7.66e-05	n/a
Up	1062	CENPE	ENSG00000138778	2.92901	5.39e-14	n/a
Up	3832	KIF11	ENSG00000138160	2.92626	6.1e-18	n/a
Up	79413	ZBED2	ENSG00000177494	2.90646	3.84e-05	n/a
Up	146956	EME1	ENSG00000154920	2.89513	2.68e-19	2
Up	9768	KIAA0101	ENSG00000259316	2.89178	1.41e-12	n/a
Up	3620	IDO1	ENSG00000131203	2.88779	0.000122	2
Up	29128	UHRF1	ENSG00000276043	2.87685	3.5e-15	n/a
Up	79012	CAMKV	ENSG00000164076	2.84863	8.39e-05	1
Up	9401	RECQL4	ENSG00000160957	2.83638	1.67e-14	3
Up	54821	ERCC6L	ENSG00000186871	2.83384	7.22e-17	n/a
Up	9636	ISG15	ENSG00000187608	2.82445	8.71e-06	5
Up	27127	SMC1B	ENSG00000077935	2.81677	0.000332	n/a
Up	875	CBS	ENSG00000160200	2.80348	4.8e-05	n/a
Up	4085	MAD2L1	ENSG00000164109	2.79959	1.18e-14	n/a
Up	641	BLM	ENSG00000197299	2.76881	8.33e-18	8
Up	80119	PIF1	ENSG00000140451	2.76386	3.9e-11	6
Up	10635	RAD51AP1	ENSG00000111247	2.7216	5.04e-10	2
Up	81620	CDT1	ENSG00000167513	2.71738	4.78e-14	n/a
Up	7015	TERT	ENSG00000164362	2.70492	4.44e-05	10
Up	23594	ORC6L	ENSG00000091651	2.70185	9.15e-17	2
Up	3838	KPNA2	ENSG00000182481	2.68652	7.35e-19	2
Up	8970	HIST1H2BJ	ENSG00000124635	2.68272	8.43e-07	n/a
Up	890	CCNA2	ENSG00000145386	2.63836	1.2e-16	2
Up	8355	HIST1H3G	ENSG00000273983	2.62968	0.000286	3
Up	2069	EREG	ENSG00000124882	2.6118	0.00333	n/a
Up	238	ALK	ENSG00000171094	2.60202	0.000218	n/a
Up	2295	FOXF2	ENSG00000137273	2.60099	0.00038	1
Up	9319	TRIP13	ENSG00000071539	2.59674	4.76e-15	2
Up	140690	CTCFL	ENSG00000124092	2.52215	0.00277	2
Up	1030	CDKN2B	ENSG00000147883	2.51936	3.52e-08	2
Up	8357	HIST1H3H	ENSG00000278828	2.51886	1.29e-07	3
Up	10382	TUBB4	ENSG00000104833	2.51872	2.36e-06	1
Up	2175	FANCA	ENSG00000187741	2.49799	6.28e-15	5
Up	8365	HIST1H4H	ENSG00000158406	2.49227	5.3e-06	3
Up	1789	DNMT3B	ENSG00000088305	2.49048	4.66e-10	2
Up	983	CDK1	ENSG00000170312	2.47605	1.48e-15	2
Up	8348	HIST1H2BO	ENSG00000274641	2.47389	1.61e-08	n/a
Up	3099	HK2	ENSG00000159399	2.4375	4.5e-13	n/a
Up	165545	DQX1	ENSG00000144045	2.41881	5.44e-05	1
Up	2810	SFN	ENSG00000175793	2.41701	0.00144	n/a
Up	4072	EPCAM	ENSG00000119888	2.40929	9.98e-07	n/a
Up	126549	ANKLE1	ENSG00000160117	2.39275	9.42e-05	1
Up	8339	HIST1H2BG	ENSG00000273802	2.36961	1.87e-05	n/a
Up	4001	LMNB1	ENSG00000113368	2.34544	1.99e-11	2
Up	4171	MCM2	ENSG00000073111	2.3265	8.94e-14	3
Up	11274	USP18	ENSG00000184979	2.32331	4.07e-09	1
Up	83990	BRIP1	ENSG00000136492	2.31409	5.57e-06	2
Up	10381	TUBB3	ENSG00000258947	2.30229	3.59e-05	2
Up	1164	CKS2	ENSG00000123975	2.26781	9.95e-16	n/a
Up	114822	RHPN1	ENSG00000158106	2.24887	9.85e-08	1
Up	10123	ARL4C	ENSG00000188042	2.24536	9.93e-07	1
Up	79007	DBNDD1	ENSG00000003249	2.243	1.83e-08	2
Up	3576	IL8	ENSG00000169429	2.22068	0.00399	n/a
Up	1163	CKS1B	ENSG00000173207	2.21653	4.26e-11	n/a
Up	2177	FANCD2	ENSG00000144554	2.2045	2.14e-14	6
Up	8345	HIST1H2BH	ENSG00000275713	2.18095	0.0058	n/a
Up	29127	RACGAP1	ENSG00000161800	2.17026	3.58e-14	1
Up	11022	TDRKH	ENSG00000182134	2.16676	1.36e-11	1
Up	2146	EZH2	ENSG00000106462	2.16393	4.5e-13	1
Up	26227	PHGDH	ENSG00000092621	2.16269	8.58e-08	2
Up	116028	C16orf75	ENSG00000175643	2.15339	7.81e-12	2
Up	688	KLF5	ENSG00000102554	2.14053	9.52e-06	1
Up	147872	CCDC155	ENSG00000161609	2.13085	0.000332	1
Up	1763	DNA2	ENSG00000138346	2.12008	5.31e-10	3
Up	23624	CBLC	ENSG00000142273	2.11706	0.00293	n/a
Up	3875	KRT18	ENSG00000111057	2.10325	3.64e-05	n/a
Up	2187	FANCB	ENSG00000181544	2.10216	4.93e-11	2
Up	7037	TFRC	ENSG00000072274	2.09547	1.97e-07	2
Up	9447	AIM2	ENSG00000163568	2.08084	0.0043	n/a
Up	6539	SLC6A12	ENSG00000111181	2.0534	0.00403	2
Up	4582	MUC1	ENSG00000185499	2.04653	0.00249	n/a
Up	116832	RPL39L	ENSG00000163923	2.04281	0.000148	n/a
Up	85415	RHPN2	ENSG00000131941	2.04231	3.47e-07	1
Up	4173	MCM4	ENSG00000104738	2.03983	3.42e-07	2
Up	3017	HIST1H2BD	ENSG00000158373	2.02847	8.22e-07	n/a
Up	83401	ELOVL3	ENSG00000119915	2.02047	0.00433	1
Up	2064	ERBB2	ENSG00000141736	2.01077	2.69e-07	n/a
Up	8358	HIST1H3B	ENSG00000274267	2.00383	2.3e-06	3
Up	9603	NFE2L3	ENSG00000050344	2.00308	0.000125	2
Up	1907	EDN2	ENSG00000127129	1.99607	0.00712	2
Up	6913	TBX15	ENSG00000092607	1.99443	0.00523	1
Up	9123	SLC16A3	ENSG00000141526	1.99199	1.06e-06	n/a
Up	79172	CENPO	ENSG00000138092	1.99184	2.34e-09	1
Up	7516	XRCC2	ENSG00000196584	1.99015	8.33e-08	2
Up	84000	TMPRSS13	ENSG00000137747	1.98886	0.00997	2
Up	23657	SLC7A11	ENSG00000151012	1.98131	0.000242	1
Up	675	BRCA2	ENSG00000139618	1.96025	0.000162	2
Up	7421	VDR	ENSG00000111424	1.94432	3.26e-05	6
Up	55971	BAIAP2L1	ENSG00000006453	1.93937	3.06e-12	2
Up	8673	VAMP8	ENSG00000118640	1.93927	6.09e-07	1
Up	999	CDH1	ENSG00000039068	1.93821	0.000603	n/a
Up	3013	HIST1H2AD	ENSG00000196866	1.93655	2.89e-05	n/a
Up	8140	SLC7A5	ENSG00000103257	1.91625	5.52e-06	1
Up	10072	DPP3	ENSG00000254986	1.90063	2.4e-18	2
Up	2237	FEN1	ENSG00000168496	1.8912	1.06e-11	8
Up	10797	MTHFD2	ENSG00000065911	1.87805	1.39e-10	n/a
Up	3149	HMGB3	ENSG00000029993	1.85976	9.11e-14	2
Up	8928	FOXH1	ENSG00000160973	1.85818	0.000452	1
Up	55706	TMEM48	ENSG00000058804	1.85708	7.6e-08	n/a
Up	2023	ENO1	ENSG00000074800	1.85472	1.68e-11	n/a
Up	55215	FANCI	ENSG00000140525	1.84481	4.08e-14	2
Up	79993	ELOVL7	ENSG00000164181	1.83616	0.00176	1
Up	5610	EIF2AK2	ENSG00000055332	1.82912	1.68e-08	n/a
Up	54933	RHBDL2	ENSG00000158315	1.82561	0.00194	1
Up	29028	ATAD2	ENSG00000156802	1.8071	1.49e-07	1
Up	7039	TGFA	ENSG00000163235	1.80052	0.00439	n/a
Up	54502	RBM47	ENSG00000163694	1.79742	0.000195	n/a
Up	578	BAK1	ENSG00000030110	1.79021	4.06e-16	n/a
Up	8334	HIST1H2AC	ENSG00000180573	1.78268	1.92e-05	n/a
Up	1258	CNGB1	ENSG00000070729	1.77991	0.00425	n/a
Up	8341	HIST1H2BN	ENSG00000233822	1.77745	1.8e-05	n/a
Up	147699	PPM1N	ENSG00000213889	1.7765	0.00339	1
Up	2063	NR2F6	ENSG00000160113	1.77641	1.85e-08	2
Up	8456	FOXN1	ENSG00000109101	1.77383	0.00345	1
Up	9053	MAP7	ENSG00000135525	1.7336	1.76e-05	2
Up	8914	TIMELESS	ENSG00000111602	1.7126	2.08e-10	n/a
Up	1104	RCC1	ENSG00000180198	1.69846	3.64e-09	2
Up	5315	PKM2	ENSG00000067225	1.67755	9.43e-13	2
Up	25788	RAD54B	ENSG00000197275	1.6759	3.28e-07	2
Up	1829	DSG2	ENSG00000046604	1.67487	0.000437	2
Up	1871	E2F3	ENSG00000112242	1.66174	2.32e-11	2
Up	55157	DARS2	ENSG00000117593	1.66034	1.06e-11	2
Up	3068	HDGF	ENSG00000143321	1.65703	2.93e-17	2
Up	283129	C11orf85	ENSG00000168070	1.65286	0.00308	1
Up	283455	KSR2	ENSG00000171435	1.64674	0.00229	2
Up	10535	RNASEH2A	ENSG00000104889	1.64499	4.85e-08	1
Up	85417	CCNB3	ENSG00000147082	1.64363	0.00241	n/a
Up	254427	C10orf47	ENSG00000148426	1.60452	9.73e-07	2
Up	5984	RFC4	ENSG00000163918	1.58796	4.25e-09	3
Up	8968	HIST1H3F	ENSG00000277775	1.58683	0.00154	3
Up	5050	PAFAH1B3	ENSG00000079462	1.58508	8.38e-07	2
Up	29993	PACSIN1	ENSG00000124507	1.58142	0.00667	2
Up	84264	HAGHL	ENSG00000103253	1.57967	0.00948	1
Up	4940	OAS3	ENSG00000111331	1.57287	0.00216	n/a
Up	3059	HCLS1	ENSG00000180353	1.56829	0.00205	2
Up	5226	PGD	ENSG00000142657	1.55259	3.09e-10	2
Up	11169	WDHD1	ENSG00000198554	1.54787	1.27e-06	2
Up	50943	FOXP3	ENSG00000049768	1.54664	0.00211	1
Up	10661	KLF1	ENSG00000105610	1.52859	7.46e-05	1
Up	2597	GAPDH	ENSG00000111640	1.51782	4.63e-08	2
Up	9134	CCNE2	ENSG00000175305	1.51641	0.00658	1
Up	8367	HIST1H4E	ENSG00000276966	1.50993	0.000382	3
Up	4651	MYO10	ENSG00000145555	1.50531	3.98e-06	2
Up	51291	GMIP	ENSG00000089639	1.50505	9.08e-10	1
Up	5641	LGMN	ENSG00000100600	1.50457	8.01e-08	1
Up	1111	CHEK1	ENSG00000149554	1.49013	3.7e-08	3
Up	672	BRCA1	ENSG00000012048	1.48682	3.35e-06	2
Up	8349	HIST2H2BE	ENSG00000184678	1.47944	0.0021	n/a
Up	3008	HIST1H1E	ENSG00000168298	1.45804	0.000743	n/a
Up	11200	CHEK2	ENSG00000183765	1.4551	1.07e-08	3
Up	11313	LYPLA2	ENSG00000011009	1.45171	5.51e-09	n/a
Up	3669	ISG20	ENSG00000172183	1.44757	0.00268	2
Up	27161	EIF2C2	ENSG00000123908	1.42882	5.58e-07	n/a
Up	92421	CHMP4C	ENSG00000164695	1.42467	0.00146	1
Up	5165	PDK3	ENSG00000067992	1.41441	2.36e-05	1
Up	256126	SYCE2	ENSG00000161860	1.41269	0.00283	n/a
Up	25804	LSM4	ENSG00000130520	1.39623	1.23e-07	n/a
Up	3654	IRAK1	ENSG00000184216	1.39442	1.38e-07	2
Up	811	CALR	ENSG00000179218	1.39189	1.47e-10	n/a
Up	92797	HELB	ENSG00000127311	1.39067	0.00115	1
Up	7167	TPI1	ENSG00000111669	1.38743	1.02e-07	2
Up	348654	GEN1	ENSG00000178295	1.38411	1.22e-08	2
Up	3336	HSPE1	ENSG00000115541	1.37862	8.62e-10	n/a
Up	8208	CHAF1B	ENSG00000159259	1.37743	3.69e-06	2
Up	4830	NME1	ENSG00000239672	1.36972	7.85e-08	n/a
Up	85236	HIST1H2BK	ENSG00000197903	1.3695	0.00613	n/a
Up	8607	RUVBL1	ENSG00000175792	1.36949	4.54e-11	5
Up	8508	NIPSNAP1	ENSG00000184117	1.36945	9.43e-08	2
Up	84930	MASTL	ENSG00000120539	1.3694	8.19e-07	1
Up	4501	MT1X	ENSG00000187193	1.35669	0.00603	2
Up	3619	INCENP	ENSG00000149503	1.35619	0.000286	1
Up	8356	HIST1H3J	ENSG00000197153	1.3561	0.000366	3
Up	5230	PGK1	ENSG00000102144	1.34382	1.1e-05	n/a
Up	1875	E2F5	ENSG00000133740	1.34344	0.00215	2
Up	55636	CHD7	ENSG00000171316	1.34287	0.00105	2
Up	29088	MRPL15	ENSG00000137547	1.3427	4.51e-09	n/a
Up	1841	DTYMK	ENSG00000168393	1.32633	9.04e-07	2
Up	9131	AIFM1	ENSG00000156709	1.32213	4.75e-06	2
Up	79915	ATAD5	ENSG00000176208	1.32093	0.00183	1
Up	64793	CCDC21	ENSG00000130695	1.3139	3.09e-06	2
Up	8340	HIST1H2BL	ENSG00000185130	1.30333	0.00166	n/a
Up	6182	MRPL12	ENSG00000262814	1.30148	1.14e-05	n/a
Up	25953	PNKD	ENSG00000127838	1.30114	1.85e-08	1
Up	23080	AVL9	ENSG00000105778	1.29409	3.96e-07	n/a
Up	10212	DDX39	ENSG00000123136	1.28788	3.93e-07	2
Up	3418	IDH2	ENSG00000182054	1.28684	1.7e-05	n/a
Up	6185	RPN2	ENSG00000118705	1.28343	1.62e-09	2
Up	8332	HIST1H2AL	ENSG00000276903	1.27821	0.00245	2
Up	3608	ILF2	ENSG00000143621	1.27749	2.66e-10	2
Up	51053	GMNN	ENSG00000112312	1.27716	8.37e-06	2
Up	3939	LDHA	ENSG00000134333	1.27397	4.27e-05	2
Up	84275	SLC25A33	ENSG00000171612	1.27292	9.98e-07	1
Up	58528	RRAGD	ENSG00000025039	1.26571	0.00475	1
Up	23381	SMG5	ENSG00000198952	1.2548	5.44e-11	2
Up	6183	MRPS12	ENSG00000128626	1.25477	4.44e-05	n/a
Up	5427	POLE2	ENSG00000100479	1.2524	0.00277	3
Up	6119	RPA3	ENSG00000106399	1.24026	3.4e-07	2
Up	9111	NMI	ENSG00000123609	1.24019	0.000505	n/a
Up	79075	DSCC1	ENSG00000136982	1.2394	3.95e-05	2
Up	23401	FRAT2	ENSG00000181274	1.23802	1.26e-05	2
Up	28956	ROBLD3	ENSG00000116586	1.23593	1.14e-05	n/a
Up	5127	CDK16	ENSG00000102225	1.22554	5.53e-07	1
Up	3014	H2AFX	ENSG00000188486	1.22525	2.52e-05	2
Up	81873	ARPC5L	ENSG00000136950	1.21693	2.15e-08	1
Up	91442	C19orf40	ENSG00000131944	1.21481	0.000893	2
Up	1237	CCR8	ENSG00000179934	1.21008	0.00948	n/a
Up	64080	RBKS	ENSG00000171174	1.20817	0.000267	2
Up	339230	CCDC137	ENSG00000185298	1.2076	9.71e-07	2
Up	5708	PSMD2	ENSG00000175166	1.20722	5.35e-09	n/a
Up	2896	GRN	ENSG00000030582	1.2069	2.17e-05	n/a
Up	6472	SHMT2	ENSG00000182199	1.20458	1.1e-06	n/a
Up	6632	SNRPD1	ENSG00000167088	1.20374	3.56e-07	2
Up	100	ADA	ENSG00000196839	1.20345	0.00206	2
Up	57486	NLN	ENSG00000123213	1.20142	0.000567	n/a
Up	7443	VRK1	ENSG00000100749	1.19771	3.71e-07	1
Up	6888	TALDO1	ENSG00000177156	1.19758	8.93e-05	2
Up	10783	NEK6	ENSG00000119408	1.19721	9.31e-07	2
Up	10189	THOC4	ENSG00000183684	1.1972	1.75e-05	2
Up	51726	DNAJB11	ENSG00000090520	1.19573	8.91e-09	2
Up	1678	TIMM8A	ENSG00000126953	1.19216	4.72e-06	n/a
Up	10213	PSMD14	ENSG00000115233	1.19063	5.78e-10	n/a
Up	28998	MRPL13	ENSG00000172172	1.18886	5.35e-07	n/a
Up	10018	BCL2L11	ENSG00000153094	1.18623	4.78e-06	n/a
Up	7453	WARS	ENSG00000140105	1.1857	0.00105	2
Up	80336	PABPC1L	ENSG00000101104	1.18494	0.0041	n/a
Up	256281	NUDT14	ENSG00000183828	1.18292	0.000153	2
Up	5717	PSMD11	ENSG00000108671	1.18252	1.97e-08	1
Up	1820	ARID3A	ENSG00000116017	1.17257	0.00445	1
Up	8566	PDXK	ENSG00000160209	1.16986	4.59e-05	1
Up	8360	HIST1H4D	ENSG00000277157	1.16925	0.000955	3
Up	3308	HSPA4	ENSG00000170606	1.16782	2.87e-12	2
Up	5499	PPP1CA	ENSG00000172531	1.16768	1.55e-08	2
Up	57129	MRPL47	ENSG00000136522	1.16694	3.41e-06	n/a
Up	7004	TEAD4	ENSG00000197905	1.16126	0.00106	1
Up	10953	TOMM34	ENSG00000025772	1.16052	1.14e-07	2
Up	3417	IDH1	ENSG00000138413	1.15924	0.000471	5
Up	51692	CPSF3	ENSG00000119203	1.15671	8.76e-10	n/a
Up	5052	PRDX1	ENSG00000117450	1.15612	1.16e-06	2
Up	9168	TMSB10	ENSG00000034510	1.15585	0.00131	2
Up	598	BCL2L1	ENSG00000171552	1.15349	7.6e-08	n/a
Up	88745	C6orf153	ENSG00000124541	1.15072	3.95e-09	n/a
Up	994	CDC25B	ENSG00000101224	1.14075	0.000333	1
Up	11040	PIM2	ENSG00000102096	1.13887	0.00114	2
Up	5111	PCNA	ENSG00000132646	1.13694	5.45e-05	7
Up	3320	HSP90AA1	ENSG00000080824	1.12685	2e-07	6
Up	79711	IPO4	ENSG00000196497	1.12513	3.93e-07	n/a
Up	23649	POLA2	ENSG00000014138	1.12442	3.73e-05	2
Up	79077	DCTPP1	ENSG00000179958	1.12269	5.54e-05	n/a
Up	80896	NPL	ENSG00000135838	1.12127	0.00649	n/a
Up	55920	RCC2	ENSG00000179051	1.11997	2.85e-09	2
Up	10383	TUBB2C	ENSG00000188229	1.11819	1.57e-05	2
Up	60386	SLC25A19	ENSG00000125454	1.11244	4.83e-06	1
Up	7203	CCT3	ENSG00000163468	1.11051	5.38e-10	2
Up	7386	UQCRFS1	ENSG00000169021	1.10842	0.000256	n/a
Up	85441	PRIC285	ENSG00000130589	1.10834	0.00795	n/a
Up	9631	NUP155	ENSG00000113569	1.10823	0.000464	n/a
Up	1434	CSE1L	ENSG00000124207	1.10434	1.83e-07	2
Up	4436	MSH2	ENSG00000095002	1.09819	1.96e-05	7
Up	5718	PSMD12	ENSG00000197170	1.09772	7.57e-09	1
Up	5163	PDK1	ENSG00000152256	1.0977	0.00191	1
Up	4953	ODC1	ENSG00000115758	1.09658	0.000336	n/a
Up	65263	PYCRL	ENSG00000104524	1.09336	0.000204	2
Up	1788	DNMT3A	ENSG00000119772	1.09092	1.12e-05	2
Up	7965	AIMP2	ENSG00000106305	1.09054	5.45e-05	2
Up	79760	GEMIN7	ENSG00000142252	1.08954	7.77e-06	n/a
Up	63922	CHTF18	ENSG00000127586	1.08877	0.000766	2
Up	8407	TAGLN2	ENSG00000158710	1.08816	6.26e-05	2
Up	11332	ACOT7	ENSG00000097021	1.08665	0.00151	2
Up	327	APEH	ENSG00000164062	1.08625	9.59e-07	2
Up	10376	TUBA1B	ENSG00000123416	1.08439	6.77e-07	n/a
Up	84321	THOC3	ENSG00000051596	1.08401	9.18e-06	3
Up	6195	RPS6KA1	ENSG00000117676	1.08352	5.61e-05	n/a
Up	5982	RFC2	ENSG00000049541	1.08126	8.25e-07	3
Up	226	ALDOA	ENSG00000149925	1.07976	5.73e-05	2
Up	81037	CLPTM1L	ENSG00000049656	1.06999	4.7e-08	n/a
Up	79723	SUV39H2	ENSG00000152455	1.06883	6.37e-06	2
Up	5437	POLR2H	ENSG00000163882	1.06722	9.35e-06	n/a
Up	476	ATP1A1	ENSG00000163399	1.06679	2.55e-05	2
Up	1981	EIF4G1	ENSG00000114867	1.06604	3.95e-09	n/a
Up	55163	PNPO	ENSG00000108439	1.06578	7.77e-06	1
Up	5901	RAN	ENSG00000132341	1.06455	2.56e-07	n/a
Up	3304	HSPA1B	ENSG00000204388	1.06389	0.0017	n/a
Up	4141	MARS	ENSG00000166986	1.06318	1.95e-10	n/a
Up	55759	WDR12	ENSG00000138442	1.06192	4.7e-07	n/a
Up	6809	STX3	ENSG00000166900	1.06069	0.000314	n/a
Up	400506	C16orf88	ENSG00000103550	1.05941	8.39e-09	n/a
Up	54913	RPP25	ENSG00000178718	1.0554	0.0081	2
Up	8565	YARS	ENSG00000134684	1.05328	2e-07	n/a
Up	5688	PSMA7	ENSG00000101182	1.0522	6.97e-06	2
Up	4528	MTIF2	ENSG00000085760	1.05146	1.35e-10	n/a
Up	7086	TKT	ENSG00000163931	1.04939	0.00038	2
Up	5433	POLR2D	ENSG00000144231	1.04495	4.69e-09	1
Up	10452	TOMM40	ENSG00000130204	1.04344	0.000105	n/a
Up	55345	C4orf21	ENSG00000138658	1.04232	0.00121	1
Up	142	PARP1	ENSG00000143799	1.04201	2.79e-06	3
Up	8568	RRP1	ENSG00000160214	1.04125	5.33e-05	n/a
Up	2617	GARS	ENSG00000106105	1.04095	2.46e-07	2
Up	5606	MAP2K3	ENSG00000034152	1.04038	3.45e-05	2
Up	95	ACY1	ENSG00000243989	1.03658	0.000346	2
Up	64928	MRPL14	ENSG00000180992	1.03409	5.57e-05	n/a
Up	8934	RAB7L1	ENSG00000117280	1.03408	0.00132	1
Up	54512	EXOSC4	ENSG00000178896	1.03316	0.00274	n/a
Up	2762	GMDS	ENSG00000112699	1.0315	0.000845	1
Up	2618	GART	ENSG00000159131	1.03126	3.51e-07	n/a
Up	84817	TXNDC17	ENSG00000129235	1.03103	4.38e-05	2
Up	5129	CDK18	ENSG00000117266	1.0309	0.00106	1
Up	3309	HSPA5	ENSG00000044574	1.0301	1.64e-07	n/a
Up	51645	PPIL1	ENSG00000137168	1.0297	4.7e-07	n/a
Up	6627	SNRPA1	ENSG00000131876	1.02816	1.04e-06	2
Up	3312	HSPA8	ENSG00000109971	1.02617	0.000644	n/a
Up	22948	CCT5	ENSG00000150753	1.02557	5.35e-07	2
Up	10525	HYOU1	ENSG00000149428	1.02466	5.42e-06	1
Up	5686	PSMA5	ENSG00000143106	1.02434	3.95e-07	n/a
Up	283989	TSEN54	ENSG00000182173	1.0243	2.56e-05	1
Up	3015	H2AFZ	ENSG00000164032	1.02229	3.38e-05	n/a
Up	5424	POLD1	ENSG00000062822	1.01991	8.41e-05	4
Up	122769	PPIL5	ENSG00000165501	1.01924	6.14e-06	1
Up	54865	GPATCH4	ENSG00000160818	1.01762	0.000187	1
Up	51477	ISYNA1	ENSG00000105655	1.01606	0.00553	2
Up	5496	PPM1G	ENSG00000115241	1.01477	5.41e-10	2
Up	10636	RGS14	ENSG00000169220	1.01463	0.000604	2
Up	4839	NOP2	ENSG00000111641	1.01049	1.23e-05	n/a
Up	2288	FKBP4	ENSG00000004478	1.00838	0.000218	n/a
Up	191	AHCY	ENSG00000101444	1.00689	1.77e-06	2
Up	26355	FAM162A	ENSG00000114023	1.00575	0.000413	n/a
Up	1719	DHFR	ENSG00000228716	1.00384	0.00232	2
Up	4893	NRAS	ENSG00000213281	1.00209	0.000157	n/a
Down	93649	MYOCD	ENSG00000141052	-6.59062	2.84e-19	2
Down	284654	RSPO1	ENSG00000169218	-5.74393	1.84e-11	n/a
Down	668	FOXL2	ENSG00000183770	-5.39471	3.29e-14	2
Down	2735	GLI1	ENSG00000111087	-5.36729	2.28e-15	6
Down	57569	ARHGAP20	ENSG00000137727	-5.02533	8.03e-18	2
Down	6387	CXCL12	ENSG00000107562	-4.7548	3.15e-13	n/a
Down	815	CAMK2A	ENSG00000070808	-4.74301	1.61e-13	2
Down	56849	TCEAL7	ENSG00000182916	-4.72868	2.84e-13	5
Down	590	BCHE	ENSG00000114200	-4.69516	1.61e-08	n/a
Down	1641	DCX	ENSG00000077279	-4.6773	6.82e-08	2
Down	6833	ABCC8	ENSG00000006071	-4.67137	1.75e-10	1
Down	7704	ZBTB16	ENSG00000109906	-4.56904	4.06e-16	2
Down	57419	SLC24A3	ENSG00000185052	-4.36587	2.93e-13	n/a
Down	2273	FHL1	ENSG00000022267	-4.31482	9.36e-15	2
Down	3090	HIC1	ENSG00000177374	-4.27882	2.14e-18	1
Down	5156	PDGFRA	ENSG00000134853	-4.07662	3.27e-10	4
Down	10060	ABCC9	ENSG00000069431	-4.0761	8.63e-13	1
Down	7490	WT1	ENSG00000184937	-4.06418	3.16e-06	6
Down	7472	WNT2	ENSG00000105989	-4.05002	1.61e-09	n/a
Down	2247	FGF2	ENSG00000138685	-3.93034	2.01e-13	n/a
Down	6876	TAGLN	ENSG00000149591	-3.92102	5.3e-12	2
Down	3479	IGF1	ENSG00000017427	-3.86246	1.37e-07	n/a
Down	3082	HGF	ENSG00000019991	-3.69879	6.92e-08	n/a
Down	93986	FOXP2	ENSG00000128573	-3.68839	1.49e-07	1
Down	6935	ZEB1	ENSG00000148516	-3.68097	1.55e-14	n/a
Down	8471	IRS4	ENSG00000133124	-3.6346	2.23e-15	2
Down	2736	GLI2	ENSG00000074047	-3.63067	1.31e-10	6
Down	5334	PLCL1	ENSG00000115896	-3.59113	3.35e-13	1
Down	2354	FOSB	ENSG00000125740	-3.56831	6.91e-06	2
Down	9715	FAM131B	ENSG00000159784	-3.54554	1.7e-11	2
Down	25849	PARM1	ENSG00000169116	-3.45025	4.63e-08	2
Down	140628	GATA5	ENSG00000130700	-3.40883	0.000584	1
Down	2099	ESR1	ENSG00000091831	-3.3794	1.69e-05	6
Down	128209	KLF17	ENSG00000171872	-3.30996	2.32e-23	1
Down	2056	EPO	ENSG00000130427	-3.28419	5.43e-13	n/a
Down	4093	SMAD9	ENSG00000120693	-3.2458	2.25e-06	n/a
Down	273	AMPH	ENSG00000078053	-3.18638	7.54e-06	2
Down	3487	IGFBP4	ENSG00000141753	-3.13423	5.61e-11	n/a
Down	78997	GDAP1L1	ENSG00000124194	-3.11211	1.39e-08	1
Down	2562	GABRB3	ENSG00000166206	-3.10364	0.000401	2
Down	1136	CHRNA3	ENSG00000080644	-3.09874	7.93e-06	n/a
Down	23498	HAAO	ENSG00000162882	-3.08976	1.11e-08	2
Down	23345	SYNE1	ENSG00000131018	-3.08028	1.31e-10	2
Down	894	CCND2	ENSG00000118971	-3.07906	1.17e-06	n/a
Down	5727	PTCH1	ENSG00000185920	-3.07486	3.91e-15	n/a
Down	7291	TWIST1	ENSG00000122691	-3.06452	1e-05	n/a
Down	7225	TRPC6	ENSG00000137672	-3.05244	8.43e-07	n/a
Down	221895	JAZF1	ENSG00000153814	-3.04546	2.4e-18	1
Down	54456	MOV10L1	ENSG00000073146	-3.02936	1.15e-06	1
Down	4223	MEOX2	ENSG00000106511	-2.98085	0.00118	n/a
Down	7025	NR2F1	ENSG00000175745	-2.97914	5.92e-06	5
Down	4286	MITF	ENSG00000187098	-2.94184	1.06e-11	2
Down	7757	ZNF208	ENSG00000160321	-2.91879	3.76e-05	2
Down	3488	IGFBP5	ENSG00000115461	-2.90642	2.95e-06	n/a
Down	10365	KLF2	ENSG00000127528	-2.89343	2.22e-12	6
Down	10157	AASS	ENSG00000008311	-2.88488	1.97e-07	2
Down	159686	CCDC147	ENSG00000120051	-2.88363	2.57e-05	2
Down	55679	LIMS2	ENSG00000072163	-2.85055	1.69e-11	n/a
Down	5121	PCP4	ENSG00000183036	-2.8337	0.00779	2
Down	367	AR	ENSG00000169083	-2.81725	0.000829	6
Down	6899	TBX1	ENSG00000184058	-2.79113	0.00323	2
Down	56963	RGMA	ENSG00000182175	-2.78975	6.43e-07	2
Down	1740	DLG2	ENSG00000150672	-2.74045	0.000279	2
Down	7026	NR2F2	ENSG00000185551	-2.7391	5.86e-14	7
Down	1809	DPYSL3	ENSG00000113657	-2.66676	8.95e-06	2
Down	2078	ERG	ENSG00000157554	-2.65865	2.48e-10	n/a
Down	4734	NEDD4	ENSG00000069869	-2.65044	4.9e-10	n/a
Down	596	BCL2	ENSG00000171791	-2.64913	1.14e-07	n/a
Down	3791	KDR	ENSG00000128052	-2.61101	1.1e-10	n/a
Down	9839	ZEB2	ENSG00000169554	-2.61078	1.24e-08	5
Down	5327	PLAT	ENSG00000104368	-2.60867	1.11e-06	2
Down	2353	FOS	ENSG00000170345	-2.60073	2.81e-05	6
Down	216	ALDH1A1	ENSG00000165092	-2.59847	0.000603	2
Down	3708	ITPR1	ENSG00000150995	-2.59438	1.4e-09	n/a
Down	5159	PDGFRB	ENSG00000113721	-2.57408	1.35e-10	n/a
Down	85453	TSPYL5	ENSG00000180543	-2.57237	0.00258	1
Down	3667	IRS1	ENSG00000169047	-2.5588	2.49e-06	n/a
Down	6622	SNCA	ENSG00000145335	-2.53627	9.46e-06	n/a
Down	667	DST	ENSG00000151914	-2.52011	1.19e-06	2
Down	800	CALD1	ENSG00000122786	-2.50585	5.26e-13	2
Down	6886	TAL1	ENSG00000162367	-2.50544	1.63e-08	6
Down	51196	PLCE1	ENSG00000138193	-2.50035	2.6e-06	1
Down	163223	ZNF676	ENSG00000196109	-2.49739	3.87e-06	n/a
Down	284119	PTRF	ENSG00000177469	-2.48693	9.49e-12	n/a
Down	1756	DMD	ENSG00000198947	-2.4587	8.66e-05	2
Down	85360	SYDE1	ENSG00000105137	-2.45846	1.82e-11	1
Down	9945	GFPT2	ENSG00000131459	-2.4574	1.07e-05	2
Down	2624	GATA2	ENSG00000179348	-2.44338	0.000195	1
Down	51661	FKBP7	ENSG00000079150	-2.43871	1.67e-12	n/a
Down	93426	SYCE1	ENSG00000171772	-2.41125	0.00398	n/a
Down	11107	PRDM5	ENSG00000138738	-2.39941	9.1e-05	n/a
Down	1465	CSRP1	ENSG00000159176	-2.38467	8.12e-18	2
Down	9314	KLF4	ENSG00000136826	-2.34801	1.31e-07	7
Down	10628	TXNIP	ENSG00000265972	-2.31937	3.86e-08	1
Down	5578	PRKCA	ENSG00000154229	-2.29414	1.76e-06	n/a
Down	7091	TLE4	ENSG00000106829	-2.29249	6.97e-06	n/a
Down	1958	EGR1	ENSG00000120738	-2.28371	1.76e-05	6
Down	354	KLK3	ENSG00000142515	-2.26631	0.000429	n/a
Down	28514	DLL1	ENSG00000198719	-2.24272	8.62e-06	n/a
Down	6658	SOX3	ENSG00000134595	-2.20621	0.00469	n/a
Down	80139	ZNF703	ENSG00000183779	-2.18463	3.57e-05	2
Down	6909	TBX2	ENSG00000121068	-2.18202	2.56e-06	2
Down	57631	LRCH2	ENSG00000130224	-2.17321	0.0014	1
Down	91947	ARRDC4	ENSG00000140450	-2.16621	1.21e-07	1
Down	2306	FOXD2	ENSG00000186564	-2.15023	0.000225	2
Down	23136	EPB41L3	ENSG00000082397	-2.132	2.49e-06	n/a
Down	28	ABO	ENSG00000175164	-2.12545	0.00292	n/a
Down	3176	HNMT	ENSG00000150540	-2.12265	4.72e-06	2
Down	3164	NR4A1	ENSG00000123358	-2.09162	1.26e-05	n/a
Down	51176	LEF1	ENSG00000138795	-2.08711	0.000895	n/a
Down	2313	FLI1	ENSG00000151702	-2.08009	5.71e-08	2
Down	687	KLF9	ENSG00000119138	-2.06442	3.02e-09	2
Down	162494	RHBDL3	ENSG00000141314	-2.05499	0.00653	1
Down	345630	FBLL1	ENSG00000188573	-2.05394	0.00354	n/a
Down	7043	TGFB3	ENSG00000119699	-2.03119	2.01e-07	n/a
Down	10763	NES	ENSG00000132688	-2.01724	4.16e-05	n/a
Down	80183	C13orf18	ENSG00000102445	-2.00962	9.14e-05	n/a
Down	63976	PRDM16	ENSG00000142611	-1.98262	0.00658	1
Down	1073	CFL2	ENSG00000165410	-1.97637	5.58e-10	n/a
Down	8829	NRP1	ENSG00000099250	-1.94523	2.41e-06	n/a
Down	7099	TLR4	ENSG00000136869	-1.94223	0.000113	n/a
Down	84632	AFAP1L2	ENSG00000169129	-1.90078	0.000129	2
Down	126668	TDRD10	ENSG00000163239	-1.88864	0.00175	1
Down	2494	NR5A2	ENSG00000116833	-1.87513	0.000306	n/a
Down	9172	MYOM2	ENSG00000036448	-1.86973	0.00415	2
Down	79047	KCTD15	ENSG00000153885	-1.86959	0.000285	2
Down	3707	ITPKB	ENSG00000143772	-1.86759	1.16e-09	n/a
Down	80726	KIAA1683	ENSG00000130518	-1.86723	0.00124	n/a
Down	947	CD34	ENSG00000174059	-1.86479	3.69e-10	n/a
Down	4254	KITLG	ENSG00000049130	-1.85454	0.000968	n/a
Down	79658	ARHGAP10	ENSG00000071205	-1.85212	2.69e-07	1
Down	5166	PDK4	ENSG00000004799	-1.84241	0.000727	1
Down	9252	RPS6KA5	ENSG00000100784	-1.83216	0.000692	2
Down	6907	TBL1X	ENSG00000101849	-1.82596	1.09e-09	2
Down	9478	CABP1	ENSG00000157782	-1.81869	0.000148	1
Down	5295	PIK3R1	ENSG00000145675	-1.81286	0.000593	n/a
Down	3815	KIT	ENSG00000157404	-1.80638	0.00691	n/a
Down	2627	GATA6	ENSG00000141448	-1.79881	0.00741	1
Down	5577	PRKAR2B	ENSG00000005249	-1.7745	0.00121	2
Down	5587	PRKD1	ENSG00000184304	-1.76982	0.000662	1
Down	5621	PRNP	ENSG00000171867	-1.76595	6.16e-05	n/a
Down	3956	LGALS1	ENSG00000100097	-1.7325	2.82e-05	2
Down	624	BDKRB2	ENSG00000168398	-1.73136	5.52e-05	2
Down	3397	ID1	ENSG00000125968	-1.72937	0.0036	n/a
Down	221400	TDRD6	ENSG00000180113	-1.72821	0.000698	2
Down	29945	ANAPC4	ENSG00000053900	-1.72641	6.45e-07	1
Down	3717	JAK2	ENSG00000096968	-1.71124	2.84e-07	2
Down	5980	REV3L	ENSG00000009413	-1.69644	4.37e-05	2
Down	131583	FAM43A	ENSG00000185112	-1.69233	0.000118	n/a
Down	23143	LRCH1	ENSG00000136141	-1.67251	1.4e-07	1
Down	3725	JUN	ENSG00000177606	-1.66752	1.37e-05	5
Down	7466	WFS1	ENSG00000109501	-1.65064	2.44e-07	2
Down	64061	TSPYL2	ENSG00000184205	-1.63912	7e-07	1
Down	7424	VEGFC	ENSG00000150630	-1.63857	0.000187	n/a
Down	79689	STEAP4	ENSG00000127954	-1.63426	0.00763	n/a
Down	3560	IL2RB	ENSG00000100385	-1.61908	0.00393	n/a
Down	84142	FAM175A	ENSG00000163322	-1.61717	4.07e-09	2
Down	152926	PPM1K	ENSG00000163644	-1.60138	2.19e-05	1
Down	55534	MAML3	ENSG00000196782	-1.58283	6.79e-05	n/a
Down	5218	CDK14	ENSG00000058091	-1.5824	0.00265	1
Down	1153	CIRBP	ENSG00000099622	-1.58129	6.45e-11	2
Down	4137	MAPT	ENSG00000186868	-1.57444	0.00825	n/a
Down	960	CD44	ENSG00000026508	-1.5731	0.000777	n/a
Down	23389	MED13L	ENSG00000123066	-1.57303	9.98e-07	1
Down	379	ARL4D	ENSG00000175906	-1.57274	0.000199	1
Down	2308	FOXO1	ENSG00000150907	-1.56229	1.23e-05	1
Down	55810	FOXJ2	ENSG00000065970	-1.55551	6.44e-10	1
Down	57716	PRX	ENSG00000105227	-1.55211	6.49e-05	2
Down	6196	RPS6KA2	ENSG00000071242	-1.54981	2.96e-06	n/a
Down	51209	RAB9B	ENSG00000123570	-1.53973	0.000638	1
Down	25	ABL1	ENSG00000097007	-1.52922	5.2e-10	n/a
Down	6844	VAMP2	ENSG00000220205	-1.51631	1.84e-09	1
Down	6595	SMARCA2	ENSG00000080503	-1.49812	0.000326	1
Down	64236	PDLIM2	ENSG00000120913	-1.49166	6.32e-06	2
Down	1112	FOXN3	ENSG00000053254	-1.47695	9.94e-08	1
Down	2534	FYN	ENSG00000010810	-1.47505	4.99e-05	n/a
Down	9732	DOCK4	ENSG00000128512	-1.47116	9.51e-05	n/a
Down	9647	PPM1F	ENSG00000100034	-1.46201	3.95e-09	1
Down	27086	FOXP1	ENSG00000114861	-1.45075	4.78e-06	1
Down	6938	TCF12	ENSG00000140262	-1.44549	3.98e-06	n/a
Down	23047	PDS5B	ENSG00000083642	-1.42462	3.02e-09	1
Down	2114	ETS2	ENSG00000157557	-1.41503	1.97e-05	6
Down	7402	UTRN	ENSG00000152818	-1.41199	1.96e-05	2
Down	57178	ZMIZ1	ENSG00000108175	-1.41087	1.46e-05	1
Down	29997	GLTSCR2	ENSG00000105373	-1.40665	6.32e-07	n/a
Down	79705	LRRK1	ENSG00000154237	-1.38871	0.00128	1
Down	87	ACTN1	ENSG00000072110	-1.38106	7.84e-09	2
Down	10791	VAMP5	ENSG00000168899	-1.37913	0.00231	1
Down	79026	AHNAK	ENSG00000124942	-1.37545	5e-05	2
Down	27250	PDCD4	ENSG00000150593	-1.37147	1.23e-07	2
Down	8651	SOCS1	ENSG00000185338	-1.36528	0.00103	2
Down	2034	EPAS1	ENSG00000116016	-1.36453	0.00047	6
Down	2022	ENG	ENSG00000106991	-1.35735	8.44e-07	n/a
Down	1742	DLG4	ENSG00000132535	-1.35195	0.000166	2
Down	1130	LYST	ENSG00000143669	-1.34711	0.000105	n/a
Down	1760	DMPK	ENSG00000104936	-1.33423	5.86e-06	2
Down	373	TRIM23	ENSG00000113595	-1.32855	8.02e-08	1
Down	2145	EZH1	ENSG00000108799	-1.32033	5.88e-10	1
Down	6615	SNAI1	ENSG00000124216	-1.31521	0.00119	6
Down	8844	KSR1	ENSG00000141068	-1.31367	0.000333	n/a
Down	6934	TCF7L2	ENSG00000148737	-1.31062	0.000695	2
Down	3486	IGFBP3	ENSG00000146674	-1.30599	0.00195	n/a
Down	146057	TTBK2	ENSG00000128881	-1.30518	0.00178	1
Down	3643	INSR	ENSG00000171105	-1.29532	6.44e-06	n/a
Down	154881	KCTD7	ENSG00000243335	-1.28655	8.7e-06	n/a
Down	2113	ETS1	ENSG00000134954	-1.27775	0.00026	5
Down	308	ANXA5	ENSG00000164111	-1.27158	2.33e-08	2
Down	200895	DHFRL1	ENSG00000178700	-1.24048	1.24e-05	2
Down	5934	RBL2	ENSG00000103479	-1.23538	0.000112	1
Down	2668	GDNF	ENSG00000168621	-1.23151	0.00844	n/a
Down	57337	SENP7	ENSG00000138468	-1.22781	0.000848	2
Down	284346	ZNF575	ENSG00000176472	-1.22661	7.92e-06	n/a
Down	4548	MTR	ENSG00000116984	-1.22508	3.22e-06	n/a
Down	50650	ARHGEF3	ENSG00000163947	-1.22267	4.27e-05	n/a
Down	10472	ZNF238	ENSG00000179456	-1.21998	0.00929	n/a
Down	8850	KAT2B	ENSG00000114166	-1.21534	0.00148	2
Down	4215	MAP3K3	ENSG00000198909	-1.20208	3.73e-07	2
Down	677	ZFP36L1	ENSG00000185650	-1.19613	7.37e-05	2
Down	4162	MCAM	ENSG00000076706	-1.18284	0.000169	n/a
Down	23293	SMG6	ENSG00000070366	-1.18158	1.03e-10	2
Down	4217	MAP3K5	ENSG00000197442	-1.16956	0.00398	2
Down	51084	CRYL1	ENSG00000165475	-1.14429	0.00088	n/a
Down	5634	PRPS2	ENSG00000101911	-1.14236	0.000119	1
Down	54386	TERF2IP	ENSG00000166848	-1.14117	1.48e-07	10
Down	7048	TGFBR2	ENSG00000163513	-1.14056	0.0031	n/a
Down	5128	CDK17	ENSG00000059758	-1.12984	1.23e-05	1
Down	116224	FAM122A	ENSG00000187866	-1.12275	4.18e-08	2
Down	9061	PAPSS1	ENSG00000138801	-1.12138	0.0002	2
Down	201973	CCDC111	ENSG00000164306	-1.12083	0.00128	n/a
Down	355	FAS	ENSG00000026103	-1.11606	0.0065	n/a
Down	472	ATM	ENSG00000149311	-1.09356	0.00022	6
Down	4303	FOXO4	ENSG00000184481	-1.08888	0.000222	1
Down	4088	SMAD3	ENSG00000166949	-1.08759	0.000431	2
Down	22982	DIP2C	ENSG00000151240	-1.08393	0.00475	2
Down	10857	PGRMC1	ENSG00000101856	-1.08167	5.56e-06	2
Down	7040	TGFB1	ENSG00000105329	-1.07616	0.00325	n/a
Down	54976	C20orf27	ENSG00000101220	-1.07397	0.000372	2
Down	51741	WWOX	ENSG00000186153	-1.05851	5.32e-05	n/a
Down	2796	GNRH1	ENSG00000147437	-1.05485	0.00646	n/a
Down	79685	SAP30L	ENSG00000164576	-1.0483	1.18e-09	1
Down	51187	RSL24D1	ENSG00000137876	-1.04413	3.79e-08	n/a
Down	112869	CCDC101	ENSG00000176476	-1.04339	2.64e-05	n/a
Down	8556	CDC14A	ENSG00000079335	-1.03739	0.00515	n/a
Down	57584	ARHGAP21	ENSG00000107863	-1.02798	0.000103	1
Down	4601	MXI1	ENSG00000119950	-1.02407	5.33e-05	2
Down	23187	PHLDB1	ENSG00000019144	-1.00628	7.94e-06	n/a
