# Supplementary material for: Investigating the Role of Telomere and Telomerase Associated Genes and Proteins in Endometrial Cancer
Source: Methods Protoc. 2020 Sep 3;3(3):63. doi: 10.3390/mps3030063 (PMC7565490; doi:10.3390/mps3030063)
Supplement: Supplementary file 1 [file mps-03-00063-s001.zip › Supplementaries/Table S8. DEGs - Carcinosarcoma-Healthy.xlsx]

## Sheet: Table S8
Table S8. DEGs - Carcinosarcoma-Healthy - │log2FC>1│ FDR<0.01.
Regulation	Entrez Gene ID	Gene Symbol	Ensembl ID	Log2FC	Adj.Pval	TelNet Score
Up	389421	LIN28B	ENSG00000187772	6.97163	7.13e-12	n/a
Up	10642	IGF2BP1	ENSG00000159217	6.95965	3.4e-12	2
Up	10643	IGF2BP3	ENSG00000136231	6.12856	6.08e-14	2
Up	4656	MYOG	ENSG00000122180	5.46223	2.83e-08	2
Up	79012	CAMKV	ENSG00000164076	5.30524	8.11e-13	1
Up	1029	CDKN2A	ENSG00000147889	5.11401	3e-14	n/a
Up	22974	TPX2	ENSG00000088325	5.09154	2.53e-33	n/a
Up	8091	HMGA2	ENSG00000149948	5.05465	7.76e-07	2
Up	5307	PITX1	ENSG00000069011	4.97628	3.42e-09	6
Up	10655	DMRT2	ENSG00000173253	4.91022	2.82e-09	n/a
Up	332	BIRC5	ENSG00000089685	4.88605	2.46e-24	n/a
Up	56301	SLC7A10	ENSG00000130876	4.71171	9.71e-10	1
Up	8318	CDC45	ENSG00000093009	4.69325	1.26e-23	1
Up	11065	UBE2C	ENSG00000175063	4.67879	2.36e-25	n/a
Up	995	CDC25C	ENSG00000158402	4.65382	3.95e-29	n/a
Up	991	CDC20	ENSG00000117399	4.63367	4e-28	2
Up	24137	KIF4A	ENSG00000090889	4.59461	1.74e-30	2
Up	6913	TBX15	ENSG00000092607	4.59067	1.69e-10	1
Up	4751	NEK2	ENSG00000117650	4.45359	3.22e-24	2
Up	9700	ESPL1	ENSG00000135476	4.42337	5.04e-27	n/a
Up	699	BUB1	ENSG00000169679	4.42119	4.05e-27	n/a
Up	2305	FOXM1	ENSG00000111206	4.40646	1.19e-27	1
Up	64151	NCAPG	ENSG00000109805	4.33745	3.78e-29	2
Up	4747	NEFL	ENSG00000277586	4.33669	2.18e-05	2
Up	7153	TOP2A	ENSG00000131747	4.32331	1.53e-23	2
Up	9133	CCNB2	ENSG00000157456	4.31726	3.76e-29	n/a
Up	4103	MAGEA4	ENSG00000147381	4.26218	0.000297	2
Up	151648	SGOL1	ENSG00000129810	4.22898	1.36e-23	2
Up	9212	AURKB	ENSG00000178999	4.18335	1.17e-22	3
Up	5347	PLK1	ENSG00000166851	4.18016	2.96e-27	1
Up	83540	NUF2	ENSG00000143228	4.17274	2.36e-21	n/a
Up	9156	EXO1	ENSG00000174371	4.12615	1.52e-25	6
Up	3169	FOXA1	ENSG00000129514	4.10251	0.000173	n/a
Up	8438	RAD54L	ENSG00000085999	4.09043	2.92e-26	2
Up	7020	TFAP2A	ENSG00000137203	4.06733	3.91e-08	2
Up	63967	CLSPN	ENSG00000092853	4.02604	2.91e-11	2
Up	898	CCNE1	ENSG00000105173	4.01699	2.68e-18	1
Up	1761	DMRT1	ENSG00000137090	4.01409	2.28e-07	n/a
Up	22983	MAST1	ENSG00000105613	3.98054	1.9e-11	2
Up	4288	MKI67	ENSG00000148773	3.96627	7.23e-24	1
Up	9088	PKMYT1	ENSG00000127564	3.95858	2.08e-20	1
Up	701	BUB1B	ENSG00000156970	3.92054	6.5e-21	n/a
Up	6657	SOX2	ENSG00000181449	3.91576	0.000489	n/a
Up	4608	MYBPH	ENSG00000133055	3.86507	8.21e-05	n/a
Up	55872	PBK	ENSG00000168078	3.84008	3.83e-17	n/a
Up	6790	AURKA	ENSG00000087586	3.83714	2.35e-27	6
Up	84570	COL25A1	ENSG00000188517	3.80493	1.5e-05	n/a
Up	3161	HMMR	ENSG00000072571	3.79541	2.63e-18	2
Up	84057	MND1	ENSG00000121211	3.71894	2.39e-19	n/a
Up	6783	SULT1E1	ENSG00000109193	3.71604	2.18e-06	n/a
Up	55143	CDCA8	ENSG00000134690	3.69498	1.56e-23	2
Up	29128	UHRF1	ENSG00000276043	3.67152	5.32e-22	n/a
Up	1063	CENPF	ENSG00000117724	3.65762	6.5e-21	2
Up	126306	JSRP1	ENSG00000167476	3.63702	0.000312	2
Up	10777	ARPP21	ENSG00000172995	3.61911	4.79e-06	2
Up	990	CDC6	ENSG00000094804	3.57761	3.48e-23	n/a
Up	7345	UCHL1	ENSG00000154277	3.52892	0.000155	2
Up	4998	ORC1L	ENSG00000085840	3.509	6.94e-21	6
Up	1870	E2F2	ENSG00000007968	3.50753	2.69e-19	2
Up	1062	CENPE	ENSG00000138778	3.48584	3.17e-18	n/a
Up	3832	KIF11	ENSG00000138160	3.45554	7.72e-23	n/a
Up	1869	E2F1	ENSG00000101412	3.45378	2.02e-18	6
Up	146956	EME1	ENSG00000154920	3.36179	7.23e-24	2
Up	3963	LGALS7	ENSG00000205076	3.35404	7.97e-05	2
Up	774	CACNA1B	ENSG00000148408	3.34668	0.000192	2
Up	10403	NDC80	ENSG00000080986	3.3329	1.69e-15	2
Up	2731	GLDC	ENSG00000178445	3.31258	0.000568	2
Up	55771	PRR11	ENSG00000068489	3.29973	1.31e-05	n/a
Up	2304	FOXE1	ENSG00000178919	3.26258	4.72e-05	n/a
Up	2295	FOXF2	ENSG00000137273	3.26209	1.11e-05	1
Up	993	CDC25A	ENSG00000164045	3.26059	8e-21	1
Up	2596	GAP43	ENSG00000172020	3.24802	4.5e-06	2
Up	6279	S100A8	ENSG00000143546	3.23133	0.000739	2
Up	9401	RECQL4	ENSG00000160957	3.21274	2.06e-17	3
Up	4085	MAD2L1	ENSG00000164109	3.15924	1.76e-17	n/a
Up	81620	CDT1	ENSG00000167513	3.13271	2.26e-17	n/a
Up	9768	KIAA0101	ENSG00000259316	3.12831	5.82e-14	n/a
Up	140690	CTCFL	ENSG00000124092	3.12787	0.000241	2
Up	347733	TUBB2B	ENSG00000137285	3.12659	0.00247	1
Up	1690	COCH	ENSG00000100473	3.10421	1.35e-05	2
Up	7083	TK1	ENSG00000167900	3.10068	1.16e-18	n/a
Up	2626	GATA4	ENSG00000136574	3.09868	0.00221	1
Up	126549	ANKLE1	ENSG00000160117	3.09794	6.73e-07	1
Up	2253	FGF8	ENSG00000107831	3.09252	0.000191	n/a
Up	89870	TRIM15	ENSG00000204610	3.07311	0.000664	2
Up	3730	KAL1	ENSG00000011201	3.06555	3.96e-06	2
Up	641	BLM	ENSG00000197299	3.05923	2.08e-20	8
Up	9319	TRIP13	ENSG00000071539	3.05331	3.73e-19	2
Up	23594	ORC6L	ENSG00000091651	3.01756	1.43e-19	2
Up	891	CCNB1	ENSG00000134057	3.00087	5.77e-20	2
Up	80119	PIF1	ENSG00000140451	2.98888	2.45e-12	6
Up	55723	ASF1B	ENSG00000105011	2.98758	3.43e-17	6
Up	10635	RAD51AP1	ENSG00000111247	2.98	2.37e-11	2
Up	7015	TERT	ENSG00000164362	2.96591	1.07e-05	10
Up	25886	POC1A	ENSG00000164087	2.93111	1.06e-18	1
Up	238	ALK	ENSG00000171094	2.92524	4.24e-05	n/a
Up	27127	SMC1B	ENSG00000077935	2.92317	0.000247	n/a
Up	10715	LASS1	ENSG00000223802	2.92146	1.41e-05	5
Up	5888	RAD51	ENSG00000051180	2.92127	1.41e-17	5
Up	890	CCNA2	ENSG00000145386	2.87686	1.03e-18	2
Up	54821	ERCC6L	ENSG00000186871	2.86891	7.51e-17	n/a
Up	83990	BRIP1	ENSG00000136492	2.84468	4.25e-08	2
Up	9865	TRIL	ENSG00000255690	2.81931	4.72e-06	n/a
Up	983	CDK1	ENSG00000170312	2.81795	8.85e-19	2
Up	3557	IL1RN	ENSG00000136689	2.78516	1.88e-06	2
Up	26227	PHGDH	ENSG00000092621	2.78494	1.46e-11	2
Up	4504	MT3	ENSG00000087250	2.7215	0.00313	2
Up	10382	TUBB4	ENSG00000104833	2.71358	5.96e-07	1
Up	1894	ECT2	ENSG00000114346	2.71203	9.48e-15	2
Up	4001	LMNB1	ENSG00000113368	2.69012	5.3e-14	2
Up	4171	MCM2	ENSG00000073111	2.68808	4.08e-17	3
Up	10381	TUBB3	ENSG00000258947	2.65196	2.89e-06	2
Up	58528	RRAGD	ENSG00000025039	2.64401	4.77e-09	1
Up	163589	TDRD5	ENSG00000162782	2.63339	0.00189	1
Up	4613	MYCN	ENSG00000134323	2.61643	0.0028	6
Up	3838	KPNA2	ENSG00000182481	2.60674	1.41e-17	2
Up	2175	FANCA	ENSG00000187741	2.6062	1.17e-15	5
Up	4173	MCM4	ENSG00000104738	2.60063	1.8e-10	2
Up	29968	PSAT1	ENSG00000135069	2.5755	7.89e-09	2
Up	79172	CENPO	ENSG00000138092	2.57369	5.3e-14	1
Up	2146	EZH2	ENSG00000106462	2.51251	2.26e-16	1
Up	2256	FGF11	ENSG00000161958	2.49902	2.28e-06	n/a
Up	2069	EREG	ENSG00000124882	2.49698	0.00589	n/a
Up	3099	HK2	ENSG00000159399	2.47998	4.59e-13	n/a
Up	29127	RACGAP1	ENSG00000161800	2.45947	4.59e-17	1
Up	4618	MYF6	ENSG00000111046	2.42471	0.000319	2
Up	2516	NR5A1	ENSG00000136931	2.40891	0.00257	2
Up	2264	FGFR4	ENSG00000160867	2.38227	0.000158	2
Up	3159	HMGA1	ENSG00000137309	2.37759	6.4e-10	2
Up	1763	DNA2	ENSG00000138346	2.36003	1.25e-11	3
Up	22824	HSPA4L	ENSG00000164070	2.3528	0.000251	2
Up	83401	ELOVL3	ENSG00000119915	2.3431	0.00104	1
Up	1163	CKS1B	ENSG00000173207	2.33635	9.07e-12	n/a
Up	9134	CCNE2	ENSG00000175305	2.31586	3.68e-05	1
Up	1164	CKS2	ENSG00000123975	2.30667	7.98e-16	n/a
Up	8351	HIST1H3D	ENSG00000197409	2.26776	3.43e-06	3
Up	8357	HIST1H3H	ENSG00000278828	2.25613	3.41e-06	3
Up	1789	DNMT3B	ENSG00000088305	2.24363	3.47e-08	2
Up	54898	ELOVL2	ENSG00000197977	2.24075	0.000724	1
Up	2187	FANCB	ENSG00000181544	2.22945	8.22e-12	2
Up	29028	ATAD2	ENSG00000156802	2.22099	2.4e-10	1
Up	8339	HIST1H2BG	ENSG00000273802	2.20183	9.58e-05	n/a
Up	875	CBS	ENSG00000160200	2.19511	0.00184	n/a
Up	2177	FANCD2	ENSG00000144554	2.13395	3.07e-13	6
Up	79805	VASH2	ENSG00000143494	2.11216	0.000113	n/a
Up	1339	COX6A2	ENSG00000156885	2.10739	0.00881	n/a
Up	8970	HIST1H2BJ	ENSG00000124635	2.10734	0.000149	n/a
Up	8348	HIST1H2BO	ENSG00000274641	2.09024	2.78e-06	n/a
Up	116028	C16orf75	ENSG00000175643	2.08027	7.45e-11	2
Up	7280	TUBB2A	ENSG00000137267	2.07883	0.000301	2
Up	116832	RPL39L	ENSG00000163923	2.07019	0.000157	n/a
Up	4617	MYF5	ENSG00000111049	2.06488	0.0021	2
Up	675	BRCA2	ENSG00000139618	2.05297	0.000103	2
Up	55215	FANCI	ENSG00000140525	2.04053	2.56e-16	2
Up	10797	MTHFD2	ENSG00000065911	2.03897	8.7e-12	n/a
Up	8140	SLC7A5	ENSG00000103257	2.03317	2.25e-06	1
Up	8365	HIST1H4H	ENSG00000158406	2.01848	0.0003	3
Up	8347	HIST1H2BC	ENSG00000180596	2.01344	0.000205	n/a
Up	2911	GRM1	ENSG00000152822	2.01284	0.000177	n/a
Up	7516	XRCC2	ENSG00000196584	1.99308	1.33e-07	2
Up	4914	NTRK1	ENSG00000198400	1.97447	0.000957	2
Up	3485	IGFBP2	ENSG00000115457	1.95562	0.00184	n/a
Up	91442	C19orf40	ENSG00000131944	1.94803	1.39e-07	2
Up	1030	CDKN2B	ENSG00000147883	1.93599	3.13e-05	2
Up	255426	RASGEF1C	ENSG00000146090	1.92141	0.00386	2
Up	64793	CCDC21	ENSG00000130695	1.90516	3.42e-11	2
Up	11022	TDRKH	ENSG00000182134	1.89362	5.69e-09	1
Up	4633	MYL2	ENSG00000111245	1.88141	0.00454	n/a
Up	8914	TIMELESS	ENSG00000111602	1.87133	1e-11	n/a
Up	5165	PDK3	ENSG00000067992	1.86495	4.39e-08	1
Up	23246	BOP1	ENSG00000261236	1.85904	0.000205	n/a
Up	10123	ARL4C	ENSG00000188042	1.84928	7.67e-05	1
Up	1871	E2F3	ENSG00000112242	1.84613	3.55e-13	2
Up	1111	CHEK1	ENSG00000149554	1.8405	2.67e-11	3
Up	5163	PDK1	ENSG00000152256	1.82138	3.31e-07	1
Up	9123	SLC16A3	ENSG00000141526	1.79807	1.54e-05	n/a
Up	1978	EIF4EBP1	ENSG00000187840	1.78273	1.01e-05	n/a
Up	11169	WDHD1	ENSG00000198554	1.77533	4.99e-08	2
Up	2237	FEN1	ENSG00000168496	1.76386	4.06e-10	8
Up	131368	ZPLD1	ENSG00000170044	1.76218	0.002	n/a
Up	6123	RPL3L	ENSG00000140986	1.74822	7.05e-05	n/a
Up	5984	RFC4	ENSG00000163918	1.74678	2.33e-10	3
Up	7037	TFRC	ENSG00000072274	1.74282	2.13e-05	2
Up	79075	DSCC1	ENSG00000136982	1.73895	1.48e-08	2
Up	1875	E2F5	ENSG00000133740	1.7358	8.59e-05	2
Up	165545	DQX1	ENSG00000144045	1.71665	0.00532	1
Up	57118	CAMK1D	ENSG00000183049	1.71328	0.000684	2
Up	64943	NT5DC2	ENSG00000168268	1.69727	4.21e-08	2
Up	79915	ATAD5	ENSG00000176208	1.69575	7.37e-05	1
Up	3162	HMOX1	ENSG00000100292	1.68971	4.09e-05	2
Up	9631	NUP155	ENSG00000113569	1.68031	1.63e-07	n/a
Up	375607	C7orf52	ENSG00000167011	1.68003	0.00281	1
Up	9473	C1orf38	ENSG00000130775	1.67354	2.87e-05	2
Up	1138	CHRNA5	ENSG00000169684	1.67031	0.00367	n/a
Up	100	ADA	ENSG00000196839	1.66727	2.32e-05	2
Up	79007	DBNDD1	ENSG00000003249	1.66504	4.09e-05	2
Up	8358	HIST1H3B	ENSG00000274267	1.65332	0.00013	3
Up	10535	RNASEH2A	ENSG00000104889	1.65199	7.34e-08	1
Up	2597	GAPDH	ENSG00000111640	1.62779	8.85e-09	2
Up	994	CDC25B	ENSG00000101224	1.61749	5.41e-07	1
Up	11274	USP18	ENSG00000184979	1.61638	5.87e-05	1
Up	3149	HMGB3	ENSG00000029993	1.6111	1.69e-10	2
Up	51053	GMNN	ENSG00000112312	1.59767	4.45e-08	2
Up	9603	NFE2L3	ENSG00000050344	1.59423	0.00281	2
Up	55706	TMEM48	ENSG00000058804	1.58339	6.55e-06	n/a
Up	55157	DARS2	ENSG00000117593	1.58296	1.69e-10	2
Up	3310	HSPA6	ENSG00000173110	1.56918	0.00366	2
Up	79723	SUV39H2	ENSG00000152455	1.56032	1.07e-10	2
Up	53834	FGFRL1	ENSG00000127418	1.55484	0.000432	n/a
Up	5050	PAFAH1B3	ENSG00000079462	1.55125	2.25e-06	2
Up	672	BRCA1	ENSG00000012048	1.54864	2.03e-06	2
Up	10189	THOC4	ENSG00000183684	1.54431	5.24e-08	2
Up	85417	CCNB3	ENSG00000147082	1.53907	0.0053	n/a
Up	27161	EIF2C2	ENSG00000123908	1.53428	1.31e-07	n/a
Up	1358	CPA2	ENSG00000158516	1.53226	0.0017	n/a
Up	5591	PRKDC	ENSG00000253729	1.52716	4.5e-06	2
Up	5315	PKM2	ENSG00000067225	1.52653	1.49e-10	2
Up	5427	POLE2	ENSG00000100479	1.52507	0.00031	3
Up	10661	KLF1	ENSG00000105610	1.52049	0.00011	1
Up	2023	ENO1	ENSG00000074800	1.51933	5.24e-08	n/a
Up	8341	HIST1H2BN	ENSG00000233822	1.51839	0.000327	n/a
Up	10072	DPP3	ENSG00000254986	1.51607	3.03e-12	2
Up	1788	DNMT3A	ENSG00000119772	1.51436	2.23e-09	2
Up	6472	SHMT2	ENSG00000182199	1.49203	3.35e-09	n/a
Up	5433	POLR2D	ENSG00000144231	1.48701	5.78e-16	1
Up	10953	TOMM34	ENSG00000025772	1.48545	2.87e-11	2
Up	5091	PC	ENSG00000173599	1.48071	4.59e-06	2
Up	3017	HIST1H2BD	ENSG00000158373	1.46936	0.000463	n/a
Up	11332	ACOT7	ENSG00000097021	1.46812	2.17e-05	2
Up	5610	EIF2AK2	ENSG00000055332	1.46467	9.14e-06	n/a
Up	4830	NME1	ENSG00000239672	1.46301	1.81e-08	n/a
Up	7004	TEAD4	ENSG00000197905	1.46278	4.49e-05	1
Up	2171	FABP5	ENSG00000164687	1.45958	0.00907	n/a
Up	1841	DTYMK	ENSG00000168393	1.45361	1.26e-07	2
Up	25879	DCAF13	ENSG00000164934	1.4532	1.3e-10	n/a
Up	5230	PGK1	ENSG00000102144	1.43538	4.04e-06	n/a
Up	23657	SLC7A11	ENSG00000151012	1.43398	0.00998	1
Up	2289	FKBP5	ENSG00000096060	1.43356	0.00276	2
Up	28998	MRPL13	ENSG00000172172	1.4282	3.44e-09	n/a
Up	3418	IDH2	ENSG00000182054	1.42332	2.99e-06	n/a
Up	142	PARP1	ENSG00000143799	1.42096	3.62e-10	3
Up	5557	PRIM1	ENSG00000198056	1.42092	0.000382	2
Up	51645	PPIL1	ENSG00000137168	1.41968	1.11e-11	n/a
Up	1104	RCC1	ENSG00000180198	1.41722	1.35e-06	2
Up	11200	CHEK2	ENSG00000183765	1.41146	4.99e-08	3
Up	348654	GEN1	ENSG00000178295	1.40949	1.23e-08	2
Up	3312	HSPA8	ENSG00000109971	1.40611	3.96e-06	n/a
Up	80896	NPL	ENSG00000135838	1.4006	0.000728	n/a
Up	256126	SYCE2	ENSG00000161860	1.39359	0.00376	n/a
Up	92797	HELB	ENSG00000127311	1.39289	0.00131	1
Up	1719	DHFR	ENSG00000228716	1.39251	2.86e-05	2
Up	3939	LDHA	ENSG00000134333	1.39199	1.1e-05	2
Up	3619	INCENP	ENSG00000149503	1.39183	0.00025	1
Up	4953	ODC1	ENSG00000115758	1.39089	7.32e-06	n/a
Up	8208	CHAF1B	ENSG00000159259	1.38925	4.58e-06	2
Up	4436	MSH2	ENSG00000095002	1.38778	1.18e-07	7
Up	4893	NRAS	ENSG00000213281	1.37315	3.44e-07	n/a
Up	578	BAK1	ENSG00000030110	1.36401	6.37e-10	n/a
Up	3013	HIST1H2AD	ENSG00000196866	1.35668	0.00434	n/a
Up	8968	HIST1H3F	ENSG00000277775	1.35094	0.00842	3
Up	11313	LYPLA2	ENSG00000011009	1.34814	1.07e-07	n/a
Up	4175	MCM6	ENSG00000076003	1.34444	2.53e-07	2
Up	5424	POLD1	ENSG00000062822	1.3435	3.52e-07	4
Up	2026	ENO2	ENSG00000111674	1.33765	0.00284	2
Up	29088	MRPL15	ENSG00000137547	1.33696	1.01e-08	n/a
Up	10376	TUBA1B	ENSG00000123416	1.33614	1.9e-09	n/a
Up	4501	MT1X	ENSG00000187193	1.32807	0.00832	2
Up	3068	HDGF	ENSG00000143321	1.32331	1.6e-11	2
Up	7167	TPI1	ENSG00000111669	1.3224	6.27e-07	2
Up	8607	RUVBL1	ENSG00000175792	1.32164	3.89e-10	5
Up	339230	CCDC137	ENSG00000185298	1.31494	1.63e-07	2
Up	1434	CSE1L	ENSG00000124207	1.31246	1.17e-09	2
Up	5352	PLOD2	ENSG00000152952	1.30958	0.00533	2
Up	51692	CPSF3	ENSG00000119203	1.30142	1.41e-11	n/a
Up	5688	PSMA7	ENSG00000101182	1.30042	4.98e-08	2
Up	6185	RPN2	ENSG00000118705	1.2991	2.04e-09	2
Up	88745	C6orf153	ENSG00000124541	1.29642	7.95e-11	n/a
Up	84930	MASTL	ENSG00000120539	1.29415	4.65e-06	1
Up	6182	MRPL12	ENSG00000262814	1.28744	2.04e-05	n/a
Up	5226	PGD	ENSG00000142657	1.28699	2.82e-07	2
Up	8349	HIST2H2BE	ENSG00000184678	1.28425	0.00906	n/a
Up	8340	HIST1H2BL	ENSG00000185130	1.28047	0.00231	n/a
Up	5471	PPAT	ENSG00000128059	1.28047	1.27e-06	n/a
Up	3014	H2AFX	ENSG00000188486	1.27712	1.58e-05	2
Up	5982	RFC2	ENSG00000049541	1.27454	1.18e-08	3
Up	51477	ISYNA1	ENSG00000105655	1.27416	0.000553	2
Up	661	POLR3D	ENSG00000168495	1.27337	2.91e-07	n/a
Up	705	BYSL	ENSG00000112578	1.27285	4.41e-10	n/a
Up	8356	HIST1H3J	ENSG00000197153	1.27166	0.001	3
Up	10783	NEK6	ENSG00000119408	1.25928	4.05e-07	2
Up	25788	RAD54B	ENSG00000197275	1.25187	0.000182	2
Up	3608	ILF2	ENSG00000143621	1.25037	1.17e-09	2
Up	5902	RANBP1	ENSG00000099901	1.25027	1.1e-06	n/a
Up	23649	POLA2	ENSG00000014138	1.24853	6.66e-06	2
Up	23381	SMG5	ENSG00000198952	1.24548	1.52e-10	2
Up	7386	UQCRFS1	ENSG00000169021	1.24247	5.37e-05	n/a
Up	25804	LSM4	ENSG00000130520	1.24011	3.96e-06	n/a
Up	126731	C1orf96	ENSG00000154429	1.23821	1.73e-05	n/a
Up	7203	CCT3	ENSG00000163468	1.233	1.41e-11	2
Up	10459	MAD2L2	ENSG00000116670	1.22959	4.02e-05	n/a
Up	3654	IRAK1	ENSG00000184216	1.22825	5.13e-06	2
Up	114822	RHPN1	ENSG00000158106	1.22771	0.00461	1
Up	23327	NEDD4L	ENSG00000049759	1.22697	0.000104	n/a
Up	8833	GMPS	ENSG00000163655	1.21891	9.86e-07	2
Up	57129	MRPL47	ENSG00000136522	1.21878	1.96e-06	n/a
Up	11073	TOPBP1	ENSG00000163781	1.21735	5.92e-06	2
Up	22948	CCT5	ENSG00000150753	1.21482	5.68e-09	2
Up	5983	RFC3	ENSG00000133119	1.21179	0.000232	2
Up	203068	TUBB	ENSG00000196230	1.2083	4.6e-09	2
Up	8270	LAGE3	ENSG00000196976	1.20713	0.00022	1
Up	55176	SEC61A2	ENSG00000065665	1.20594	7.2e-06	1
Up	5901	RAN	ENSG00000132341	1.20432	1.07e-08	n/a
Up	10213	PSMD14	ENSG00000115233	1.20082	8.19e-10	n/a
Up	6632	SNRPD1	ENSG00000167088	1.20025	6.28e-07	2
Up	3008	HIST1H1E	ENSG00000168298	1.19112	0.00718	n/a
Up	4176	MCM7	ENSG00000166508	1.19067	3.73e-05	3
Up	3336	HSPE1	ENSG00000115541	1.18922	1.95e-07	n/a
Up	5217	PFN2	ENSG00000070087	1.18682	0.00165	n/a
Up	1678	TIMM8A	ENSG00000126953	1.18245	8.17e-06	n/a
Up	4651	MYO10	ENSG00000145555	1.18162	0.000387	2
Up	226	ALDOA	ENSG00000149925	1.17375	1.74e-05	2
Up	9343	EFTUD2	ENSG00000108883	1.1734	3.36e-10	2
Up	1820	ARID3A	ENSG00000116017	1.17193	0.00515	1
Up	56902	PNO1	ENSG00000115946	1.17123	5.38e-09	n/a
Up	84812	PLCD4	ENSG00000115556	1.16851	0.000636	1
Up	5111	PCNA	ENSG00000132646	1.16549	4.81e-05	7
Up	10808	HSPH1	ENSG00000120694	1.16261	3.75e-06	2
Up	6631	SNRPC	ENSG00000124562	1.16093	8.25e-08	n/a
Up	7416	VDAC1	ENSG00000213585	1.15586	2.69e-10	n/a
Up	55345	C4orf21	ENSG00000138658	1.15361	0.000403	1
Up	5129	CDK18	ENSG00000117266	1.14552	0.000327	1
Up	4141	MARS	ENSG00000166986	1.13824	2.25e-11	n/a
Up	5718	PSMD12	ENSG00000197170	1.13671	4.38e-09	1
Up	79760	GEMIN7	ENSG00000142252	1.13666	4.62e-06	n/a
Up	2178	FANCE	ENSG00000112039	1.13542	0.000115	2
Up	5714	PSMD8	ENSG00000099341	1.13413	2e-06	1
Up	55759	WDR12	ENSG00000138442	1.13329	1.3e-07	n/a
Up	10212	DDX39	ENSG00000123136	1.13202	1.2e-05	2
Up	8565	YARS	ENSG00000134684	1.13096	4.25e-08	n/a
Up	506	ATP5B	ENSG00000110955	1.13088	1.43e-07	2
Up	2617	GARS	ENSG00000106105	1.13054	3.86e-08	2
Up	7443	VRK1	ENSG00000100749	1.12987	2.54e-06	1
Up	5558	PRIM2	ENSG00000146143	1.12409	2.51e-05	2
Up	10452	TOMM40	ENSG00000130204	1.12406	4e-05	n/a
Up	2618	GART	ENSG00000159131	1.12284	5.1e-08	n/a
Up	10018	BCL2L11	ENSG00000153094	1.11642	2.36e-05	n/a
Up	3308	HSPA4	ENSG00000170606	1.11625	4.74e-11	2
Up	79647	AKIRIN1	ENSG00000174574	1.11546	4.88e-05	2
Up	23	ABCF1	ENSG00000204574	1.11534	3.94e-08	2
Up	2064	ERBB2	ENSG00000141736	1.1101	0.00578	n/a
Up	23560	GTPBP4	ENSG00000107937	1.10461	1.5e-07	n/a
Up	3015	H2AFZ	ENSG00000164032	1.10156	1.12e-05	n/a
Up	122769	PPIL5	ENSG00000165501	1.10153	1.65e-06	1
Up	5708	PSMD2	ENSG00000175166	1.1012	1.69e-07	n/a
Up	6183	MRPS12	ENSG00000128626	1.10091	0.000441	n/a
Up	1054	CEBPG	ENSG00000153879	1.0979	1.22e-05	n/a
Up	2288	FKBP4	ENSG00000004478	1.09512	7.72e-05	n/a
Up	3978	LIG1	ENSG00000105486	1.09491	8.67e-06	2
Up	79954	NOL10	ENSG00000115761	1.08822	6.76e-10	n/a
Up	10963	STIP1	ENSG00000168439	1.08692	1.16e-07	2
Up	63922	CHTF18	ENSG00000127586	1.08597	0.000934	2
Up	79077	DCTPP1	ENSG00000179958	1.08486	0.000132	n/a
Up	9141	PDCD5	ENSG00000105185	1.08044	4.84e-05	n/a
Up	51377	UCHL5	ENSG00000116750	1.07877	0.000156	n/a
Up	5723	PSPH	ENSG00000146733	1.07859	6.77e-07	2
Up	4172	MCM3	ENSG00000112118	1.07054	1.12e-05	2
Up	23616	SH3BP1	ENSG00000100092	1.06327	0.000682	2
Up	8934	RAB7L1	ENSG00000117280	1.06012	0.00115	1
Up	6597	SMARCA4	ENSG00000127616	1.05928	1.86e-05	1
Up	4174	MCM5	ENSG00000100297	1.05854	3.33e-05	2
Up	51726	DNAJB11	ENSG00000090520	1.0561	6.18e-07	2
Up	6119	RPA3	ENSG00000106399	1.05599	2e-05	2
Up	54512	EXOSC4	ENSG00000178896	1.05559	0.00254	n/a
Up	10940	POP1	ENSG00000104356	1.0516	3.76e-07	n/a
Up	55920	RCC2	ENSG00000179051	1.05023	4.41e-08	2
Up	6627	SNRPA1	ENSG00000131876	1.0497	1.02e-06	2
Up	7965	AIMP2	ENSG00000106305	1.04369	0.000151	2
Up	5127	CDK16	ENSG00000102225	1.04292	2.87e-05	1
Up	54865	GPATCH4	ENSG00000160818	1.04263	0.000167	1
Up	1020	CDK5	ENSG00000164885	1.04131	2.76e-05	1
Up	4839	NOP2	ENSG00000111641	1.04091	9.87e-06	n/a
Up	5704	PSMC4	ENSG00000013275	1.04029	3.03e-05	1
Up	3614	IMPDH1	ENSG00000106348	1.03559	0.000163	n/a
Up	339175	METTL2A	ENSG00000087995	1.03154	3.59e-08	n/a
Up	29844	TFPT	ENSG00000105619	1.0315	0.000728	1
Up	7517	XRCC3	ENSG00000126215	1.02689	5.34e-05	3
Up	10907	TXNL4A	ENSG00000141759	1.02658	0.000192	n/a
Up	191	AHCY	ENSG00000101444	1.02563	1.83e-06	2
Up	8880	FUBP1	ENSG00000162613	1.02409	0.000983	2
Up	23080	AVL9	ENSG00000105778	1.02304	8.41e-05	n/a
Up	81037	CLPTM1L	ENSG00000049656	1.02265	2.91e-07	n/a
Up	65265	C8orf33	ENSG00000182307	1.01996	5.38e-05	n/a
Up	10620	ARID3B	ENSG00000179361	1.01992	0.000288	2
Up	55003	PAK1IP1	ENSG00000111845	1.01928	1.31e-05	n/a
Up	64216	TFB2M	ENSG00000162851	1.01727	5.23e-05	n/a
Up	3066	HDAC2	ENSG00000196591	1.0096	2.56e-06	3
Up	22984	PDCD11	ENSG00000148843	1.00904	2.62e-06	n/a
Up	10799	RPP40	ENSG00000124787	1.00811	2.04e-05	n/a
Up	55299	BRIX1	ENSG00000113460	1.00799	2.66e-06	n/a
Up	64858	DCLRE1B	ENSG00000118655	1.00781	5.92e-06	8
Up	23234	DNAJC9	ENSG00000213551	1.00748	6.4e-06	2
Up	8508	NIPSNAP1	ENSG00000184117	1.00743	0.000116	2
Up	5236	PGM1	ENSG00000079739	1.00576	0.00115	2
Up	6905	TBCE	ENSG00000116957	1.00399	7.76e-07	n/a
Up	56852	RAD18	ENSG00000070950	1.0027	1.78e-05	2
Up	10636	RGS14	ENSG00000169220	1.00024	0.000871	2
Down	2099	ESR1	ENSG00000091831	-6.72229	1.09e-16	6
Down	7472	WNT2	ENSG00000105989	-6.19001	8.32e-19	n/a
Down	93649	MYOCD	ENSG00000141052	-5.98968	3.58e-16	2
Down	284654	RSPO1	ENSG00000169218	-5.61941	1.01e-10	n/a
Down	668	FOXL2	ENSG00000183770	-5.06655	2.06e-12	2
Down	7490	WT1	ENSG00000184937	-4.98263	2.11e-08	6
Down	6876	TAGLN	ENSG00000149591	-4.16377	6.66e-13	2
Down	57419	SLC24A3	ENSG00000185052	-4.0105	3.6e-11	n/a
Down	57569	ARHGAP20	ENSG00000137727	-3.99884	8.22e-12	2
Down	2354	FOSB	ENSG00000125740	-3.89623	1.48e-06	2
Down	7704	ZBTB16	ENSG00000109906	-3.82601	1.24e-11	2
Down	4286	MITF	ENSG00000187098	-3.80767	1.41e-17	2
Down	3479	IGF1	ENSG00000017427	-3.57695	1.7e-06	n/a
Down	367	AR	ENSG00000169083	-3.50284	4.02e-05	6
Down	7757	ZNF208	ENSG00000160321	-3.49424	1.27e-06	2
Down	54456	MOV10L1	ENSG00000073146	-3.42266	7.05e-08	1
Down	401551	WDR38	ENSG00000136918	-3.40352	0.00259	1
Down	254295	PHYHD1	ENSG00000175287	-3.40138	6.55e-06	2
Down	563	AZGP1	ENSG00000160862	-3.2096	0.00228	2
Down	5460	POU5F1	ENSG00000204531	-3.16524	0.000153	2
Down	2735	GLI1	ENSG00000111087	-3.16433	3.31e-06	6
Down	128209	KLF17	ENSG00000171872	-3.10463	1.09e-20	1
Down	216	ALDH1A1	ENSG00000165092	-3.0738	6.18e-05	2
Down	56849	TCEAL7	ENSG00000182916	-3.0681	2.78e-06	5
Down	163223	ZNF676	ENSG00000196109	-3.06443	2.76e-08	n/a
Down	2624	GATA2	ENSG00000179348	-3.04679	4.74e-06	1
Down	55679	LIMS2	ENSG00000072163	-3.04012	1.95e-12	n/a
Down	10628	TXNIP	ENSG00000265972	-3.03753	2.04e-12	1
Down	354	KLK3	ENSG00000142515	-2.96541	5.47e-06	n/a
Down	3484	IGFBP1	ENSG00000146678	-2.94315	0.000481	n/a
Down	85453	TSPYL5	ENSG00000180543	-2.93869	0.000655	1
Down	5727	PTCH1	ENSG00000185920	-2.88295	3.31e-13	n/a
Down	80726	KIAA1683	ENSG00000130518	-2.86228	9.85e-07	n/a
Down	8471	IRS4	ENSG00000133124	-2.83931	7.09e-10	2
Down	2353	FOS	ENSG00000170345	-2.76735	1.19e-05	6
Down	1465	CSRP1	ENSG00000159176	-2.7383	1.11e-21	2
Down	6387	CXCL12	ENSG00000107562	-2.72897	3.54e-05	n/a
Down	159686	CCDC147	ENSG00000120051	-2.68757	0.000118	2
Down	6833	ABCC8	ENSG00000006071	-2.68516	0.000311	1
Down	3090	HIC1	ENSG00000177374	-2.67386	3.83e-08	1
Down	3560	IL2RB	ENSG00000100385	-2.6673	2.42e-06	n/a
Down	3176	HNMT	ENSG00000150540	-2.64745	2.15e-08	2
Down	28	ABO	ENSG00000175164	-2.62517	0.000275	n/a
Down	10346	TRIM22	ENSG00000132274	-2.60526	1.65e-06	2
Down	2056	EPO	ENSG00000130427	-2.58968	1.97e-08	n/a
Down	10060	ABCC9	ENSG00000069431	-2.57915	7.73e-06	1
Down	3081	HGD	ENSG00000113924	-2.57416	0.0056	2
Down	6299	SALL1	ENSG00000103449	-2.5285	0.000354	n/a
Down	356	FASLG	ENSG00000117560	-2.50267	4.95e-05	n/a
Down	57010	CABP4	ENSG00000175544	-2.50243	2.51e-05	1
Down	3791	KDR	ENSG00000128052	-2.50217	1.14e-09	n/a
Down	9314	KLF4	ENSG00000136826	-2.48505	4.21e-08	7
Down	3600	IL15	ENSG00000164136	-2.43361	1.61e-06	n/a
Down	9715	FAM131B	ENSG00000159784	-2.42398	5.63e-06	2
Down	10365	KLF2	ENSG00000127528	-2.42148	6.81e-09	6
Down	149628	PYHIN1	ENSG00000163564	-2.39257	0.00021	n/a
Down	596	BCL2	ENSG00000171791	-2.38035	2.87e-06	n/a
Down	221400	TDRD6	ENSG00000180113	-2.35608	4.94e-06	2
Down	23498	HAAO	ENSG00000162882	-2.34533	2.04e-05	2
Down	5919	RARRES2	ENSG00000106538	-2.31419	0.000383	2
Down	221895	JAZF1	ENSG00000153814	-2.29711	3.6e-11	1
Down	8743	TNFSF10	ENSG00000121858	-2.29104	0.000125	n/a
Down	93426	SYCE1	ENSG00000171772	-2.27816	0.00766	n/a
Down	7026	NR2F2	ENSG00000185551	-2.26629	7.46e-10	7
Down	5588	PRKCQ	ENSG00000065675	-2.26043	0.0083	2
Down	23345	SYNE1	ENSG00000131018	-2.23233	4.5e-06	2
Down	84632	AFAP1L2	ENSG00000169129	-2.21259	1.17e-05	2
Down	2247	FGF2	ENSG00000138685	-2.20966	4.28e-05	n/a
Down	10791	VAMP5	ENSG00000168899	-2.20479	1.45e-06	1
Down	339804	C2orf74	ENSG00000237651	-2.1878	0.00174	n/a
Down	7225	TRPC6	ENSG00000137672	-2.13751	0.000724	n/a
Down	3487	IGFBP4	ENSG00000141753	-2.12066	1.24e-05	n/a
Down	3164	NR4A1	ENSG00000123358	-2.11305	1.5e-05	n/a
Down	3708	ITPR1	ENSG00000150995	-2.11278	1.29e-06	n/a
Down	624	BDKRB2	ENSG00000168398	-2.06853	2.26e-06	2
Down	4217	MAP3K5	ENSG00000197442	-2.06524	4.47e-07	2
Down	7022	TFAP2C	ENSG00000087510	-2.06003	0.000262	2
Down	2273	FHL1	ENSG00000022267	-2.05864	0.000245	2
Down	7099	TLR4	ENSG00000136869	-2.0582	5.72e-05	n/a
Down	6660	SOX5	ENSG00000134532	-2.05734	0.00181	2
Down	23708	GSPT2	ENSG00000189369	-2.05271	0.00636	n/a
Down	924	CD7	ENSG00000173762	-2.04039	0.00312	2
Down	1958	EGR1	ENSG00000120738	-2.03483	0.000176	6
Down	3570	IL6R	ENSG00000160712	-2.01948	0.000459	n/a
Down	800	CALD1	ENSG00000122786	-2.01418	1.01e-08	2
Down	93986	FOXP2	ENSG00000128573	-1.9985	0.00566	1
Down	91947	ARRDC4	ENSG00000140450	-1.98608	1.92e-06	1
Down	4093	SMAD9	ENSG00000120693	-1.97839	0.00503	n/a
Down	5156	PDGFRA	ENSG00000134853	-1.9723	0.0029	4
Down	2308	FOXO1	ENSG00000150907	-1.96908	6.34e-08	1
Down	8714	ABCC3	ENSG00000108846	-1.96848	0.0058	1
Down	50650	ARHGEF3	ENSG00000163947	-1.95179	1.45e-10	n/a
Down	6935	ZEB1	ENSG00000148516	-1.95071	5.25e-05	n/a
Down	687	KLF9	ENSG00000119138	-1.94288	4.22e-08	2
Down	7424	VEGFC	ENSG00000150630	-1.93465	1.4e-05	n/a
Down	3306	HSPA2	ENSG00000126803	-1.93056	7.77e-05	n/a
Down	10157	AASS	ENSG00000008311	-1.89425	0.000814	2
Down	29945	ANAPC4	ENSG00000053900	-1.88411	9.74e-08	1
Down	5327	PLAT	ENSG00000104368	-1.87011	0.000633	2
Down	5980	REV3L	ENSG00000009413	-1.85975	1.06e-05	2
Down	1136	CHRNA3	ENSG00000080644	-1.8597	0.00951	n/a
Down	6196	RPS6KA2	ENSG00000071242	-1.85238	4.21e-08	n/a
Down	2203	FBP1	ENSG00000165140	-1.83741	0.000331	2
Down	815	CAMK2A	ENSG00000070808	-1.82628	0.00533	2
Down	9252	RPS6KA5	ENSG00000100784	-1.82625	0.000864	2
Down	4254	KITLG	ENSG00000049130	-1.81984	0.00142	n/a
Down	7025	NR2F1	ENSG00000175745	-1.81011	0.00765	5
Down	79705	LRRK1	ENSG00000154237	-1.80831	3.32e-05	1
Down	5334	PLCL1	ENSG00000115896	-1.8054	0.000301	1
Down	960	CD44	ENSG00000026508	-1.78898	0.000162	n/a
Down	2078	ERG	ENSG00000157554	-1.76457	3.6e-05	n/a
Down	3717	JAK2	ENSG00000096968	-1.76028	2.13e-07	2
Down	379	ARL4D	ENSG00000175906	-1.75742	4.24e-05	1
Down	6907	TBL1X	ENSG00000101849	-1.74734	1.01e-08	2
Down	2034	EPAS1	ENSG00000116016	-1.7459	1.02e-05	6
Down	843	CASP10	ENSG00000003400	-1.74385	0.000353	n/a
Down	3667	IRS1	ENSG00000169047	-1.73845	0.00175	n/a
Down	80183	C13orf18	ENSG00000102445	-1.73052	0.000945	n/a
Down	7466	WFS1	ENSG00000109501	-1.72902	1.1e-07	2
Down	5578	PRKCA	ENSG00000154229	-1.72843	0.000419	n/a
Down	6886	TAL1	ENSG00000162367	-1.71049	0.000155	6
Down	56963	RGMA	ENSG00000182175	-1.69754	0.0031	2
Down	2145	EZH1	ENSG00000108799	-1.68466	1.34e-14	1
Down	23303	KIF13B	ENSG00000197892	-1.68375	4.24e-05	2
Down	1153	CIRBP	ENSG00000099622	-1.67952	1e-11	2
Down	79026	AHNAK	ENSG00000124942	-1.67928	1.16e-06	2
Down	54869	EPS8L1	ENSG00000131037	-1.66935	0.00875	2
Down	667	DST	ENSG00000151914	-1.65484	0.00184	2
Down	3574	IL7	ENSG00000104432	-1.64935	0.0051	n/a
Down	2114	ETS2	ENSG00000157557	-1.64355	1.16e-06	6
Down	55534	MAML3	ENSG00000196782	-1.62905	5.58e-05	n/a
Down	284119	PTRF	ENSG00000177469	-1.61054	1.31e-05	n/a
Down	5336	PLCG2	ENSG00000197943	-1.60852	6.11e-05	1
Down	51341	ZBTB7A	ENSG00000178951	-1.60177	2.39e-17	n/a
Down	947	CD34	ENSG00000174059	-1.60121	1.19e-07	n/a
Down	51816	CECR1	ENSG00000093072	-1.59674	0.00403	2
Down	28999	KLF15	ENSG00000163884	-1.57058	0.00346	1
Down	89849	ATG16L2	ENSG00000168010	-1.57021	4.81e-06	1
Down	8850	KAT2B	ENSG00000114166	-1.56938	4.78e-05	2
Down	3643	INSR	ENSG00000171105	-1.55835	1e-07	n/a
Down	51084	CRYL1	ENSG00000165475	-1.55392	7.96e-06	n/a
Down	2022	ENG	ENSG00000106991	-1.5517	3.43e-08	n/a
Down	5166	PDK4	ENSG00000004799	-1.54407	0.00562	1
Down	6622	SNCA	ENSG00000145335	-1.53701	0.00944	n/a
Down	3707	ITPKB	ENSG00000143772	-1.53476	9.08e-07	n/a
Down	80169	C17orf68	ENSG00000178971	-1.52591	1.04e-09	7
Down	152926	PPM1K	ENSG00000163644	-1.51846	7.74e-05	1
Down	355	FAS	ENSG00000026103	-1.51281	0.000247	n/a
Down	2494	NR5A2	ENSG00000116833	-1.50499	0.00467	n/a
Down	10411	RAPGEF3	ENSG00000079337	-1.48769	0.00762	2
Down	5159	PDGFRB	ENSG00000113721	-1.48325	0.000275	n/a
Down	3725	JUN	ENSG00000177606	-1.483	0.00015	5
Down	4734	NEDD4	ENSG00000069869	-1.47774	0.000654	n/a
Down	3486	IGFBP3	ENSG00000146674	-1.44207	0.000713	n/a
Down	23092	ARHGAP26	ENSG00000145819	-1.44089	0.000331	1
Down	5295	PIK3R1	ENSG00000145675	-1.43965	0.00788	n/a
Down	8829	NRP1	ENSG00000099250	-1.42887	0.000682	n/a
Down	2313	FLI1	ENSG00000151702	-1.41968	0.000279	2
Down	5621	PRNP	ENSG00000171867	-1.40124	0.00187	n/a
Down	307	ANXA4	ENSG00000196975	-1.40116	0.00168	2
Down	5934	RBL2	ENSG00000103479	-1.39368	1.81e-05	1
Down	27250	PDCD4	ENSG00000150593	-1.38074	1.67e-07	2
Down	200895	DHFRL1	ENSG00000178700	-1.36745	2.3e-06	2
Down	55930	MYO5C	ENSG00000128833	-1.36555	0.000915	n/a
Down	282809	POC1B	ENSG00000139323	-1.3604	8.17e-06	1
Down	87	ACTN1	ENSG00000072110	-1.35914	2.54e-08	2
Down	23048	FNBP1	ENSG00000187239	-1.35053	2.18e-05	n/a
Down	5634	PRPS2	ENSG00000101911	-1.30599	1.5e-05	1
Down	3727	JUND	ENSG00000130522	-1.30131	3.93e-05	2
Down	4627	MYH9	ENSG00000100345	-1.30116	5.78e-07	2
Down	3956	LGALS1	ENSG00000100097	-1.2888	0.00233	2
Down	112869	CCDC101	ENSG00000176476	-1.28583	3.63e-07	n/a
Down	55337	C19orf66	ENSG00000130813	-1.27757	0.00025	2
Down	7048	TGFBR2	ENSG00000163513	-1.25508	0.00129	n/a
Down	23224	SYNE2	ENSG00000054654	-1.24882	0.00156	2
Down	10312	TCIRG1	ENSG00000110719	-1.24002	0.000662	n/a
Down	2185	PTK2B	ENSG00000120899	-1.23346	0.000728	n/a
Down	1073	CFL2	ENSG00000165410	-1.2273	0.000155	n/a
Down	84142	FAM175A	ENSG00000163322	-1.22572	1.19e-05	2
Down	6844	VAMP2	ENSG00000220205	-1.22097	2.02e-06	1
Down	10857	PGRMC1	ENSG00000101856	-1.22056	4.86e-07	2
Down	79658	ARHGAP10	ENSG00000071205	-1.21764	0.000915	1
Down	23389	MED13L	ENSG00000123066	-1.21636	0.00021	1
Down	29098	RANGRF	ENSG00000108961	-1.1861	0.000888	n/a
Down	6595	SMARCA2	ENSG00000080503	-1.17894	0.00579	1
Down	55810	FOXJ2	ENSG00000065970	-1.17295	4.61e-06	1
Down	2729	GCLC	ENSG00000001084	-1.17094	0.000668	n/a
Down	26751	SH3YL1	ENSG00000035115	-1.16429	0.00137	2
Down	4846	NOS3	ENSG00000164867	-1.1638	0.00841	6
Down	1130	LYST	ENSG00000143669	-1.15389	0.00111	n/a
Down	57584	ARHGAP21	ENSG00000107863	-1.14513	2.09e-05	1
Down	64061	TSPYL2	ENSG00000184205	-1.13828	0.000728	1
Down	5128	CDK17	ENSG00000059758	-1.13731	1.56e-05	1
Down	308	ANXA5	ENSG00000164111	-1.13625	9.79e-07	2
Down	200316	APOBEC3F	ENSG00000128394	-1.13493	0.00514	2
Down	677	ZFP36L1	ENSG00000185650	-1.13287	0.000229	2
Down	1316	KLF6	ENSG00000067082	-1.12971	0.00208	1
Down	7402	UTRN	ENSG00000152818	-1.12595	0.000851	2
Down	8459	TPST2	ENSG00000128294	-1.11033	0.000186	n/a
Down	4790	NFKB1	ENSG00000109320	-1.09205	0.000113	6
Down	285440	CYP4V2	ENSG00000145476	-1.08664	0.000849	n/a
Down	11078	TRIOBP	ENSG00000100106	-1.08593	2.29e-06	n/a
Down	4214	MAP3K1	ENSG00000095015	-1.08095	0.00209	2
Down	8556	CDC14A	ENSG00000079335	-1.07254	0.00435	n/a
Down	253959	RALGAPA1	ENSG00000174373	-1.06447	4.02e-05	2
Down	23293	SMG6	ENSG00000070366	-1.06074	1.12e-08	2
Down	64400	AKTIP	ENSG00000166971	-1.04802	4.71e-08	n/a
Down	6672	SP100	ENSG00000067066	-1.04732	0.00296	6
Down	64236	PDLIM2	ENSG00000120913	-1.04704	0.00195	2
Down	58508	MLL3	ENSG00000055609	-1.0402	0.000337	1
Down	6166	RPL36AL	ENSG00000165502	-1.02914	0.000133	n/a
Down	10039	PARP3	ENSG00000041880	-1.02137	0.000867	1
Down	4303	FOXO4	ENSG00000184481	-1.01494	0.000716	1
Down	57337	SENP7	ENSG00000138468	-1.01051	0.00739	2
Down	5873	RAB27A	ENSG00000069974	-1.00873	0.000764	n/a
