# Supplementary material for: Investigating the Role of Telomere and Telomerase Associated Genes and Proteins in Endometrial Cancer
Source: Methods Protoc. 2020 Sep 3;3(3):63. doi: 10.3390/mps3030063 (PMC7565490; doi:10.3390/mps3030063)
Supplement: Supplementary file 1 [file mps-03-00063-s001.zip › Supplementaries/Table S9-10. Common DEGs Between Subtypes.xlsx]

## Sheet: Table S9
Table S9. Common upregulated genes between each histological subtype of EC and healthy endometrium.│log2FC>1│ FDR<0.01.
Names	Total	Entrez Gene ID	Gene Symbol	Log2FC - Endometrioid	Log2FC - Serous	Log2FC - Carcinosarcoma	TelNet Score
Carcinosarcoma-Endometrioid-Serous	220	7015	TERT	2.85579	2.70492	2.96591	10
		2237	FEN1	1.90567	1.8912	1.76386	8
		641	BLM	2.41394	2.76881	3.05923	8
		5111	PCNA	1.21912	1.13694	1.16549	7
		6790	AURKA	2.89283	3.57092	3.83714	6
		5307	PITX1	4.39765	3.57276	4.97628	6
		9156	EXO1	3.6348	3.68169	4.12615	6
		1869	E2F1	2.77336	3.21849	3.45378	6
		80119	PIF1	2.61068	2.76386	2.98888	6
		2177	FANCD2	1.98217	2.2045	2.13395	6
		55723	ASF1B	3.22807	3.51277	2.98758	6
		4998	ORC1L	2.96493	3.19796	3.509	6
		5888	RAD51	2.92078	3.08123	2.92127	5
		8607	RUVBL1	1.06133	1.36949	1.32164	5
		2175	FANCA	2.67294	2.49799	2.6062	5
		4171	MCM2	1.84453	2.3265	2.68808	3
		5427	POLE2	1.29285	1.2524	1.52507	3
		8358	HIST1H3B	1.31902	2.00383	1.65332	3
		1111	CHEK1	1.55863	1.49013	1.8405	3
		9401	RECQL4	2.68851	2.83638	3.21274	3
		1763	DNA2	1.94291	2.12008	2.36003	3
		142	PARP1	1.09115	1.04201	1.42096	3
		8356	HIST1H3J	1.21233	1.3561	1.27166	3
		8357	HIST1H3H	2.24322	2.51886	2.25613	3
		8365	HIST1H4H	1.44044	2.49227	2.01848	3
		9212	AURKB	3.7938	4.17013	4.18335	3
		5982	RFC2	1.00724	1.08126	1.27454	3
		5984	RFC4	1.01953	1.58796	1.74678	3
		11200	CHEK2	1.23114	1.4551	1.41146	3
		8351	HIST1H3D	2.50577	2.96258	2.26776	3
		6632	SNRPD1	1.07537	1.20374	1.20025	2
		10783	NEK6	1.46907	1.19721	1.25928	2
		11169	WDHD1	1.32034	1.54787	1.77533	2
		6119	RPA3	1.21349	1.24026	1.05599	2
		675	BRCA2	1.3673	1.96025	2.05297	2
		226	ALDOA	1.13896	1.07976	1.17375	2
		1870	E2F2	3.26682	3.32068	3.50753	2
		63967	CLSPN	3.26282	3.60769	4.02604	2
		4501	MT1X	1.42202	1.35669	1.32807	2
		4751	NEK2	4.32091	4.36019	4.45359	2
		4651	MYO10	1.45081	1.50531	1.18162	2
		8208	CHAF1B	1.51096	1.37743	1.38925	2
		3149	HMGB3	1.82901	1.85976	1.6111	2
		116028	C16orf75	1.68588	2.15339	2.08027	2
		4001	LMNB1	2.26999	2.34544	2.69012	2
		2597	GAPDH	1.70769	1.51782	1.62779	2
		1871	E2F3	1.14507	1.66174	1.84613	2
		1894	ECT2	2.66598	3.23314	2.71203	2
		64793	CCDC21	1.25776	1.3139	1.90516	2
		348654	GEN1	1.09612	1.38411	1.40949	2
		7167	TPI1	1.57598	1.38743	1.3224	2
		55920	RCC2	1.0347	1.11997	1.05023	2
		79723	SUV39H2	1.01921	1.06883	1.56032	2
		3654	IRAK1	1.23204	1.39442	1.22825	2
		3939	LDHA	1.48519	1.27397	1.39199	2
		10212	DDX39	1.0305	1.28788	1.13202	2
		2187	FANCB	1.78357	2.10216	2.22945	2
		3159	HMGA1	2.28524	3.08829	2.37759	2
		10403	NDC80	2.55165	3.2742	3.3329	2
		55215	FANCI	1.93896	1.84481	2.04053	2
		4173	MCM4	1.74984	2.03983	2.60063	2
		7516	XRCC2	1.78639	1.99015	1.99308	2
		10635	RAD51AP1	2.24146	2.7216	2.98	2
		672	BRCA1	1.45984	1.48682	1.54864	2
		983	CDK1	2.48579	2.47605	2.81795	2
		3838	KPNA2	2.26978	2.68652	2.60674	2
		339230	CCDC137	1.10506	1.2076	1.31494	2
		1063	CENPF	3.08716	3.4171	3.65762	2
		89870	TRIM15	2.99938	3.55164	3.07311	2
		51053	GMNN	1.09185	1.27716	1.59767	2
		8508	NIPSNAP1	1.00338	1.36945	1.00743	2
		3608	ILF2	1.1192	1.27749	1.25037	2
		10072	DPP3	1.92134	1.90063	1.51607	2
		79075	DSCC1	1.19162	1.2394	1.73895	2
		5226	PGD	1.51246	1.55259	1.28699	2
		23594	ORC6L	2.6452	2.70185	3.01756	2
		991	CDC20	4.00352	4.64842	4.63367	2
		5050	PAFAH1B3	1.62674	1.58508	1.55125	2
		55143	CDCA8	3.10418	3.67314	3.69498	2
		64151	NCAPG	3.7465	3.82623	4.33745	2
		7037	TFRC	2.23081	2.09547	1.74282	2
		7020	TFAP2A	4.69883	4.29705	4.06733	2
		10381	TUBB3	2.0038	2.30229	2.65196	2
		3161	HMMR	3.15813	3.49709	3.79541	2
		9603	NFE2L3	1.66923	2.00308	1.59423	2
		6279	S100A8	4.19769	3.64717	3.23133	2
		891	CCNB1	2.82041	3.00305	3.00087	2
		3963	LGALS7	2.58093	3.98639	3.35404	2
		79007	DBNDD1	2.38069	2.243	1.66504	2
		2731	GLDC	2.65403	5.49075	3.31258	2
		1841	DTYMK	1.37956	1.32633	1.45361	2
		6627	SNRPA1	1.16673	1.02816	1.0497	2
		9473	C1orf38	1.77032	3.09969	1.67354	2
		10643	IGF2BP3	3.29128	5.23794	6.12856	2
		5315	PKM2	1.77651	1.67755	1.52653	2
		24137	KIF4A	4.05564	4.35839	4.59461	2
		83990	BRIP1	1.95623	2.31409	2.84468	2
		126306	JSRP1	5.53124	4.77462	3.63702	2
		890	CCNA2	2.5241	2.63836	2.87686	2
		3308	HSPA4	1.13853	1.16782	1.11625	2
		3014	H2AFX	1.36795	1.22525	1.27712	2
		8438	RAD54L	3.48186	3.91866	4.09043	2
		29968	PSAT1	2.46689	3.30634	2.5755	2
		23649	POLA2	1.14892	1.12442	1.24853	2
		3068	HDGF	1.40443	1.65703	1.32331	2
		1789	DNMT3B	1.86805	2.49048	2.24363	2
		9319	TRIP13	2.06986	2.59674	3.05331	2
		146956	EME1	2.4808	2.89513	3.36179	2
		26227	PHGDH	1.94379	2.16269	2.78494	2
		1104	RCC1	1.37062	1.69846	1.41722	2
		6185	RPN2	1.24232	1.28343	1.2991	2
		3557	IL1RN	3.03822	3.45697	2.78516	2
		25788	RAD54B	1.10547	1.6759	1.25187	2
		55157	DARS2	1.49131	1.66034	1.58296	2
		151648	SGOL1	3.82921	4.23582	4.22898	2
		22983	MAST1	1.83632	3.2957	3.98054	2
		1030	CDKN2B	1.19969	2.51936	1.93599	2
		7153	TOP2A	3.38121	3.76335	4.32331	2
		10189	THOC4	1.1258	1.1972	1.54431	2
		1719	DHFR	1.26884	1.00384	1.39251	2
		898	CCNE1	2.92909	4.14977	4.01699	1
		993	CDC25A	2.70627	2.96368	3.26059	1
		25886	POC1A	3.20733	3.51081	2.93111	1
		8318	CDC45	4.27138	4.61585	4.69325	1
		79172	CENPO	1.55342	1.99184	2.57369	1
		2146	EZH2	2.1563	2.16393	2.51251	1
		122769	PPIL5	1.07104	1.01924	1.10153	1
		54865	GPATCH4	1.02565	1.01762	1.04263	1
		6913	TBX15	2.07704	1.99443	4.59067	1
		5347	PLK1	3.47417	3.77121	4.18016	1
		7443	VRK1	1.02162	1.19771	1.12987	1
		29127	RACGAP1	2.01622	2.17026	2.45947	1
		5165	PDK3	1.81179	1.41441	1.86495	1
		10661	KLF1	1.27119	1.52859	1.52049	1
		2305	FOXM1	3.7766	4.10806	4.40646	1
		2295	FOXF2	2.05344	2.60099	3.26209	1
		4288	MKI67	3.61771	3.69825	3.96627	1
		23657	SLC7A11	2.88845	1.98131	1.43398	1
		3619	INCENP	1.05139	1.35619	1.39183	1
		10535	RNASEH2A	1.38799	1.64499	1.65199	1
		5163	PDK1	1.33395	1.0977	1.82138	1
		9088	PKMYT1	3.96079	4.11001	3.95858	1
		10123	ARL4C	1.36925	2.24536	1.84928	1
		11274	USP18	1.86965	2.32331	1.61638	1
		114822	RHPN1	2.30029	2.24887	1.22771	1
		84930	MASTL	1.06147	1.3694	1.29415	1
		9134	CCNE2	2.1007	1.51641	2.31586	1
		11022	TDRKH	1.54598	2.16676	1.89362	1
		165545	DQX1	2.03297	2.41881	1.71665	1
		79012	CAMKV	1.91335	2.84863	5.30524	1
		29028	ATAD2	1.46997	1.8071	2.22099	1
		8140	SLC7A5	2.80402	1.91625	2.03317	1
		8349	HIST2H2BE	1.37083	1.47944	1.28425	n/a
		578	BAK1	1.13171	1.79021	1.36401	n/a
		3312	HSPA8	1.22173	1.02617	1.40611	n/a
		3336	HSPE1	1.256	1.37862	1.18922	n/a
		10376	TUBA1B	1.1136	1.08439	1.33614	n/a
		9768	KIAA0101	3.36553	2.89178	3.12831	n/a
		3008	HIST1H1E	1.52952	1.45804	1.19112	n/a
		22974	TPX2	3.79825	4.61231	5.09154	n/a
		83540	NUF2	3.3895	3.79156	4.17274	n/a
		5610	EIF2AK2	1.21719	1.82912	1.46467	n/a
		10213	PSMD14	1.10767	1.19063	1.20082	n/a
		4830	NME1	1.3139	1.36972	1.46301	n/a
		4085	MAD2L1	2.64618	2.79959	3.15924	n/a
		88745	C6orf153	1.01427	1.15072	1.29642	n/a
		11313	LYPLA2	1.26861	1.45171	1.34814	n/a
		7083	TK1	3.01416	3.42991	3.10068	n/a
		8339	HIST1H2BG	2.22936	2.36961	2.20183	n/a
		5230	PGK1	1.39747	1.34382	1.43538	n/a
		1062	CENPE	2.69929	2.92901	3.48584	n/a
		3169	FOXA1	4.86264	4.37191	4.10251	n/a
		2023	ENO1	1.71427	1.85472	1.51933	n/a
		6182	MRPL12	1.1099	1.30148	1.28744	n/a
		990	CDC6	3.25398	3.3665	3.57761	n/a
		8347	HIST1H2BC	2.58036	3.12809	2.01344	n/a
		8914	TIMELESS	1.52432	1.7126	1.87133	n/a
		3013	HIST1H2AD	1.36497	1.93655	1.35668	n/a
		2069	EREG	2.43505	2.6118	2.49698	n/a
		9133	CCNB2	3.87177	4.04491	4.31726	n/a
		9123	SLC16A3	1.80189	1.99199	1.79807	n/a
		84057	MND1	3.58928	3.5004	3.71894	n/a
		27161	EIF2C2	1.16053	1.42882	1.53428	n/a
		81620	CDT1	2.91077	2.71738	3.13271	n/a
		54821	ERCC6L	2.36354	2.83384	2.86891	n/a
		699	BUB1	3.65738	4.28717	4.42119	n/a
		8341	HIST1H2BN	1.25846	1.77745	1.51839	n/a
		332	BIRC5	4.15601	4.47567	4.88605	n/a
		11065	UBE2C	3.72512	4.43032	4.67879	n/a
		3015	H2AFZ	1.31655	1.02229	1.10156	n/a
		55872	PBK	4.16108	3.85876	3.84008	n/a
		23080	AVL9	1.29971	1.29409	1.02304	n/a
		8340	HIST1H2BL	1.40622	1.30333	1.28047	n/a
		8970	HIST1H2BJ	2.32744	2.68272	2.10734	n/a
		10018	BCL2L11	1.11035	1.18623	1.11642	n/a
		29128	UHRF1	3.27767	2.87685	3.67152	n/a
		8348	HIST1H2BO	1.55782	2.47389	2.09024	n/a
		10797	MTHFD2	1.70918	1.87805	2.03897	n/a
		1029	CDKN2A	2.40946	4.8541	5.11401	n/a
		55706	TMEM48	1.52455	1.85708	1.58339	n/a
		389421	LIN28B	3.10285	3.76889	6.97163	n/a
		3418	IDH2	1.81614	1.28684	1.42332	n/a
		55771	PRR11	2.19211	2.94414	3.29973	n/a
		701	BUB1B	3.37178	3.665	3.92054	n/a
		25804	LSM4	1.33777	1.39623	1.24011	n/a
		79077	DCTPP1	1.22424	1.12269	1.08486	n/a
		54512	EXOSC4	1.09441	1.03316	1.05559	n/a
		3832	KIF11	2.84315	2.92626	3.45554	n/a
		9700	ESPL1	3.63069	4.33492	4.42337	n/a
		8565	YARS	1.09613	1.05328	1.13096	n/a
		28998	MRPL13	1.36541	1.18886	1.4282	n/a
		3099	HK2	2.6524	2.4375	2.47998	n/a
		3017	HIST1H2BD	1.44942	2.02847	1.46936	n/a
		1164	CKS2	2.25657	2.26781	2.30667	n/a
		995	CDC25C	4.00633	4.34937	4.65382	n/a
		1163	CKS1B	1.76711	2.21653	2.33635	n/a
		6472	SHMT2	1.25382	1.20458	1.49203	n/a
		1761	DMRT1	2.52026	3.89463	4.01409	n/a
		29088	MRPL15	1.06217	1.3427	1.33696	n/a
		4141	MARS	1.00548	1.06318	1.13824	n/a
Endometrioid-Serous	70	5499	PPP1CA	1.06223	1.16768	n/a	2
		7039	TGFA	2.10697	1.80052	n/a	n/a
		84275	SLC25A33	1.32922	1.27292	n/a	1
		9131	AIFM1	1.25497	1.32213	n/a	2
		8355	HIST1H3G	1.99862	2.62968	n/a	3
		10383	TUBB2C	1.34621	1.11819	n/a	2
		79413	ZBED2	2.11859	2.90646	n/a	n/a
		999	CDH1	1.966	1.93821	n/a	n/a
		65263	PYCRL	1.10893	1.09336	n/a	2
		28956	ROBLD3	1.47945	1.23593	n/a	n/a
		84000	TMPRSS13	3.17312	1.98886	n/a	2
		8928	FOXH1	1.85735	1.85818	n/a	1
		64928	MRPL14	1.03695	1.03409	n/a	n/a
		126353	C19orf21	3.31314	4.1623	n/a	n/a
		9168	TMSB10	1.28502	1.15585	n/a	2
		10525	HYOU1	1.16098	1.02466	n/a	1
		5606	MAP2K3	1.15321	1.04038	n/a	2
		64080	RBKS	1.13576	1.20817	n/a	2
		54913	RPP25	1.10895	1.0554	n/a	2
		3309	HSPA5	1.00447	1.0301	n/a	n/a
		3417	IDH1	1.62876	1.15924	n/a	5
		4582	MUC1	1.87752	2.04653	n/a	n/a
		92421	CHMP4C	1.64331	1.42467	n/a	1
		2762	GMDS	1.67038	1.0315	n/a	1
		5686	PSMA5	1.01037	1.02434	n/a	n/a
		2810	SFN	3.80597	2.41701	n/a	n/a
		85415	RHPN2	1.53008	2.04231	n/a	1
		254427	C10orf47	1.57017	1.60452	n/a	2
		23401	FRAT2	1.39338	1.23802	n/a	2
		54933	RHBDL2	1.69371	1.82561	n/a	1
		476	ATP1A1	1.10163	1.06679	n/a	2
		3320	HSP90AA1	1.21292	1.12685	n/a	6
		8332	HIST1H2AL	1.14941	1.27821	n/a	2
		8673	VAMP8	1.93746	1.93927	n/a	1
		3620	IDO1	2.34967	2.88779	n/a	2
		29993	PACSIN1	1.57325	1.58142	n/a	2
		23624	CBLC	2.01741	2.11706	n/a	n/a
		54502	RBM47	2.09029	1.79742	n/a	n/a
		327	APEH	1.08899	1.08625	n/a	2
		811	CALR	1.17889	1.39189	n/a	n/a
		50943	FOXP3	1.48085	1.54664	n/a	1
		26355	FAM162A	1.07598	1.00575	n/a	n/a
		3875	KRT18	2.14292	2.10325	n/a	n/a
		6195	RPS6KA1	1.33219	1.08352	n/a	n/a
		6888	TALDO1	1.41241	1.19758	n/a	2
		3669	ISG20	1.32733	1.44757	n/a	2
		7421	VDR	2.44012	1.94432	n/a	6
		84264	HAGHL	1.71808	1.57967	n/a	1
		688	KLF5	1.81485	2.14053	n/a	1
		7086	TKT	1.16619	1.04939	n/a	2
		8407	TAGLN2	1.11305	1.08816	n/a	2
		55163	PNPO	1.06177	1.06578	n/a	1
		5052	PRDX1	1.17318	1.15612	n/a	2
		8334	HIST1H2AC	1.13666	1.78268	n/a	n/a
		11040	PIM2	1.21946	1.13887	n/a	2
		4072	EPCAM	2.17788	2.40929	n/a	n/a
		3576	IL8	2.92045	2.22068	n/a	n/a
		84817	TXNDC17	1.25308	1.03103	n/a	2
		9636	ISG15	2.10674	2.82445	n/a	5
		55971	BAIAP2L1	2.10904	1.93937	n/a	2
		9053	MAP7	1.74582	1.7336	n/a	2
		57486	NLN	1.17631	1.20142	n/a	n/a
		51291	GMIP	1.5348	1.50505	n/a	1
		81873	ARPC5L	1.27791	1.21693	n/a	1
		8360	HIST1H4D	1.18394	1.16925	n/a	3
		1829	DSG2	1.5317	1.67487	n/a	2
		8345	HIST1H2BH	2.07676	2.18095	n/a	n/a
		57016	AKR1B10	3.06718	3.26907	n/a	2
		3304	HSPA1B	1.0625	1.06389	n/a	n/a
		2063	NR2F6	1.1923	1.77641	n/a	2
Carcinosarcoma-Endometrioid	11	5091	PC	1.02561	n/a	1.48071	2
		4504	MT3	2.60379	n/a	2.7215	2
		1690	COCH	2.28196	n/a	3.10421	2
		7416	VDAC1	1.1162	n/a	1.15586	n/a
		10907	TXNL4A	1.06673	n/a	1.02658	n/a
		29844	TFPT	1.03158	n/a	1.0315	1
		3310	HSPA6	1.35865	n/a	1.56918	2
		1978	EIF4EBP1	1.27416	n/a	1.78273	n/a
		22824	HSPA4L	2.09565	n/a	2.3528	2
		5723	PSPH	1.00531	n/a	1.07859	2
		2026	ENO2	1.1511	n/a	1.33765	2
Carcinosarcoma-Serous	67	7004	TEAD4	n/a	1.16126	1.46278	1
		4893	NRAS	n/a	1.00209	1.37315	n/a
		55759	WDR12	n/a	1.06192	1.13329	n/a
		10953	TOMM34	n/a	1.16052	1.48545	2
		1678	TIMM8A	n/a	1.19216	1.18245	n/a
		23381	SMG5	n/a	1.2548	1.24548	2
		2617	GARS	n/a	1.04095	1.13054	2
		5433	POLR2D	n/a	1.04495	1.48701	1
		85417	CCNB3	n/a	1.64363	1.53907	n/a
		10636	RGS14	n/a	1.01463	1.00024	2
		8091	HMGA2	n/a	3.03297	5.05465	2
		875	CBS	n/a	2.80348	2.19511	n/a
		100	ADA	n/a	1.20345	1.66727	2
		5708	PSMD2	n/a	1.20722	1.1012	n/a
		7965	AIMP2	n/a	1.09054	1.04369	2
		83401	ELOVL3	n/a	2.02047	2.3431	1
		1820	ARID3A	n/a	1.17257	1.17193	1
		11332	ACOT7	n/a	1.08665	1.46812	2
		51726	DNAJB11	n/a	1.19573	1.0561	2
		5901	RAN	n/a	1.06455	1.20432	n/a
		256126	SYCE2	n/a	1.41269	1.39359	n/a
		80896	NPL	n/a	1.12127	1.4006	n/a
		4953	ODC1	n/a	1.09658	1.39089	n/a
		79760	GEMIN7	n/a	1.08954	1.13666	n/a
		58528	RRAGD	n/a	1.26571	2.64401	1
		4103	MAGEA4	n/a	3.82344	4.26218	2
		91442	C19orf40	n/a	1.21481	1.94803	2
		191	AHCY	n/a	1.00689	1.02563	2
		140690	CTCFL	n/a	2.52215	3.12787	2
		8968	HIST1H3F	n/a	1.58683	1.35094	3
		2064	ERBB2	n/a	2.01077	1.1101	n/a
		5424	POLD1	n/a	1.01991	1.3435	4
		116832	RPL39L	n/a	2.04281	2.07019	n/a
		9631	NUP155	n/a	1.10823	1.68031	n/a
		163589	TDRD5	n/a	2.98675	2.63339	1
		81037	CLPTM1L	n/a	1.06999	1.02265	n/a
		5127	CDK16	n/a	1.22554	1.04292	1
		7203	CCT3	n/a	1.11051	1.233	2
		1434	CSE1L	n/a	1.10434	1.31246	2
		5688	PSMA7	n/a	1.0522	1.30042	2
		994	CDC25B	n/a	1.14075	1.61749	1
		2288	FKBP4	n/a	1.00838	1.09512	n/a
		63922	CHTF18	n/a	1.08877	1.08597	2
		51477	ISYNA1	n/a	1.01606	1.27416	2
		4436	MSH2	n/a	1.09819	1.38778	7
		10642	IGF2BP1	n/a	3.98276	6.95965	2
		5718	PSMD12	n/a	1.09772	1.13671	1
		10452	TOMM40	n/a	1.04344	1.12406	n/a
		5129	CDK18	n/a	1.0309	1.14552	1
		1788	DNMT3A	n/a	1.09092	1.51436	2
		27127	SMC1B	n/a	2.81677	2.92317	n/a
		8934	RAB7L1	n/a	1.03408	1.06012	1
		57129	MRPL47	n/a	1.16694	1.21878	n/a
		6183	MRPS12	n/a	1.25477	1.10091	n/a
		4839	NOP2	n/a	1.01049	1.04091	n/a
		51645	PPIL1	n/a	1.0297	1.41968	n/a
		10382	TUBB4	n/a	2.51872	2.71358	1
		55345	C4orf21	n/a	1.04232	1.15361	1
		238	ALK	n/a	2.60202	2.92524	n/a
		79915	ATAD5	n/a	1.32093	1.69575	1
		1875	E2F5	n/a	1.34344	1.7358	2
		7386	UQCRFS1	n/a	1.10842	1.24247	n/a
		22948	CCT5	n/a	1.02557	1.21482	2
		126549	ANKLE1	n/a	2.39275	3.09794	1
		51692	CPSF3	n/a	1.15671	1.30142	n/a
		2618	GART	n/a	1.03126	1.12284	n/a
		92797	HELB	n/a	1.39067	1.39289	1
Endometrioid	40	1048	CEACAM5	4.24003	n/a	n/a	n/a
		6286	S100P	3.27195	n/a	n/a	2
		255738	PCSK9	2.88233	n/a	n/a	1
		810	CALML3	2.83774	n/a	n/a	2
		51806	CALML5	2.72971	n/a	n/a	1
		7161	TP73	2.20737	n/a	n/a	5
		4602	MYB	1.95842	n/a	n/a	2
		79977	GRHL2	1.7901	n/a	n/a	6
		644186	C22orf41	1.72679	n/a	n/a	n/a
		79931	TNIP3	1.68068	n/a	n/a	1
		8503	PIK3R3	1.60897	n/a	n/a	n/a
		6850	SYK	1.59381	n/a	n/a	2
		301	ANXA1	1.55083	n/a	n/a	2
		9028	RHBDL1	1.39959	n/a	n/a	1
		1026	CDKN1A	1.39504	n/a	n/a	2
		10223	GPA33	1.31689	n/a	n/a	2
		11221	DUSP10	1.29905	n/a	n/a	2
		53340	SPA17	1.26187	n/a	n/a	2
		839	CASP6	1.25616	n/a	n/a	n/a
		8331	HIST1H2AJ	1.23058	n/a	n/a	n/a
		8338	HIST2H2AC	1.20252	n/a	n/a	n/a
		9377	COX5A	1.19483	n/a	n/a	n/a
		302	ANXA2	1.1572	n/a	n/a	2
		375686	SPATC1	1.13913	n/a	n/a	n/a
		79873	NUDT18	1.12924	n/a	n/a	2
		3141	HLCS	1.11091	n/a	n/a	2
		26292	MYCBP	1.10972	n/a	n/a	n/a
		23753	SDF2L1	1.10393	n/a	n/a	2
		8350	HIST1H3A	1.09381	n/a	n/a	3
		2021	ENDOG	1.08682	n/a	n/a	n/a
		57171	DOLPP1	1.07785	n/a	n/a	1
		10519	CIB1	1.06066	n/a	n/a	n/a
		132	ADK	1.06019	n/a	n/a	1
		5877	RABIF	1.05883	n/a	n/a	2
		27089	UQCRQ	1.05482	n/a	n/a	n/a
		22928	SEPHS2	1.04917	n/a	n/a	2
		10434	LYPLA1	1.03335	n/a	n/a	2
		94056	SYAP1	1.02515	n/a	n/a	2
		10228	STX6	1.01627	n/a	n/a	1
		26521	TIMM8B	1.00755	n/a	n/a	n/a
Serous	40	9502	XAGE2	n/a	3.16756	n/a	2
		147872	CCDC155	n/a	2.13085	n/a	1
		9447	AIM2	n/a	2.08084	n/a	n/a
		6539	SLC6A12	n/a	2.0534	n/a	2
		1907	EDN2	n/a	1.99607	n/a	2
		79993	ELOVL7	n/a	1.83616	n/a	1
		1258	CNGB1	n/a	1.77991	n/a	n/a
		147699	PPM1N	n/a	1.7765	n/a	1
		8456	FOXN1	n/a	1.77383	n/a	1
		283129	C11orf85	n/a	1.65286	n/a	1
		283455	KSR2	n/a	1.64674	n/a	2
		4940	OAS3	n/a	1.57287	n/a	n/a
		3059	HCLS1	n/a	1.56829	n/a	2
		8367	HIST1H4E	n/a	1.50993	n/a	3
		5641	LGMN	n/a	1.50457	n/a	1
		85236	HIST1H2BK	n/a	1.3695	n/a	n/a
		55636	CHD7	n/a	1.34287	n/a	2
		25953	PNKD	n/a	1.30114	n/a	1
		9111	NMI	n/a	1.24019	n/a	n/a
		1237	CCR8	n/a	1.21008	n/a	n/a
		2896	GRN	n/a	1.2069	n/a	n/a
		7453	WARS	n/a	1.1857	n/a	2
		80336	PABPC1L	n/a	1.18494	n/a	n/a
		256281	NUDT14	n/a	1.18292	n/a	2
		5717	PSMD11	n/a	1.18252	n/a	1
		8566	PDXK	n/a	1.16986	n/a	1
		598	BCL2L1	n/a	1.15349	n/a	n/a
		79711	IPO4	n/a	1.12513	n/a	n/a
		60386	SLC25A19	n/a	1.11244	n/a	1
		85441	PRIC285	n/a	1.10834	n/a	n/a
		84321	THOC3	n/a	1.08401	n/a	3
		5437	POLR2H	n/a	1.06722	n/a	n/a
		1981	EIF4G1	n/a	1.06604	n/a	n/a
		6809	STX3	n/a	1.06069	n/a	n/a
		400506	C16orf88	n/a	1.05941	n/a	n/a
		4528	MTIF2	n/a	1.05146	n/a	n/a
		8568	RRP1	n/a	1.04125	n/a	n/a
		95	ACY1	n/a	1.03658	n/a	2
		283989	TSEN54	n/a	1.0243	n/a	1
		5496	PPM1G	n/a	1.01477	n/a	2
Carcinosarcoma	108	4656	MYOG	n/a	n/a	5.46223	2
		10655	DMRT2	n/a	n/a	4.91022	n/a
		56301	SLC7A10	n/a	n/a	4.71171	1
		4747	NEFL	n/a	n/a	4.33669	2
		6657	SOX2	n/a	n/a	3.91576	n/a
		4608	MYBPH	n/a	n/a	3.86507	n/a
		84570	COL25A1	n/a	n/a	3.80493	n/a
		6783	SULT1E1	n/a	n/a	3.71604	n/a
		10777	ARPP21	n/a	n/a	3.61911	2
		7345	UCHL1	n/a	n/a	3.52892	2
		774	CACNA1B	n/a	n/a	3.34668	2
		2304	FOXE1	n/a	n/a	3.26258	n/a
		2596	GAP43	n/a	n/a	3.24802	2
		347733	TUBB2B	n/a	n/a	3.12659	1
		2626	GATA4	n/a	n/a	3.09868	1
		2253	FGF8	n/a	n/a	3.09252	n/a
		3730	KAL1	n/a	n/a	3.06555	2
		10715	LASS1	n/a	n/a	2.92146	5
		9865	TRIL	n/a	n/a	2.81931	n/a
		4613	MYCN	n/a	n/a	2.61643	6
		2256	FGF11	n/a	n/a	2.49902	n/a
		4618	MYF6	n/a	n/a	2.42471	2
		2516	NR5A1	n/a	n/a	2.40891	2
		2264	FGFR4	n/a	n/a	2.38227	2
		54898	ELOVL2	n/a	n/a	2.24075	1
		79805	VASH2	n/a	n/a	2.11216	n/a
		1339	COX6A2	n/a	n/a	2.10739	n/a
		7280	TUBB2A	n/a	n/a	2.07883	2
		4617	MYF5	n/a	n/a	2.06488	2
		2911	GRM1	n/a	n/a	2.01284	n/a
		4914	NTRK1	n/a	n/a	1.97447	2
		3485	IGFBP2	n/a	n/a	1.95562	n/a
		255426	RASGEF1C	n/a	n/a	1.92141	2
		4633	MYL2	n/a	n/a	1.88141	n/a
		23246	BOP1	n/a	n/a	1.85904	n/a
		131368	ZPLD1	n/a	n/a	1.76218	n/a
		6123	RPL3L	n/a	n/a	1.74822	n/a
		57118	CAMK1D	n/a	n/a	1.71328	2
		64943	NT5DC2	n/a	n/a	1.69727	2
		3162	HMOX1	n/a	n/a	1.68971	2
		375607	C7orf52	n/a	n/a	1.68003	1
		1138	CHRNA5	n/a	n/a	1.67031	n/a
		53834	FGFRL1	n/a	n/a	1.55484	n/a
		1358	CPA2	n/a	n/a	1.53226	n/a
		5591	PRKDC	n/a	n/a	1.52716	2
		2171	FABP5	n/a	n/a	1.45958	n/a
		25879	DCAF13	n/a	n/a	1.4532	n/a
		2289	FKBP5	n/a	n/a	1.43356	2
		5557	PRIM1	n/a	n/a	1.42092	2
		4175	MCM6	n/a	n/a	1.34444	2
		5352	PLOD2	n/a	n/a	1.30958	2
		5471	PPAT	n/a	n/a	1.28047	n/a
		661	POLR3D	n/a	n/a	1.27337	n/a
		705	BYSL	n/a	n/a	1.27285	n/a
		5902	RANBP1	n/a	n/a	1.25027	n/a
		126731	C1orf96	n/a	n/a	1.23821	n/a
		10459	MAD2L2	n/a	n/a	1.22959	n/a
		23327	NEDD4L	n/a	n/a	1.22697	n/a
		8833	GMPS	n/a	n/a	1.21891	2
		11073	TOPBP1	n/a	n/a	1.21735	2
		5983	RFC3	n/a	n/a	1.21179	2
		203068	TUBB	n/a	n/a	1.2083	2
		8270	LAGE3	n/a	n/a	1.20713	1
		55176	SEC61A2	n/a	n/a	1.20594	1
		4176	MCM7	n/a	n/a	1.19067	3
		5217	PFN2	n/a	n/a	1.18682	n/a
		9343	EFTUD2	n/a	n/a	1.1734	2
		56902	PNO1	n/a	n/a	1.17123	n/a
		84812	PLCD4	n/a	n/a	1.16851	1
		10808	HSPH1	n/a	n/a	1.16261	2
		6631	SNRPC	n/a	n/a	1.16093	n/a
		2178	FANCE	n/a	n/a	1.13542	2
		5714	PSMD8	n/a	n/a	1.13413	1
		506	ATP5B	n/a	n/a	1.13088	2
		5558	PRIM2	n/a	n/a	1.12409	2
		79647	AKIRIN1	n/a	n/a	1.11546	2
		23	ABCF1	n/a	n/a	1.11534	2
		23560	GTPBP4	n/a	n/a	1.10461	n/a
		1054	CEBPG	n/a	n/a	1.0979	n/a
		3978	LIG1	n/a	n/a	1.09491	2
		79954	NOL10	n/a	n/a	1.08822	n/a
		10963	STIP1	n/a	n/a	1.08692	2
		9141	PDCD5	n/a	n/a	1.08044	n/a
		51377	UCHL5	n/a	n/a	1.07877	n/a
		4172	MCM3	n/a	n/a	1.07054	2
		23616	SH3BP1	n/a	n/a	1.06327	2
		6597	SMARCA4	n/a	n/a	1.05928	1
		4174	MCM5	n/a	n/a	1.05854	2
		10940	POP1	n/a	n/a	1.0516	n/a
		1020	CDK5	n/a	n/a	1.04131	1
		5704	PSMC4	n/a	n/a	1.04029	1
		3614	IMPDH1	n/a	n/a	1.03559	n/a
		339175	METTL2A	n/a	n/a	1.03154	n/a
		7517	XRCC3	n/a	n/a	1.02689	3
		8880	FUBP1	n/a	n/a	1.02409	2
		65265	C8orf33	n/a	n/a	1.01996	n/a
		10620	ARID3B	n/a	n/a	1.01992	2
		55003	PAK1IP1	n/a	n/a	1.01928	n/a
		64216	TFB2M	n/a	n/a	1.01727	n/a
		3066	HDAC2	n/a	n/a	1.0096	3
		22984	PDCD11	n/a	n/a	1.00904	n/a
		10799	RPP40	n/a	n/a	1.00811	n/a
		55299	BRIX1	n/a	n/a	1.00799	n/a
		64858	DCLRE1B	n/a	n/a	1.00781	8
		23234	DNAJC9	n/a	n/a	1.00748	2
		5236	PGM1	n/a	n/a	1.00576	2
		6905	TBCE	n/a	n/a	1.00399	n/a
		56852	RAD18	n/a	n/a	1.0027	2

## Sheet: Table S10
Table S10. Common downregulated genes between each histological subtype of EC and healthy endometrium.│log2FC>1│ FDR<0.01.
Names	Total	Entrez Gene ID	Gene Symbol	Log2FC - Endometrioid	Log2FC - Serous	Log2FC - Carcinosarcoma	TelNet Score
Carcinosarcoma-Endometrioid-Serous	135	9314	KLF4	-1.8142	-2.34801	-2.48505	7
		7026	NR2F2	-2.80548	-2.7391	-2.26629	7
		10365	KLF2	-2.76608	-2.89343	-2.42148	6
		1958	EGR1	-2.54977	-2.28371	-2.03483	6
		2114	ETS2	-1.02682	-1.41503	-1.64355	6
		367	AR	-2.45741	-2.81725	-3.50284	6
		2353	FOS	-2.61781	-2.60073	-2.76735	6
		2034	EPAS1	-1.05645	-1.36453	-1.7459	6
		6886	TAL1	-2.87901	-2.50544	-1.71049	6
		2735	GLI1	-4.74076	-5.36729	-3.16433	6
		7490	WT1	-5.67107	-4.06418	-4.98263	6
		56849	TCEAL7	-4.97697	-4.72868	-3.0681	5
		3725	JUN	-2.02638	-1.66752	-1.483	5
		7025	NR2F1	-3.49839	-2.97914	-1.81011	5
		5156	PDGFRA	-3.79855	-4.07662	-1.9723	4
		10157	AASS	-2.50828	-2.88488	-1.89425	2
		5327	PLAT	-2.98687	-2.60867	-1.87011	2
		2354	FOSB	-3.91342	-3.56831	-3.89623	2
		23293	SMG6	-1.10816	-1.18158	-1.06074	2
		221400	TDRD6	-2.0472	-1.72821	-2.35608	2
		7704	ZBTB16	-4.63399	-4.56904	-3.82601	2
		79026	AHNAK	-1.85416	-1.37545	-1.67928	2
		159686	CCDC147	-2.0717	-2.88363	-2.68757	2
		57569	ARHGAP20	-5.43279	-5.02533	-3.99884	2
		4217	MAP3K5	-1.31545	-1.16956	-2.06524	2
		7402	UTRN	-1.08343	-1.41199	-1.12595	2
		1153	CIRBP	-1.11389	-1.58129	-1.67952	2
		3956	LGALS1	-1.37519	-1.7325	-1.2888	2
		87	ACTN1	-1.4516	-1.38106	-1.35914	2
		3176	HNMT	-2.39189	-2.12265	-2.64745	2
		7466	WFS1	-1.06066	-1.65064	-1.72902	2
		668	FOXL2	-5.2269	-5.39471	-5.06655	2
		84142	FAM175A	-1.80037	-1.61717	-1.22572	2
		800	CALD1	-2.5387	-2.50585	-2.01418	2
		308	ANXA5	-1.0666	-1.27158	-1.13625	2
		2313	FLI1	-2.3626	-2.08009	-1.41968	2
		64236	PDLIM2	-1.31414	-1.49166	-1.04704	2
		8471	IRS4	-3.65122	-3.6346	-2.83931	2
		2273	FHL1	-4.83165	-4.31482	-2.05864	2
		56963	RGMA	-3.49231	-2.78975	-1.69754	2
		667	DST	-2.1598	-2.52011	-1.65484	2
		4286	MITF	-3.1768	-2.94184	-3.80767	2
		6876	TAGLN	-3.92742	-3.92102	-4.16377	2
		200895	DHFRL1	-1.08321	-1.24048	-1.36745	2
		624	BDKRB2	-2.11339	-1.73136	-2.06853	2
		677	ZFP36L1	-1.19305	-1.19613	-1.13287	2
		93649	MYOCD	-6.43815	-6.59062	-5.98968	2
		5980	REV3L	-1.51795	-1.69644	-1.85975	2
		23498	HAAO	-3.43628	-3.08976	-2.34533	2
		6907	TBL1X	-2.22802	-1.82596	-1.74734	2
		216	ALDH1A1	-2.9605	-2.59847	-3.0738	2
		7757	ZNF208	-4.08125	-2.91879	-3.49424	2
		9715	FAM131B	-3.90357	-3.54554	-2.42398	2
		815	CAMK2A	-5.03406	-4.74301	-1.82628	2
		23345	SYNE1	-3.55921	-3.08028	-2.23233	2
		84632	AFAP1L2	-2.72939	-1.90078	-2.21259	2
		3717	JAK2	-1.47807	-1.71124	-1.76028	2
		687	KLF9	-2.17008	-2.06442	-1.94288	2
		57337	SENP7	-1.41633	-1.22781	-1.01051	2
		1465	CSRP1	-2.17431	-2.38467	-2.7383	2
		152926	PPM1K	-1.60514	-1.60138	-1.51846	1
		6595	SMARCA2	-1.2956	-1.49812	-1.17894	1
		5128	CDK17	-1.29904	-1.12984	-1.13731	1
		64061	TSPYL2	-1.62006	-1.63912	-1.13828	1
		2145	EZH1	-1.5482	-1.32033	-1.68466	1
		54456	MOV10L1	-3.17617	-3.02936	-3.42266	1
		6844	VAMP2	-1.18065	-1.51631	-1.22097	1
		91947	ARRDC4	-1.65637	-2.16621	-1.98608	1
		79658	ARHGAP10	-1.79092	-1.85212	-1.21764	1
		5166	PDK4	-1.90186	-1.84241	-1.54407	1
		85453	TSPYL5	-4.32393	-2.57237	-2.93869	1
		10628	TXNIP	-2.48661	-2.31937	-3.03753	1
		55810	FOXJ2	-1.52382	-1.55551	-1.17295	1
		57584	ARHGAP21	-1.09386	-1.02798	-1.14513	1
		5334	PLCL1	-3.96749	-3.59113	-1.8054	1
		5934	RBL2	-1.12514	-1.23538	-1.39368	1
		128209	KLF17	-3.36301	-3.30996	-3.10463	1
		3090	HIC1	-4.24519	-4.27882	-2.67386	1
		79705	LRRK1	-1.60921	-1.38871	-1.80831	1
		29945	ANAPC4	-1.07114	-1.72641	-1.88411	1
		221895	JAZF1	-2.67922	-3.04546	-2.29711	1
		2308	FOXO1	-1.76585	-1.56229	-1.96908	1
		23389	MED13L	-1.69811	-1.57303	-1.21636	1
		10060	ABCC9	-4.01443	-4.0761	-2.57915	1
		2624	GATA2	-2.29548	-2.44338	-3.04679	1
		10791	VAMP5	-1.50282	-1.37913	-2.20479	1
		6833	ABCC8	-4.59553	-4.67137	-2.68516	1
		93986	FOXP2	-3.89233	-3.68839	-1.9985	1
		4303	FOXO4	-1.52029	-1.08888	-1.01494	1
		3791	KDR	-2.82053	-2.61101	-2.50217	n/a
		5578	PRKCA	-2.1515	-2.29414	-1.72843	n/a
		3479	IGF1	-3.29573	-3.86246	-3.57695	n/a
		4093	SMAD9	-2.21321	-3.2458	-1.97839	n/a
		284654	RSPO1	-6.31855	-5.74393	-5.61941	n/a
		4254	KITLG	-1.75512	-1.85454	-1.81984	n/a
		8829	NRP1	-1.84468	-1.94523	-1.42887	n/a
		3487	IGFBP4	-2.94236	-3.13423	-2.12066	n/a
		57419	SLC24A3	-4.53583	-4.36587	-4.0105	n/a
		7048	TGFBR2	-1.51909	-1.14056	-1.25508	n/a
		3667	IRS1	-2.71841	-2.5588	-1.73845	n/a
		3708	ITPR1	-2.39045	-2.59438	-2.11278	n/a
		112869	CCDC101	-1.08684	-1.04339	-1.28583	n/a
		6622	SNCA	-3.53405	-2.53627	-1.53701	n/a
		7225	TRPC6	-2.64741	-3.05244	-2.13751	n/a
		3707	ITPKB	-1.30153	-1.86759	-1.53476	n/a
		7472	WNT2	-3.95862	-4.05002	-6.19001	n/a
		4734	NEDD4	-2.59346	-2.65044	-1.47774	n/a
		284119	PTRF	-2.78604	-2.48693	-1.61054	n/a
		7424	VEGFC	-1.58261	-1.63857	-1.93465	n/a
		2078	ERG	-2.43857	-2.65865	-1.76457	n/a
		1073	CFL2	-2.27713	-1.97637	-1.2273	n/a
		93426	SYCE1	-2.86913	-2.41125	-2.27816	n/a
		5621	PRNP	-2.53335	-1.76595	-1.40124	n/a
		6196	RPS6KA2	-1.55301	-1.54981	-1.85238	n/a
		6935	ZEB1	-3.74751	-3.68097	-1.95071	n/a
		5159	PDGFRB	-2.69339	-2.57408	-1.48325	n/a
		55679	LIMS2	-3.00193	-2.85055	-3.04012	n/a
		596	BCL2	-2.27133	-2.64913	-2.38035	n/a
		3643	INSR	-1.62683	-1.29532	-1.55835	n/a
		947	CD34	-1.95099	-1.86479	-1.60121	n/a
		163223	ZNF676	-3.51615	-2.49739	-3.06443	n/a
		2022	ENG	-1.55527	-1.35735	-1.5517	n/a
		3486	IGFBP3	-1.70049	-1.30599	-1.44207	n/a
		55534	MAML3	-1.29899	-1.58283	-1.62905	n/a
		5727	PTCH1	-2.59418	-3.07486	-2.88295	n/a
		80726	KIAA1683	-2.39036	-1.86723	-2.86228	n/a
		1136	CHRNA3	-2.4125	-3.09874	-1.8597	n/a
		28	ABO	-2.92859	-2.12545	-2.62517	n/a
		6387	CXCL12	-5.01698	-4.7548	-2.72897	n/a
		2247	FGF2	-3.99877	-3.93034	-2.20966	n/a
		3164	NR4A1	-1.98078	-2.09162	-2.11305	n/a
		354	KLK3	-2.38014	-2.26631	-2.96541	n/a
		3560	IL2RB	-1.65921	-1.61908	-2.6673	n/a
		2494	NR5A2	-1.73488	-1.87513	-1.50499	n/a
		2056	EPO	-2.68785	-3.28419	-2.58968	n/a
Endometrioid-Serous	77	126668	TDRD10	-2.5815	-1.88864	n/a	1
		9478	CABP1	-1.92874	-1.81869	n/a	1
		23047	PDS5B	-1.4455	-1.42462	n/a	1
		51196	PLCE1	-1.66997	-2.50035	n/a	1
		5577	PRKAR2B	-2.61649	-1.7745	n/a	2
		57631	LRCH2	-4.00958	-2.17321	n/a	1
		11107	PRDM5	-2.82875	-2.39941	n/a	n/a
		140628	GATA5	-3.43033	-3.40883	n/a	1
		273	AMPH	-2.5249	-3.18638	n/a	2
		894	CCND2	-3.25017	-3.07906	n/a	n/a
		4548	MTR	-1.20234	-1.22508	n/a	n/a
		3488	IGFBP5	-2.62833	-2.90642	n/a	n/a
		23187	PHLDB1	-1.3009	-1.00628	n/a	n/a
		1760	DMPK	-1.22197	-1.33423	n/a	2
		131583	FAM43A	-1.9149	-1.69233	n/a	n/a
		4223	MEOX2	-3.26671	-2.98085	n/a	n/a
		23136	EPB41L3	-2.24893	-2.132	n/a	n/a
		3815	KIT	-1.93898	-1.80638	n/a	n/a
		9732	DOCK4	-1.49851	-1.47116	n/a	n/a
		1742	DLG4	-1.56878	-1.35195	n/a	2
		2534	FYN	-1.68355	-1.47505	n/a	n/a
		2562	GABRB3	-3.65958	-3.10364	n/a	2
		80139	ZNF703	-1.77756	-2.18463	n/a	2
		146057	TTBK2	-1.22182	-1.30518	n/a	1
		4137	MAPT	-2.13803	-1.57444	n/a	n/a
		23143	LRCH1	-1.58997	-1.67251	n/a	1
		9839	ZEB2	-2.77277	-2.61078	n/a	5
		4601	MXI1	-1.0865	-1.02407	n/a	2
		1756	DMD	-2.69565	-2.4587	n/a	2
		10763	NES	-2.06155	-2.01724	n/a	n/a
		2113	ETS1	-1.31415	-1.27775	n/a	5
		1641	DCX	-4.34747	-4.6773	n/a	2
		25	ABL1	-1.41872	-1.52922	n/a	n/a
		373	TRIM23	-1.25841	-1.32855	n/a	1
		6615	SNAI1	-1.88058	-1.31521	n/a	6
		51661	FKBP7	-2.59938	-2.43871	n/a	n/a
		472	ATM	-1.13842	-1.09356	n/a	6
		2736	GLI2	-4.00975	-3.63067	n/a	6
		22982	DIP2C	-1.48045	-1.08393	n/a	2
		28514	DLL1	-2.32103	-2.24272	n/a	n/a
		51209	RAB9B	-1.95057	-1.53973	n/a	1
		79689	STEAP4	-1.60575	-1.63426	n/a	n/a
		78997	GDAP1L1	-3.651	-3.11211	n/a	1
		1809	DPYSL3	-2.30969	-2.66676	n/a	2
		2627	GATA6	-2.30077	-1.79881	n/a	1
		5587	PRKD1	-2.29092	-1.76982	n/a	1
		8844	KSR1	-2.0004	-1.31367	n/a	n/a
		4162	MCAM	-1.55594	-1.18284	n/a	n/a
		590	BCHE	-5.23895	-4.69516	n/a	n/a
		7043	TGFB3	-1.78032	-2.03119	n/a	n/a
		6909	TBX2	-2.41834	-2.18202	n/a	2
		57716	PRX	-2.08282	-1.55211	n/a	2
		6934	TCF7L2	-1.50303	-1.31062	n/a	2
		2306	FOXD2	-1.88908	-2.15023	n/a	2
		116224	FAM122A	-1.0351	-1.12275	n/a	2
		6938	TCF12	-1.03414	-1.44549	n/a	n/a
		154881	KCTD7	-1.41125	-1.28655	n/a	n/a
		9945	GFPT2	-2.94059	-2.4574	n/a	2
		284346	ZNF575	-1.19987	-1.22661	n/a	n/a
		5218	CDK14	-1.38675	-1.5824	n/a	1
		54976	C20orf27	-1.57875	-1.07397	n/a	2
		79047	KCTD15	-2.07724	-1.86959	n/a	2
		8651	SOCS1	-1.48137	-1.36528	n/a	2
		345630	FBLL1	-2.2481	-2.05394	n/a	n/a
		7291	TWIST1	-2.8584	-3.06452	n/a	n/a
		85360	SYDE1	-2.85097	-2.45846	n/a	1
		4215	MAP3K3	-1.62837	-1.20208	n/a	2
		29997	GLTSCR2	-1.064	-1.40665	n/a	n/a
		4088	SMAD3	-1.65089	-1.08759	n/a	2
		3082	HGF	-3.46216	-3.69879	n/a	n/a
		27086	FOXP1	-1.2247	-1.45075	n/a	1
		25849	PARM1	-2.89834	-3.45025	n/a	2
		7091	TLE4	-3.03247	-2.29249	n/a	n/a
		7040	TGFB1	-1.44969	-1.07616	n/a	n/a
		9647	PPM1F	-1.64994	-1.46201	n/a	1
		1112	FOXN3	-1.54886	-1.47695	n/a	1
		57178	ZMIZ1	-1.64809	-1.41087	n/a	1
Carcinosarcoma-Endometrioid	13	3484	IGFBP1	-3.20904	n/a	-2.94315	n/a
		23708	GSPT2	-3.02586	n/a	-2.05271	n/a
		23048	FNBP1	-1.54463	n/a	-1.35053	n/a
		563	AZGP1	-3.29855	n/a	-3.2096	2
		11078	TRIOBP	-1.20297	n/a	-1.08593	n/a
		28999	KLF15	-1.92162	n/a	-1.57058	1
		1316	KLF6	-1.22299	n/a	-1.12971	1
		339804	C2orf74	-2.1214	n/a	-2.1878	n/a
		3727	JUND	-1.27732	n/a	-1.30131	2
		3600	IL15	-1.48953	n/a	-2.43361	n/a
		3306	HSPA2	-1.29874	n/a	-1.93056	n/a
		843	CASP10	-1.3047	n/a	-1.74385	n/a
		5919	RARRES2	-2.27825	n/a	-2.31419	2
Carcinosarcoma-Serous	16	27250	PDCD4	n/a	-1.37147	-1.38074	2
		51084	CRYL1	n/a	-1.14429	-1.55392	n/a
		8850	KAT2B	n/a	-1.21534	-1.56938	2
		355	FAS	n/a	-1.11606	-1.51281	n/a
		379	ARL4D	n/a	-1.57274	-1.75742	1
		1130	LYST	n/a	-1.34711	-1.15389	n/a
		50650	ARHGEF3	n/a	-1.22267	-1.95179	n/a
		9252	RPS6KA5	n/a	-1.83216	-1.82625	2
		5295	PIK3R1	n/a	-1.81286	-1.43965	n/a
		7099	TLR4	n/a	-1.94223	-2.0582	n/a
		5634	PRPS2	n/a	-1.14236	-1.30599	1
		2099	ESR1	n/a	-3.3794	-6.72229	6
		960	CD44	n/a	-1.5731	-1.78898	n/a
		10857	PGRMC1	n/a	-1.08167	-1.22056	2
		8556	CDC14A	n/a	-1.03739	-1.07254	n/a
		80183	C13orf18	n/a	-2.00962	-1.73052	n/a
Endometrioid	65	440073	IQSEC3	-3.7581	n/a	n/a	2
		283120	H19	-3.43829	n/a	n/a	n/a
		6785	ELOVL4	-2.60295	n/a	n/a	1
		10319	LAMC3	-2.49471	n/a	n/a	n/a
		5064	PALM	-2.48563	n/a	n/a	2
		26038	CHD5	-2.43359	n/a	n/a	2
		729582	DIRC3	-2.26231	n/a	n/a	n/a
		57636	ARHGAP23	-2.1736	n/a	n/a	1
		128854	TSPYL3	-2.08687	n/a	n/a	1
		26585	GREM1	-2.0075	n/a	n/a	2
		5153	PDE1B	-1.9277	n/a	n/a	2
		5579	PRKCB	-1.92424	n/a	n/a	2
		6623	SNCG	-1.90442	n/a	n/a	2
		10388	SYCP2	-1.84811	n/a	n/a	n/a
		51765	MST4	-1.82625	n/a	n/a	2
		23428	SLC7A8	-1.79652	n/a	n/a	1
		84617	TUBB6	-1.78151	n/a	n/a	1
		246721	POLR2J2	-1.70661	n/a	n/a	n/a
		51378	ANGPT4	-1.69584	n/a	n/a	2
		11279	KLF8	-1.69126	n/a	n/a	1
		49	ACR	-1.60508	n/a	n/a	n/a
		84662	GLIS2	-1.5707	n/a	n/a	n/a
		56648	EIF5A2	-1.55666	n/a	n/a	2
		493861	EID3	-1.53908	n/a	n/a	3
		3428	IFI16	-1.49562	n/a	n/a	n/a
		79734	KCTD17	-1.46014	n/a	n/a	2
		1956	EGFR	-1.4538	n/a	n/a	n/a
		4356	MPP3	-1.44173	n/a	n/a	n/a
		5570	PKIB	-1.41776	n/a	n/a	2
		3480	IGF1R	-1.40299	n/a	n/a	n/a
		29902	C12orf24	-1.3994	n/a	n/a	n/a
		8609	KLF7	-1.38464	n/a	n/a	1
		9397	NMT2	-1.3826	n/a	n/a	n/a
		6604	SMARCD3	-1.37149	n/a	n/a	n/a
		9475	ROCK2	-1.34565	n/a	n/a	2
		375484	C5orf25	-1.29821	n/a	n/a	2
		7003	TEAD1	-1.29544	n/a	n/a	1
		54332	GDAP1	-1.26134	n/a	n/a	1
		11278	KLF12	-1.24795	n/a	n/a	1
		9938	ARHGAP25	-1.24575	n/a	n/a	n/a
		408	ARRB1	-1.23663	n/a	n/a	2
		253260	RICTOR	-1.22033	n/a	n/a	n/a
		7182	NR2C2	-1.21465	n/a	n/a	6
		4209	MEF2D	-1.21124	n/a	n/a	n/a
		5252	PHF1	-1.19093	n/a	n/a	1
		7094	TLN1	-1.1866	n/a	n/a	2
		1027	CDKN1B	-1.17255	n/a	n/a	n/a
		146212	KCTD19	-1.1679	n/a	n/a	n/a
		23270	TSPYL4	-1.15834	n/a	n/a	1
		23515	MORC3	-1.14119	n/a	n/a	3
		221937	FOXK1	-1.13894	n/a	n/a	2
		5293	PIK3CD	-1.13855	n/a	n/a	1
		23309	SIN3B	-1.13379	n/a	n/a	1
		5164	PDK2	-1.12499	n/a	n/a	1
		143872	ARHGAP42	-1.11897	n/a	n/a	1
		79738	BBS10	-1.11604	n/a	n/a	n/a
		10670	RRAGA	-1.0852	n/a	n/a	1
		2242	FES	-1.06858	n/a	n/a	3
		23499	MACF1	-1.06634	n/a	n/a	2
		4204	MECP2	-1.03896	n/a	n/a	2
		145567	TTC7B	-1.03839	n/a	n/a	n/a
		26959	HBP1	-1.03081	n/a	n/a	n/a
		23411	SIRT1	-1.01949	n/a	n/a	3
		9759	HDAC4	-1.01947	n/a	n/a	2
		2623	GATA1	-1.00901	n/a	n/a	1
Serous	18	5121	PCP4	n/a	-2.8337	n/a	2
		6899	TBX1	n/a	-2.79113	n/a	2
		1740	DLG2	n/a	-2.74045	n/a	2
		6658	SOX3	n/a	-2.20621	n/a	n/a
		51176	LEF1	n/a	-2.08711	n/a	n/a
		162494	RHBDL3	n/a	-2.05499	n/a	1
		63976	PRDM16	n/a	-1.98262	n/a	1
		9172	MYOM2	n/a	-1.86973	n/a	2
		3397	ID1	n/a	-1.72937	n/a	n/a
		2668	GDNF	n/a	-1.23151	n/a	n/a
		10472	ZNF238	n/a	-1.21998	n/a	n/a
		54386	TERF2IP	n/a	-1.14117	n/a	10
		9061	PAPSS1	n/a	-1.12138	n/a	2
		201973	CCDC111	n/a	-1.12083	n/a	n/a
		51741	WWOX	n/a	-1.05851	n/a	n/a
		2796	GNRH1	n/a	-1.05485	n/a	n/a
		79685	SAP30L	n/a	-1.0483	n/a	1
		51187	RSL24D1	n/a	-1.04413	n/a	n/a
Carcinosarcoma	51	401551	WDR38	n/a	n/a	-3.40352	1
		254295	PHYHD1	n/a	n/a	-3.40138	2
		5460	POU5F1	n/a	n/a	-3.16524	2
		10346	TRIM22	n/a	n/a	-2.60526	2
		3081	HGD	n/a	n/a	-2.57416	2
		6299	SALL1	n/a	n/a	-2.5285	n/a
		356	FASLG	n/a	n/a	-2.50267	n/a
		57010	CABP4	n/a	n/a	-2.50243	1
		149628	PYHIN1	n/a	n/a	-2.39257	n/a
		8743	TNFSF10	n/a	n/a	-2.29104	n/a
		5588	PRKCQ	n/a	n/a	-2.26043	2
		7022	TFAP2C	n/a	n/a	-2.06003	2
		6660	SOX5	n/a	n/a	-2.05734	2
		924	CD7	n/a	n/a	-2.04039	2
		3570	IL6R	n/a	n/a	-2.01948	n/a
		8714	ABCC3	n/a	n/a	-1.96848	1
		2203	FBP1	n/a	n/a	-1.83741	2
		23303	KIF13B	n/a	n/a	-1.68375	2
		54869	EPS8L1	n/a	n/a	-1.66935	2
		3574	IL7	n/a	n/a	-1.64935	n/a
		5336	PLCG2	n/a	n/a	-1.60852	1
		51341	ZBTB7A	n/a	n/a	-1.60177	n/a
		51816	CECR1	n/a	n/a	-1.59674	2
		89849	ATG16L2	n/a	n/a	-1.57021	1
		80169	C17orf68	n/a	n/a	-1.52591	7
		10411	RAPGEF3	n/a	n/a	-1.48769	2
		23092	ARHGAP26	n/a	n/a	-1.44089	1
		307	ANXA4	n/a	n/a	-1.40116	2
		55930	MYO5C	n/a	n/a	-1.36555	n/a
		282809	POC1B	n/a	n/a	-1.3604	1
		4627	MYH9	n/a	n/a	-1.30116	2
		55337	C19orf66	n/a	n/a	-1.27757	2
		23224	SYNE2	n/a	n/a	-1.24882	2
		10312	TCIRG1	n/a	n/a	-1.24002	n/a
		2185	PTK2B	n/a	n/a	-1.23346	n/a
		29098	RANGRF	n/a	n/a	-1.1861	n/a
		2729	GCLC	n/a	n/a	-1.17094	n/a
		26751	SH3YL1	n/a	n/a	-1.16429	2
		4846	NOS3	n/a	n/a	-1.1638	6
		200316	APOBEC3F	n/a	n/a	-1.13493	2
		8459	TPST2	n/a	n/a	-1.11033	n/a
		4790	NFKB1	n/a	n/a	-1.09205	6
		285440	CYP4V2	n/a	n/a	-1.08664	n/a
		4214	MAP3K1	n/a	n/a	-1.08095	2
		253959	RALGAPA1	n/a	n/a	-1.06447	2
		64400	AKTIP	n/a	n/a	-1.04802	n/a
		6672	SP100	n/a	n/a	-1.04732	6
		58508	MLL3	n/a	n/a	-1.0402	1
		6166	RPL36AL	n/a	n/a	-1.02914	n/a
		10039	PARP3	n/a	n/a	-1.02137	1
		5873	RAB27A	n/a	n/a	-1.00873	n/a
